# Supplementary material for: Investigating rare pathogenic/likely pathogenic exonic variation in bipolar disorder
Source: Mol Psychiatry. 2021 Jan 22;26(9):5239–50. doi: 10.1038/s41380-020-01006-9 (PMC8295400; doi:10.1038/s41380-020-01006-9)
Supplement: Supplementary file 2 — Supplementary Tables [file 41380_2020_1006_MOESM2_ESM.xlsx]

## Sheet: Table descriptions
Table	Title
S1	Sequencing metrics across BSC cohorts
S2	All P-LP variants in the BSC cohort
S3	P-LP variant burden in individual genes
S4	CMH statistics for P-LP variant burden in candidate gene sets
S5	P-LP variant burden within BSC cohorts
S6	BipEx (replication): P-LP variant count across cohorts
S7	BipEx (replication): meta-analysis statistics
S8	PGC-based PRS for BD and SCZ

## Sheet: S1
Supplemental Table 1		Sequencing metrics across BSC cohorts
BSC cohort	Samples (N)	Case/control	Male/female	B1D	B2D	SAB	Sequencing	Exonic SNVs	Median exonic depth of coverage (DOC)	DOC 25th-75th percentile	DOC 5th-95th percentile	Ti/Tv in cases	Ti/Tv in controls
BRIDGES	3556	1,712/1,844	2,045/1,511	1712	0	0	Genome	680910	8	6-11	3-15	3.01685	2.99912
RareBLISS	2000	961/1,039	941/1,059	873	0	88	Exome	465504	78	42-101	25-169	3.10749	3.07205
Sweden	2787	831/1,956	1288/1499	547	252	3	Exome	328066	28	24-37	21-82	3.26685	3.15156
KPNC-EUR	384	192/192	109/275	192	0	0	Exome	108307	34	22-51	11-93	3.08831	3.0798
KPNC-AFR	191	96/95	55/136	96	0	0	Exome	132872	39	25-57	13-102	3.12327	3.14921
KPNC-LAT	198	98/100	54/144	98	0	0	Exome	101368	40	26-60	14-111	3.16974	3.11762
KPNC-EAS	193	97/96	70/123	97	0	0	Exome	88884	39	26-58	14-105	3.12663	3.1247
All	9309	3,987/5,322	4,562/4,747	3615	252	91		1328324				3.12183	3.07196

## Sheet: S2
Supplemental Table 2		All P-LP variants in the BSC cohort
Gene set (total / affected genes)							P-LP variants (exome-wide)												P-LP allele count in BSC cohort		GnomAD Exomes											GnomAD Genomes
BD GWAS (165/35)	BD MAGMA (153/26)	SCZ GWAS (623/111)	SCZ MAGMA (550/113)	Synaptic-RBFOX2 (3055/698)	Synaptic-FMRP (1233/413)	LOF-intolerant (3230/1246)	CHR	POSITION	REF	ALT	VAR	REGION	GENE	DIST	FUNC	AACHANGE	ClinVar	InterVar	BD cases (n=3987)	Controls (n=5322)	Minor allele count	Total allele count	Minor allele freq (MAF)	Max MAF population (POPMAX)	Max pop-specific MAF	POPMAX minor allele count	POPMAX total allele count	Non-Finnish European MAF	Non-Finnish European minor allele count	Non-Finnish European total allele count	GnomAD Filter	Minor allele count	Total allele count	Minor allele freq (MAF)	Max MAF population (POPMAX)	Max pop-specific MAF	POPMAX minor allele count	POPMAX total allele count	Non-Finnish European MAF	Non-Finnish European minor allele count	Non-Finnish European total allele count	GnomAD Filter
-	-	-	-	-	-	-	1	1149057	G	A	1:1149057:G>A	exonic	TNFRSF4	.	nonsynonymous	TNFRSF4:NM_003327:exon2:c.C254T:p.T85M	-	LP	0	1	8	208824	3.83098e-05	AFR	0.000165563	2	12080	5.4026e-05	5	92548	PASS	1	30928	3.23332e-05	NFE	6.67468e-05	1	14982	6.67468e-05	1	14982	PASS
-	-	-	-	-	-	X	1	1956841	G	A	1:1956841:G>A	splicing	GABRD	NM_000815:exon3:c.249+1G>A	.	.	-	P	1	0	-	-	-	-	-	-	-	-	-	-	-	-	-	-	-	-	-	-	-	-	-	-
-	-	-	-	-	-	X	1	2445828	G	C	1:2445828:G>C	exonic	PANK4	.	stopgain	PANK4:NM_018216:exon11:c.C1476G:p.Y492X	-	P	1	0	-	-	-	-	-	-	-	-	-	-	-	-	-	-	-	-	-	-	-	-	-	-
-	-	-	-	-	-	-	1	3742321	C	T	1:3742321:C>T	splicing	CEP104	NM_014704:exon18:c.2364+1G>A	.	.	-	P	0	1	2	246124	8.12599e-06	NFE	1.79202e-05	2	111606	1.79202e-05	2	111606	PASS	-	-	-	-	-	-	-	-	-	-	-
-	-	-	-	-	-	-	1	3742355	A	T	1:3742355:A>T	exonic	CEP104	.	stopgain	CEP104:NM_014704:exon18:c.T2331A:p.C777X	-	LP	1	0	-	-	-	-	-	-	-	-	-	-	-	1	30966	3.22935e-05	NFE	6.66578e-05	1	15002	6.66578e-05	1	15002	PASS
-	-	-	-	-	-	-	1	3751488	C	T	1:3751488:C>T	splicing	CEP104	NM_014704:exon11:c.1485+1G>A	.	.	-	P	1	0	1	193766	5.16086e-06	NFE	1.2021e-05	1	83188	1.2021e-05	1	83188	PASS	2	30986	6.45453e-05	AFR	0.000114495	1	8734	6.65956e-05	1	15016	PASS
-	-	-	-	-	-	-	1	3753972	G	A	1:3753972:G>A	exonic	CEP104	.	stopgain	CEP104:NM_014704:exon9:c.C1003T:p.Q335X	-	P	1	2	29	246222	0.00011778	FIN	0.000358841	8	22294	0.000179061	20	111694	PASS	-	-	-	-	-	-	-	-	-	-	-
-	-	-	-	-	-	-	1	3755608	C	A	1:3755608:C>A	exonic	CEP104	.	stopgain	CEP104:NM_014704:exon8:c.G811T:p.E271X	-	P	1	0	3	246270	1.21818e-05	FIN	4.4843e-05	1	22300	1.79022e-05	2	111718	PASS	1	30980	3.22789e-05	NFE	6.66045e-05	1	15014	6.66045e-05	1	15014	PASS
-	-	-	-	-	-	-	1	3755660	A	C	1:3755660:A>C	exonic	CEP104	.	stopgain	CEP104:NM_014704:exon8:c.T759G:p.Y253X	-	LP	1	1	7	246250	2.84264e-05	NFE	6.26667e-05	7	111702	6.26667e-05	7	111702	PASS	-	-	-	-	-	-	-	-	-	-	-
-	-	-	-	-	-	-	1	3765302	T	A	1:3765302:T>A	exonic	CEP104	.	stopgain	CEP104:NM_014704:exon3:c.A157T:p.R53X	-	LP	2	0	3	243272	1.23319e-05	NFE	2.70597e-05	3	110866	2.70597e-05	3	110866	PASS	-	-	-	-	-	-	-	-	-	-	-
-	-	-	-	-	-	-	1	5924066	C	A	1:5924066:C>A	exonic	NPHP4	.	stopgain	NPHP4:NM_001291594:exon25:c.G2488T:p.E830X,NPHP4:NM_001291593:exon26:c.G2485T:p.E829X,NPHP4:NM_015102:exon29:c.G4024T:p.E1342X	-	LP	1	0	1	244918	4.083e-06	NFE	8.99604e-06	1	111160	8.99604e-06	1	111160	PASS	-	-	-	-	-	-	-	-	-	-	-
-	-	-	-	-	-	-	1	5967174	C	T	1:5967174:C>T	splicing	NPHP4	NM_015102:exon13:c.1611+1G>A	.	.	-	P	0	1	-	-	-	-	-	-	-	-	-	-	-	-	-	-	-	-	-	-	-	-	-	-
-	-	-	-	-	-	-	1	6027424	C	G	1:6027424:C>G	splicing	NPHP4	NM_001291593:exon5:UTR5;NM_001291594:exon3:UTR5;NM_015102:exon5:c.453-1G>C	.	.	-	P	0	1	-	-	-	-	-	-	-	-	-	-	-	-	-	-	-	-	-	-	-	-	-	-
-	-	-	-	-	-	-	1	6038434	G	A	1:6038434:G>A	exonic	NPHP4	.	stopgain	NPHP4:NM_015102:exon3:c.C175T:p.R59X	-	P	0	1	2	235786	8.48227e-06	AFR	7.0492e-05	1	14186	0	0	106456	PASS	-	-	-	-	-	-	-	-	-	-	-
-	-	-	-	-	-	-	1	6512152	G	A	1:6512152:G>A	exonic	ESPN	.	nonsynonymous	ESPN:NM_031475:exon10:c.G2321A:p.R774Q	P	LP	1	0	1	147304	6.78868e-06	NFE	1.74034e-05	1	57460	1.74034e-05	1	57460	RF	-	-	-	-	-	-	-	-	-	-	-
-	-	-	-	-	-	-	1	6530705	T	C	1:6530705:T>C	splicing	PLEKHG5	NM_001265592:exon16:c.1780-2A>G;NM_001265593:exon15:c.1750-2A>G;NM_001042664:exon15:c.1543-2A>G;NM_001265594:exon15:c.1543-2A>G;NM_001042663:exon16:c.1711-2A>G;NM_020631:exon15:c.1543-2A>G;NM_001042665:exon15:c.1543-2A>G;NM_198681:exon16:c.1774-2A>G	.	.	-	P	1	0	-	-	-	-	-	-	-	-	-	-	-	-	-	-	-	-	-	-	-	-	-	-
-	-	-	-	-	-	-	1	6534226	T	C	1:6534226:T>C	splicing	PLEKHG5	NM_001265592:exon8:c.677-2A>G;NM_001265593:exon7:c.647-2A>G;NM_001042664:exon7:c.440-2A>G;NM_001265594:exon7:c.440-2A>G;NM_001042663:exon8:c.608-2A>G;NM_020631:exon7:c.440-2A>G;NM_001042665:exon7:c.440-2A>G;NM_198681:exon8:c.671-2A>G	.	.	-	P	1	2	41	244532	0.000167667	NFE	0.000307148	34	110696	0.000307148	34	110696	PASS	6	30912	0.000194099	NFE	0.000400855	6	14968	0.000400855	6	14968	PASS
-	-	-	-	-	-	-	1	6535117	T	A	1:6535117:T>A	exonic	PLEKHG5	.	stopgain	PLEKHG5:NM_001042664:exon5:c.A292T:p.K98X,PLEKHG5:NM_001042665:exon5:c.A292T:p.K98X,PLEKHG5:NM_001265593:exon5:c.A499T:p.K167X,PLEKHG5:NM_001265594:exon5:c.A292T:p.K98X,PLEKHG5:NM_020631:exon5:c.A292T:p.K98X,PLEKHG5:NM_001042663:exon6:c.A460T:p.K154X,PLEKHG5:NM_001265592:exon6:c.A529T:p.K177X,PLEKHG5:NM_198681:exon6:c.A523T:p.K175X	-	P	0	1	4	246258	1.62431e-05	AMR	8.93336e-05	3	33582	0	0	111708	PASS	-	-	-	-	-	-	-	-	-	-	-
-	-	-	-	-	-	-	1	6556624	G	A	1:6556624:G>A	exonic	PLEKHG5	.	stopgain	PLEKHG5:NM_001042663:exon2:c.C10T:p.Q4X,PLEKHG5:NM_001265592:exon2:c.C79T:p.Q27X,PLEKHG5:NM_198681:exon2:c.C73T:p.Q25X	-	LP	1	0	-	-	-	-	-	-	-	-	-	-	-	-	-	-	-	-	-	-	-	-	-	-
-	-	-	-	-	-	-	1	6579527	C	T	1:6579527:C>T	exonic	PLEKHG5	.	stopgain	PLEKHG5:NM_198681:exon1:c.G45A:p.W15X	-	P	0	1	-	-	-	-	-	-	-	-	-	-	-	-	-	-	-	-	-	-	-	-	-	-
-	-	-	-	X	X	X	1	6880265	G	T	1:6880265:G>T	exonic	CAMTA1	.	stopgain	CAMTA1:NM_001195563:exon2:c.G70T:p.G24X,CAMTA1:NM_001242701:exon2:c.G70T:p.G24X,CAMTA1:NM_001349609:exon2:c.G70T:p.G24X,CAMTA1:NM_001349610:exon2:c.G70T:p.G24X,CAMTA1:NM_015215:exon2:c.G70T:p.G24X	-	P	0	1	-	-	-	-	-	-	-	-	-	-	-	-	-	-	-	-	-	-	-	-	-	-
-	-	-	-	X	X	X	1	7724408	C	T	1:7724408:C>T	exonic	CAMTA1	.	stopgain	CAMTA1:NM_001349608:exon8:c.C1711T:p.Q571X,CAMTA1:NM_001349612:exon8:c.C1711T:p.Q571X,CAMTA1:NM_001349609:exon9:c.C1801T:p.Q601X,CAMTA1:NM_001349610:exon9:c.C1801T:p.Q601X,CAMTA1:NM_015215:exon9:c.C1801T:p.Q601X	-	P	0	1	-	-	-	-	-	-	-	-	-	-	-	-	-	-	-	-	-	-	-	-	-	-
-	-	-	-	X	X	X	1	7797424	C	T	1:7797424:C>T	exonic	CAMTA1	.	nonsynonymous	CAMTA1:NM_001349613:exon5:c.C581T:p.A194V,CAMTA1:NM_001349615:exon5:c.C524T:p.A175V,CAMTA1:NM_001349616:exon5:c.C524T:p.A175V,CAMTA1:NM_001349618:exon5:c.C524T:p.A175V,CAMTA1:NM_001349619:exon5:c.C524T:p.A175V,CAMTA1:NM_001349622:exon5:c.C524T:p.A175V,CAMTA1:NM_001349624:exon5:c.C524T:p.A175V,CAMTA1:NM_001349626:exon5:c.C524T:p.A175V,CAMTA1:NM_001349614:exon7:c.C524T:p.A175V,CAMTA1:NM_001349617:e…	-	LP	0	1	-	-	-	-	-	-	-	-	-	-	-	-	-	-	-	-	-	-	-	-	-	-
-	-	-	-	X	X	X	1	7806140	C	T	1:7806140:C>T	exonic	CAMTA1	.	nonsynonymous	CAMTA1:NM_001349613:exon8:c.C1735T:p.R579W,CAMTA1:NM_001349615:exon8:c.C1678T:p.R560W,CAMTA1:NM_001349616:exon8:c.C1678T:p.R560W,CAMTA1:NM_001349618:exon8:c.C1678T:p.R560W,CAMTA1:NM_001349619:exon8:c.C1339T:p.R447W,CAMTA1:NM_001349622:exon8:c.C1339T:p.R447W,CAMTA1:NM_001349624:exon8:c.C1339T:p.R447W,CAMTA1:NM_001349626:exon8:c.C1339T:p.R447W,CAMTA1:NM_001349614:exon10:c.C1678T:p.R560W,CAMTA1:NM_0…	-	LP	1	0	2	246022	8.12935e-06	AFR	6.54365e-05	1	15282	0	0	111530	PASS	-	-	-	-	-	-	-	-	-	-	-
-	-	-	-	-	-	X	1	8029415	A	T	1:8029415:A>T	exonic	PARK7	.	nonsynonymous	PARK7:NM_001123377:exon4:c.A203T:p.D68V,PARK7:NM_007262:exon4:c.A203T:p.D68V	-	LP	1	0	1	246184	4.062e-06	NFE	8.95415e-06	1	111680	8.95415e-06	1	111680	PASS	-	-	-	-	-	-	-	-	-	-	-
-	-	-	-	-	-	X	1	8031020	G	T	1:8031020:G>T	exonic	PARK7	.	nonsynonymous	PARK7:NM_001123377:exon5:c.G319T:p.A107S,PARK7:NM_007262:exon5:c.G319T:p.A107S	-	LP	1	0	1	246262	4.06072e-06	NFE	8.95159e-06	1	111712	8.95159e-06	1	111712	PASS	-	-	-	-	-	-	-	-	-	-	-
-	-	-	-	-	-	X	1	8037711	G	A	1:8037711:G>A	splicing	PARK7	NM_007262:exon6:c.323-1G>A;NM_001123377:exon6:c.323-1G>A	.	.	-	P	1	0	-	-	-	-	-	-	-	-	-	-	-	-	-	-	-	-	-	-	-	-	-	-
-	-	-	-	-	-	X	1	8045010	C	T	1:8045010:C>T	exonic	PARK7	.	nonsynonymous	PARK7:NM_001123377:exon7:c.C466T:p.R156W,PARK7:NM_007262:exon7:c.C466T:p.R156W	-	LP	0	1	6	246254	2.43651e-05	AMR	8.93336e-05	3	33582	1.79045e-05	2	111704	PASS	-	-	-	-	-	-	-	-	-	-	-
-	-	-	-	-	-	X	1	8045031	G	A	1:8045031:G>A	exonic	PARK7	.	nonsynonymous	PARK7:NM_001123377:exon7:c.G487A:p.E163K,PARK7:NM_007262:exon7:c.G487A:p.E163K	P	LP	0	1	3	246258	1.21823e-05	NFE	2.68562e-05	3	111706	2.68562e-05	3	111706	PASS	-	-	-	-	-	-	-	-	-	-	-
-	-	-	-	-	-	-	1	9307049	C	T	1:9307049:C>T	exonic	H6PD	.	stopgain	H6PD:NM_001282587:exon3:c.C685T:p.R229X,H6PD:NM_004285:exon3:c.C652T:p.R218X	-	P	0	1	5	246208	2.0308e-05	NFE	4.47748e-05	5	111670	4.47748e-05	5	111670	PASS	1	30950	3.23102e-05	NFE	6.66756e-05	1	14998	6.66756e-05	1	14998	PASS
-	-	-	-	-	-	-	1	9322320	C	G	1:9322320:C>G	exonic	H6PD	.	stopgain	H6PD:NM_001282587:exon4:c.C981G:p.Y327X,H6PD:NM_004285:exon4:c.C948G:p.Y316X	P	P	0	1	4	237336	1.68537e-05	NFE	3.77173e-05	4	106052	3.77173e-05	4	106052	PASS	-	-	-	-	-	-	-	-	-	-	-
-	-	-	-	-	-	-	1	10032154	A	C	1:10032154:A>C	exonic	NMNAT1	.	nonsynonymous	NMNAT1:NM_001297778:exon2:c.A23C:p.E8A,NMNAT1:NM_001297779:exon2:c.A23C:p.E8A,NMNAT1:NM_022787:exon2:c.A23C:p.E8A	-	LP	0	1	64	245744	0.000260434	AFR	0.003725	57	15302	0	0	111324	PASS	35	30984	0.00112962	AFR	0.0037792	33	8732	0	0	15014	PASS
-	-	-	-	-	-	-	1	10032168	G	A	1:10032168:G>A	exonic	NMNAT1	.	nonsynonymous	NMNAT1:NM_001297778:exon2:c.G37A:p.A13T,NMNAT1:NM_001297779:exon2:c.G37A:p.A13T,NMNAT1:NM_022787:exon2:c.G37A:p.A13T	VUS	LP	2	1	40	245908	0.000162662	AFR	0.0021563	33	15304	1.79556e-05	2	111386	PASS	19	30982	0.000613259	AFR	0.00217541	19	8734	0	0	15012	PASS
-	-	-	-	-	-	-	1	10032184	A	G	1:10032184:A>G	exonic	NMNAT1	.	nonsynonymous	NMNAT1:NM_001297778:exon2:c.A53G:p.N18S,NMNAT1:NM_001297779:exon2:c.A53G:p.N18S,NMNAT1:NM_022787:exon2:c.A53G:p.N18S	LP	LP	1	0	4	245930	1.62648e-05	SAS	3.24865e-05	1	30782	2.69334e-05	3	111386	PASS	1	30982	3.22768e-05	NFE	6.66134e-05	1	15012	6.66134e-05	1	15012	PASS
-	-	-	-	-	-	-	1	10032190	T	A	1:10032190:T>A	exonic	NMNAT1	.	nonsynonymous	NMNAT1:NM_001297778:exon2:c.T59A:p.I20N,NMNAT1:NM_001297779:exon2:c.T59A:p.I20N,NMNAT1:NM_022787:exon2:c.T59A:p.I20N	-	LP	0	1	1	245934	4.06613e-06	NFE	8.97714e-06	1	111394	8.97714e-06	1	111394	PASS	-	-	-	-	-	-	-	-	-	-	-
-	-	-	-	-	-	-	1	10035655	T	C	1:10035655:T>C	exonic	NMNAT1	.	nonsynonymous	NMNAT1:NM_001297778:exon3:c.T121C:p.Y41H,NMNAT1:NM_001297779:exon3:c.T121C:p.Y41H,NMNAT1:NM_022787:exon3:c.T121C:p.Y41H	-	LP	0	1	1	242708	4.12018e-06	NFE	9.06175e-06	1	110354	9.06175e-06	1	110354	PASS	-	-	-	-	-	-	-	-	-	-	-
-	-	-	-	-	-	-	1	10035727	C	T	1:10035727:C>T	exonic	NMNAT1	.	nonsynonymous	NMNAT1:NM_001297778:exon3:c.C193T:p.H65Y,NMNAT1:NM_001297779:exon3:c.C193T:p.H65Y,NMNAT1:NM_022787:exon3:c.C193T:p.H65Y	-	LP	0	1	-	-	-	-	-	-	-	-	-	-	-	-	-	-	-	-	-	-	-	-	-	-
-	-	-	-	-	-	-	1	10035730	C	T	1:10035730:C>T	exonic	NMNAT1	.	nonsynonymous	NMNAT1:NM_001297778:exon3:c.C196T:p.R66W,NMNAT1:NM_001297779:exon3:c.C196T:p.R66W,NMNAT1:NM_022787:exon3:c.C196T:p.R66W	-	LP	1	1	21	246218	8.52903e-05	EAS	0.000289889	5	17248	0.000125347	14	111690	PASS	-	-	-	-	-	-	-	-	-	-	-
-	-	-	-	-	-	-	1	10042369	G	C	1:10042369:G>C	exonic	NMNAT1	.	nonsynonymous	NMNAT1:NM_001297778:exon5:c.G450C:p.K150N,NMNAT1:NM_022787:exon5:c.G450C:p.K150N	-	LP	0	1	-	-	-	-	-	-	-	-	-	-	-	-	-	-	-	-	-	-	-	-	-	-
-	-	-	-	-	-	-	1	10042470	T	C	1:10042470:T>C	exonic	NMNAT1	.	nonsynonymous	NMNAT1:NM_001297778:exon5:c.T551C:p.I184T,NMNAT1:NM_022787:exon5:c.T551C:p.I184T	-	LP	0	1	-	-	-	-	-	-	-	-	-	-	-	-	-	-	-	-	-	-	-	-	-	-
-	-	-	-	-	-	-	1	10042482	G	A	1:10042482:G>A	exonic	NMNAT1	.	nonsynonymous	NMNAT1:NM_001297778:exon5:c.G563A:p.R188Q,NMNAT1:NM_022787:exon5:c.G563A:p.R188Q	-	LP	0	1	1	246214	4.06151e-06	NFE	8.95544e-06	1	111664	8.95544e-06	1	111664	PASS	-	-	-	-	-	-	-	-	-	-	-
-	-	-	-	-	-	-	1	10042508	A	G	1:10042508:A>G	exonic	NMNAT1	.	nonsynonymous	NMNAT1:NM_001297778:exon5:c.A589G:p.I197V,NMNAT1:NM_022787:exon5:c.A589G:p.I197V	-	LP	2	1	81	246202	0.000328998	ASJ	0.0016247	16	9848	6.26937e-05	7	111654	PASS	2	30968	6.45828e-05	ASJ	0.00331126	1	302	6.66489e-05	1	15004	PASS
-	-	-	-	-	-	-	1	10042550	C	T	1:10042550:C>T	exonic	NMNAT1	.	nonsynonymous	NMNAT1:NM_001297778:exon5:c.C631T:p.H211Y,NMNAT1:NM_022787:exon5:c.C631T:p.H211Y	-	LP	0	1	1	246186	4.06197e-06	NFE	8.95704e-06	1	111644	8.95704e-06	1	111644	PASS	-	-	-	-	-	-	-	-	-	-	-
-	-	-	-	-	-	-	1	10042553	G	A	1:10042553:G>A	exonic	NMNAT1	.	nonsynonymous	NMNAT1:NM_001297778:exon5:c.G634A:p.V212M,NMNAT1:NM_022787:exon5:c.G634A:p.V212M	-	LP	1	0	13	246186	5.28056e-05	SAS	0.000129946	4	30782	6.26993e-05	7	111644	PASS	1	30970	3.22893e-05	FIN	0.000286205	1	3494	0	0	15006	PASS
-	-	-	-	-	-	-	1	10042599	G	A	1:10042599:G>A	exonic	NMNAT1	.	nonsynonymous	NMNAT1:NM_001297778:exon5:c.G680A:p.R227Q,NMNAT1:NM_022787:exon5:c.G680A:p.R227Q	-	LP	0	1	1	246162	4.06237e-06	NFE	8.95881e-06	1	111622	8.95881e-06	1	111622	PASS	-	-	-	-	-	-	-	-	-	-	-
-	-	-	-	-	-	-	1	10042625	A	G	1:10042625:A>G	exonic	NMNAT1	.	nonsynonymous	NMNAT1:NM_001297778:exon5:c.A706G:p.I236V,NMNAT1:NM_022787:exon5:c.A706G:p.I236V	-	LP	1	0	1	246164	4.06233e-06	NFE	8.95897e-06	1	111620	8.95897e-06	1	111620	PASS	-	-	-	-	-	-	-	-	-	-	-
-	-	-	-	-	-	-	1	10042628	C	T	1:10042628:C>T	exonic	NMNAT1	.	nonsynonymous	NMNAT1:NM_001297778:exon5:c.C709T:p.R237C,NMNAT1:NM_022787:exon5:c.C709T:p.R237C	-	LP	2	0	13	246144	5.28146e-05	EAS	0.000231911	4	17248	2.68808e-05	3	111604	PASS	1	30970	3.22893e-05	NFE	6.66311e-05	1	15008	6.66311e-05	1	15008	PASS
-	-	-	-	X	X	X	1	10363261	C	A	1:10363261:C>A	exonic	KIF1B	.	stopgain	KIF1B:NM_183416:exon21:c.C2018A:p.S673X	-	P	0	1	-	-	-	-	-	-	-	-	-	-	-	-	-	-	-	-	-	-	-	-	-	-
-	-	-	-	X	X	X	1	10394698	T	C	1:10394698:T>C	splicing	KIF1B	NM_015074:exon26:c.2905+2T>C	.	.	-	P	1	0	-	-	-	-	-	-	-	-	-	-	-	-	-	-	-	-	-	-	-	-	-	-
-	-	-	-	X	X	X	1	10435105	G	T	1:10435105:G>T	splicing	KIF1B	NM_015074:exon45:c.5151+1G>T	.	.	-	P	0	1	-	-	-	-	-	-	-	-	-	-	-	-	-	-	-	-	-	-	-	-	-	-
-	-	-	-	X	-	X	1	11080604	T	C	1:11080604:T>C	exonic	TARDBP	.	nonsynonymous	TARDBP:NM_007375:exon5:c.T662C:p.F221S	-	LP	1	0	-	-	-	-	-	-	-	-	-	-	-	-	-	-	-	-	-	-	-	-	-	-
-	-	-	-	-	-	-	1	11087565	T	A	1:11087565:T>A	exonic	MASP2	.	nonsynonymous	MASP2:NM_006610:exon11:c.A1438T:p.T480S	-	LP	1	0	-	-	-	-	-	-	-	-	-	-	-	-	-	-	-	-	-	-	-	-	-	-
-	-	-	-	-	-	-	1	11105548	T	C	1:11105548:T>C	exonic	MASP2	.	nonsynonymous	MASP2:NM_006610:exon4:c.A461G:p.H154R,MASP2:NM_139208:exon4:c.A461G:p.H154R	-	LP	1	0	-	-	-	-	-	-	-	-	-	-	-	-	-	-	-	-	-	-	-	-	-	-
-	-	-	-	-	-	-	1	11106613	C	T	1:11106613:C>T	exonic	MASP2	.	nonsynonymous	MASP2:NM_006610:exon3:c.G412A:p.D138N,MASP2:NM_139208:exon3:c.G412A:p.D138N	-	LP	1	0	1	245860	4.06736e-06	EAS	5.79979e-05	1	17242	0	0	111432	RF	-	-	-	-	-	-	-	-	-	-	-
-	-	-	-	-	X	X	1	11168313	T	A	1:11168313:T>A	exonic	MTOR	.	nonsynonymous	MTOR:NM_004958:exon57:c.A7559T:p.D2520V	-	LP	0	1	1	246230	4.06124e-06	NFE	8.95432e-06	1	111678	8.95432e-06	1	111678	PASS	-	-	-	-	-	-	-	-	-	-	-
-	-	-	-	-	X	X	1	11174932	G	A	1:11174932:G>A	exonic	MTOR	.	stopgain	MTOR:NM_004958:exon52:c.C7102T:p.R2368X	-	LP	0	1	-	-	-	-	-	-	-	-	-	-	-	-	-	-	-	-	-	-	-	-	-	-
-	-	-	-	-	X	X	1	11177103	G	T	1:11177103:G>T	exonic	MTOR	.	nonsynonymous	MTOR:NM_004958:exon50:c.C6974A:p.A2325E	-	LP	0	1	-	-	-	-	-	-	-	-	-	-	-	-	-	-	-	-	-	-	-	-	-	-
-	-	-	-	-	X	X	1	11182095	G	A	1:11182095:G>A	exonic	MTOR	.	nonsynonymous	MTOR:NM_004958:exon48:c.C6751T:p.R2251W	-	LP	1	0	-	-	-	-	-	-	-	-	-	-	-	-	-	-	-	-	-	-	-	-	-	-
-	-	-	-	-	X	X	1	11217290	T	C	1:11217290:T>C	exonic	MTOR	.	nonsynonymous	MTOR:NM_004958:exon30:c.A4388G:p.Y1463C	-	LP	1	0	-	-	-	-	-	-	-	-	-	-	-	-	-	-	-	-	-	-	-	-	-	-
-	-	-	-	-	X	X	1	11288793	G	A	1:11288793:G>A	exonic	MTOR	.	stopgain	MTOR:NM_004958:exon19:c.C2962T:p.Q988X	-	P	1	0	-	-	-	-	-	-	-	-	-	-	-	-	-	-	-	-	-	-	-	-	-	-
-	-	-	-	-	X	X	1	11294268	G	A	1:11294268:G>A	exonic	MTOR	.	nonsynonymous	MTOR:NM_004958:exon14:c.C2263T:p.R755C	-	LP	0	1	4	245906	1.62664e-05	NFE	3.59008e-05	4	111418	3.59008e-05	4	111418	PASS	1	30954	3.2306e-05	FIN	0.000286533	1	3490	0	0	15008	PASS
-	-	-	-	-	X	X	1	11294280	C	G	1:11294280:C>G	exonic	MTOR	.	nonsynonymous	MTOR:NM_004958:exon14:c.G2251C:p.E751Q	-	LP	1	0	-	-	-	-	-	-	-	-	-	-	-	-	-	-	-	-	-	-	-	-	-	-
-	-	-	-	-	X	X	1	11298572	A	C	1:11298572:A>C	exonic	MTOR	.	nonsynonymous	MTOR:NM_004958:exon12:c.T1889G:p.L630R	-	LP	0	1	-	-	-	-	-	-	-	-	-	-	-	1	30968	3.22914e-05	NFE	6.66756e-05	1	14998	6.66756e-05	1	14998	PASS
-	-	-	-	-	X	X	1	11307974	G	A	1:11307974:G>A	exonic	MTOR	.	stopgain	MTOR:NM_004958:exon7:c.C1018T:p.Q340X	-	P	0	1	-	-	-	-	-	-	-	-	-	-	-	-	-	-	-	-	-	-	-	-	-	-
-	-	-	-	-	-	-	1	11860307	C	T	1:11860307:C>T	exonic	MTHFR	.	nonsynonymous	MTHFR:NM_001330358:exon4:c.G671A:p.R224Q,MTHFR:NM_005957:exon4:c.G548A:p.R183Q	P	LP	0	1	15	246268	6.09093e-05	SAS	0.000324865	10	30782	3.58051e-05	4	111716	PASS	1	30958	3.23018e-05	NFE	6.66667e-05	1	15000	6.66667e-05	1	15000	PASS
-	-	-	-	-	-	-	1	11861356	C	T	1:11861356:C>T	exonic	MTHFR	.	nonsynonymous	MTHFR:NM_001330358:exon3:c.G460A:p.A154T,MTHFR:NM_005957:exon3:c.G337A:p.A113T	P	LP	0	1	3	246228	1.21838e-05	AFR	0.000130685	2	15304	8.95415e-06	1	111680	PASS	-	-	-	-	-	-	-	-	-	-	-
-	-	-	-	-	-	-	1	11862972	G	A	1:11862972:G>A	exonic	MTHFR	.	stopgain	MTHFR:NM_001330358:exon2:c.C325T:p.R109X,MTHFR:NM_005957:exon2:c.C202T:p.R68X	-	P	1	0	2	246078	8.1275e-06	EAS	5.79845e-05	1	17246	0	0	111642	PASS	-	-	-	-	-	-	-	-	-	-	-
-	-	-	-	-	-	-	1	11907183	C	A	1:11907183:C>A	exonic	NPPA	.	nonsynonymous	NPPA:NM_006172:exon2:c.G437T:p.C146F	-	LP	0	1	-	-	-	-	-	-	-	-	-	-	-	-	-	-	-	-	-	-	-	-	-	-
-	-	-	-	-	-	-	1	11907195	C	T	1:11907195:C>T	exonic	NPPA	.	nonsynonymous	NPPA:NM_006172:exon2:c.G425A:p.S142N	-	LP	1	0	4	206170	1.94015e-05	NFE	4.20628e-05	4	95096	4.20628e-05	4	95096	PASS	-	-	-	-	-	-	-	-	-	-	-
-	-	-	-	-	-	-	1	12004593	G	T	1:12004593:G>T	exonic	PLOD1	.	stopgain	PLOD1:NM_001316320:exon2:c.G91T:p.E31X	-	P	0	1	-	-	-	-	-	-	-	-	-	-	-	-	-	-	-	-	-	-	-	-	-	-
-	-	-	-	-	-	-	1	12018684	C	T	1:12018684:C>T	exonic	PLOD1	.	stopgain	PLOD1:NM_000302:exon9:c.C955T:p.R319X,PLOD1:NM_001316320:exon10:c.C1096T:p.R366X	P	P	1	0	3	246146	1.21879e-05	EAS	5.79845e-05	1	17246	1.79102e-05	2	111668	PASS	-	-	-	-	-	-	-	-	-	-	-
-	-	-	-	-	-	-	1	12025599	C	G	1:12025599:C>G	exonic	PLOD1	.	stopgain	PLOD1:NM_000302:exon14:c.C1533G:p.Y511X,PLOD1:NM_001316320:exon15:c.C1674G:p.Y558X	P	P	1	0	3	246110	1.21897e-05	AFR	6.53509e-05	1	15302	8.9617e-06	1	111586	PASS	1	30900	3.23625e-05	NFE	6.68628e-05	1	14956	6.68628e-05	1	14956	PASS
-	-	-	-	-	-	-	1	12027042	A	G	1:12027042:A>G	splicing	PLOD1	NM_001316320:exon17:c.1792-2A>G;NM_000302:exon16:c.1651-2A>G	.	.	-	P	1	0	8	246208	3.24929e-05	NFE	7.16461e-05	8	111660	7.16461e-05	8	111660	PASS	2	30928	6.46663e-05	NFE	0.000133511	2	14980	0.000133511	2	14980	PASS
-	-	-	-	-	-	X	1	12059085	G	A	1:12059085:G>A	exonic	MFN2	.	nonsynonymous	MFN2:NM_001127660:exon7:c.G749A:p.R250Q,MFN2:NM_014874:exon8:c.G749A:p.R250Q	P	LP	1	4	55	246270	0.000223332	NFE	0.000402793	45	111720	0.000402793	45	111720	PASS	5	30956	0.00016152	NFE	0.000333333	5	15000	0.000333333	5	15000	PASS
-	-	-	-	-	-	X	1	12061483	G	C	1:12061483:G>C	exonic	MFN2	.	nonsynonymous	MFN2:NM_001127660:exon8:c.G842C:p.C281S,MFN2:NM_014874:exon9:c.G842C:p.C281S	LP	LP	3	0	90	245400	0.000366748	ASJ	0.00243952	24	9838	0.000233674	26	111266	PASS	-	-	-	-	-	-	-	-	-	-	-
-	-	-	-	-	-	X	1	12064140	C	T	1:12064140:C>T	exonic	MFN2	.	stopgain	MFN2:NM_001127660:exon11:c.C1252T:p.R418X,MFN2:NM_014874:exon12:c.C1252T:p.R418X	-	P	1	0	-	-	-	-	-	-	-	-	-	-	-	-	-	-	-	-	-	-	-	-	-	-
-	-	-	-	-	-	X	1	12064969	C	T	1:12064969:C>T	exonic	MFN2	.	stopgain	MFN2:NM_001127660:exon13:c.C1480T:p.Q494X,MFN2:NM_014874:exon14:c.C1480T:p.Q494X	-	P	0	1	-	-	-	-	-	-	-	-	-	-	-	-	-	-	-	-	-	-	-	-	-	-
-	-	-	-	-	-	X	1	12066752	T	G	1:12066752:T>G	splicing	MFN2	NM_014874:exon16:c.1872+2T>G;NM_001127660:exon15:c.1872+2T>G	.	.	-	P	0	1	-	-	-	-	-	-	-	-	-	-	-	-	-	-	-	-	-	-	-	-	-	-
-	-	-	-	-	X	X	1	12336150	G	A	1:12336150:G>A	exonic	VPS13D	.	stopgain	VPS13D:NM_015378:exon19:c.G2505A:p.W835X,VPS13D:NM_018156:exon19:c.G2505A:p.W835X	-	P	1	0	-	-	-	-	-	-	-	-	-	-	-	-	-	-	-	-	-	-	-	-	-	-
-	-	-	-	-	X	X	1	12336892	G	T	1:12336892:G>T	exonic	VPS13D	.	stopgain	VPS13D:NM_015378:exon19:c.G3247T:p.E1083X,VPS13D:NM_018156:exon19:c.G3247T:p.E1083X	-	P	0	1	-	-	-	-	-	-	-	-	-	-	-	-	-	-	-	-	-	-	-	-	-	-
-	-	-	-	-	X	X	1	12339597	G	T	1:12339597:G>T	exonic	VPS13D	.	stopgain	VPS13D:NM_015378:exon20:c.G4492T:p.E1498X,VPS13D:NM_018156:exon20:c.G4492T:p.E1498X	-	P	0	1	-	-	-	-	-	-	-	-	-	-	-	-	-	-	-	-	-	-	-	-	-	-
-	-	-	-	-	X	X	1	12364785	G	T	1:12364785:G>T	exonic	VPS13D	.	stopgain	VPS13D:NM_015378:exon26:c.G6439T:p.E2147X,VPS13D:NM_018156:exon26:c.G6439T:p.E2147X	-	P	0	1	-	-	-	-	-	-	-	-	-	-	-	-	-	-	-	-	-	-	-	-	-	-
-	-	-	-	-	X	X	1	12428569	C	T	1:12428569:C>T	exonic	VPS13D	.	stopgain	VPS13D:NM_018156:exon52:c.C10420T:p.R3474X,VPS13D:NM_015378:exon53:c.C10495T:p.R3499X	-	P	1	0	-	-	-	-	-	-	-	-	-	-	-	-	-	-	-	-	-	-	-	-	-	-
-	-	-	-	-	X	X	1	12439579	C	T	1:12439579:C>T	exonic	VPS13D	.	stopgain	VPS13D:NM_018156:exon56:c.C11044T:p.R3682X,VPS13D:NM_015378:exon57:c.C11119T:p.R3707X	-	P	1	0	-	-	-	-	-	-	-	-	-	-	-	-	-	-	-	-	-	-	-	-	-	-
-	-	-	-	X	-	X	1	14108887	A	T	1:14108887:A>T	exonic	PRDM2	.	stopgain	PRDM2:NM_001007257:exon3:c.A3994T:p.K1332X,PRDM2:NM_012231:exon8:c.A4597T:p.K1533X,PRDM2:NM_015866:exon8:c.A4597T:p.K1533X	-	P	0	1	-	-	-	-	-	-	-	-	-	-	-	-	-	-	-	-	-	-	-	-	-	-
-	-	-	-	-	-	-	1	15767020	G	A	1:15767020:G>A	exonic	CTRC	.	stopgain	CTRC:NM_007272:exon3:c.G164A:p.W55X	other|P	P	0	1	7	246238	2.84278e-05	AMR	0.000148889	5	33582	1.79051e-05	2	111700	PASS	1	30960	3.22997e-05	NFE	6.67111e-05	1	14990	6.67111e-05	1	14990	PASS
-	-	-	-	-	-	X	1	15976319	G	A	1:15976319:G>A	splicing	DDI2	NM_032341:exon7:c.993+1G>A	.	.	-	P	1	0	-	-	-	-	-	-	-	-	-	-	-	-	-	-	-	-	-	-	-	-	-	-
-	-	-	-	-	X	X	1	16255721	G	T	1:16255721:G>T	exonic	SPEN	.	stopgain	SPEN:NM_015001:exon11:c.G2986T:p.E996X	-	P	1	0	-	-	-	-	-	-	-	-	-	-	-	-	-	-	-	-	-	-	-	-	-	-
-	-	-	-	-	-	-	1	16349149	C	G	1:16349149:C>G	exonic	CLCNKA	.	stopgain	CLCNKA:NM_001042704:exon2:c.C35G:p.S12X,CLCNKA:NM_001257139:exon2:c.C35G:p.S12X,CLCNKA:NM_004070:exon2:c.C35G:p.S12X	-	P	0	1	-	-	-	-	-	-	-	-	-	-	-	-	-	-	-	-	-	-	-	-	-	-
-	-	-	-	-	-	-	1	16349169	C	T	1:16349169:C>T	exonic	CLCNKA	.	stopgain	CLCNKA:NM_001042704:exon2:c.C55T:p.Q19X,CLCNKA:NM_001257139:exon2:c.C55T:p.Q19X,CLCNKA:NM_004070:exon2:c.C55T:p.Q19X	-	P	1	1	19	170324	0.000111552	FIN	0.000507357	8	15768	0	0	71482	PASS	3	30900	9.70874e-05	FIN	0.000573723	2	3486	0	0	14958	PASS
-	-	-	-	-	-	-	1	16352601	A	C	1:16352601:A>C	splicing	CLCNKA	NM_001042704:exon5:c.359-2A>C;NM_001257139:exon4:c.230-2A>C;NM_004070:exon5:c.359-2A>C	.	.	-	P	1	0	1	246214	4.06151e-06	NFE	8.95528e-06	1	111666	8.95528e-06	1	111666	PASS	-	-	-	-	-	-	-	-	-	-	-
-	-	-	-	-	-	-	1	16353931	G	C	1:16353931:G>C	splicing	CLCNKA	NM_001042704:exon8:c.781+1G>C;NM_001257139:exon7:c.652+1G>C;NM_004070:exon8:c.781+1G>C	.	.	-	P	1	0	19	245468	7.74032e-05	AFR	0.00119079	18	15116	0	0	111350	PASS	13	30902	0.000420685	AFR	0.00149048	13	8722	0	0	14952	PASS
-	-	-	-	-	-	-	1	16354556	C	T	1:16354556:C>T	exonic	CLCNKA	.	stopgain	CLCNKA:NM_001257139:exon9:c.C781T:p.R261X,CLCNKA:NM_001042704:exon10:c.C910T:p.R304X,CLCNKA:NM_004070:exon10:c.C910T:p.R304X	-	P	4	6	116	246266	0.000471035	NFE	0.000832453	93	111718	0.000832453	93	111718	PASS	21	30866	0.00068036	NFE	0.00113728	17	14948	0.00113728	17	14948	PASS
-	-	-	-	-	-	-	1	16358742	C	T	1:16358742:C>T	exonic	CLCNKA	.	stopgain	CLCNKA:NM_001257139:exon16:c.C1672T:p.Q558X,CLCNKA:NM_001042704:exon17:c.C1801T:p.Q601X,CLCNKA:NM_004070:exon17:c.C1801T:p.Q601X	-	P	1	8	49	243732	0.00020104	NFE	0.000382625	42	109768	0.000382625	42	109768	PASS	3	30858	9.72195e-05	AMR	0.00119617	1	836	0.000134012	2	14924	PASS
-	-	-	-	-	-	-	1	16374412	C	T	1:16374412:C>T	exonic	CLCNKB	.	nonsynonymous	CLCNKB:NM_000085:exon5:c.C371T:p.P124L	P	LP	1	0	3	246240	1.21832e-05	SAS	3.24907e-05	1	30778	1.79054e-05	2	111698	PASS	-	-	-	-	-	-	-	-	-	-	-
-	-	-	-	-	-	-	1	16376412	G	A	1:16376412:G>A	splicing	CLCNKB	NM_000085:exon10:c.968+1G>A;NM_001165945:exon3:c.461+1G>A	.	.	-	P	1	3	16	245778	6.50994e-05	NFE	0.000134788	15	111286	0.000134788	15	111286	PASS	-	-	-	-	-	-	-	-	-	-	-
-	-	-	-	-	-	-	1	16377544	G	A	1:16377544:G>A	splicing	CLCNKB	NM_000085:exon12:c.1227+1G>A;NM_001165945:exon5:c.720+1G>A	.	.	-	P	1	0	2	246084	8.12731e-06	NFE	1.79244e-05	2	111580	1.79244e-05	2	111580	PASS	-	-	-	-	-	-	-	-	-	-	-
-	-	-	-	-	-	-	1	16378204	G	A	1:16378204:G>A	splicing	CLCNKB	NM_000085:exon14:c.1298-1G>A;NM_001165945:exon7:c.791-1G>A	.	.	-	P	1	0	-	-	-	-	-	-	-	-	-	-	-	-	-	-	-	-	-	-	-	-	-	-
-	-	-	-	-	-	-	1	16381965	C	T	1:16381965:C>T	exonic	CLCNKB	.	stopgain	CLCNKB:NM_001165945:exon10:c.C1285T:p.Q429X,CLCNKB:NM_000085:exon17:c.C1792T:p.Q598X	-	P	1	0	-	-	-	-	-	-	-	-	-	-	-	-	-	-	-	-	-	-	-	-	-	-
-	-	-	-	-	-	-	1	16382003	G	A	1:16382003:G>A	exonic	CLCNKB	.	stopgain	CLCNKB:NM_001165945:exon10:c.G1323A:p.W441X,CLCNKB:NM_000085:exon17:c.G1830A:p.W610X	P	P	1	0	43	244430	0.000175919	ASJ	0.00336872	33	9796	2.71739e-05	3	110400	PASS	-	-	-	-	-	-	-	-	-	-	-
-	-	-	-	-	-	-	1	16382916	G	A	1:16382916:G>A	splicing	CLCNKB	NM_000085:exon19:c.1930-1G>A;NM_001165945:exon12:c.1420-1G>A	.	.	-	P	0	2	1	245740	4.06934e-06	AFR	6.53595e-05	1	15300	0	0	111198	PASS	-	-	-	-	-	-	-	-	-	-	-
-	-	-	-	-	-	-	1	16456887	G	A	1:16456887:G>A	exonic	EPHA2	.	nonsynonymous	EPHA2:NM_001329090:exon14:c.C2341T:p.R781W,EPHA2:NM_004431:exon15:c.C2503T:p.R835W	-	LP	1	0	-	-	-	-	-	-	-	-	-	-	-	-	-	-	-	-	-	-	-	-	-	-
-	-	-	-	-	-	-	1	16458293	C	T	1:16458293:C>T	exonic	EPHA2	.	nonsynonymous	EPHA2:NM_001329090:exon13:c.G2236A:p.V746M,EPHA2:NM_004431:exon14:c.G2398A:p.V800M	-	LP	0	1	6	246116	2.43787e-05	AFR	0.000130787	2	15292	0	0	111592	PASS	-	-	-	-	-	-	-	-	-	-	-
-	-	-	-	-	-	-	1	16458656	C	T	1:16458656:C>T	exonic	EPHA2	.	nonsynonymous	EPHA2:NM_001329090:exon12:c.G2066A:p.R689H,EPHA2:NM_004431:exon13:c.G2228A:p.R743H	-	LP	1	0	1	246244	4.06101e-06	EAS	5.79777e-05	1	17248	0	0	111694	PASS	1	30924	3.23373e-05	AFR	0.000114784	1	8712	0	0	14974	PASS
-	-	-	-	-	-	-	1	16458687	T	C	1:16458687:T>C	exonic	EPHA2	.	nonsynonymous	EPHA2:NM_001329090:exon12:c.A2035G:p.M679V,EPHA2:NM_004431:exon13:c.A2197G:p.M733V	-	LP	0	1	-	-	-	-	-	-	-	-	-	-	-	-	-	-	-	-	-	-	-	-	-	-
-	-	-	-	-	-	-	1	16458767	T	C	1:16458767:T>C	exonic	EPHA2	.	nonsynonymous	EPHA2:NM_001329090:exon12:c.A1955G:p.E652G,EPHA2:NM_004431:exon13:c.A2117G:p.E706G	-	LP	0	1	-	-	-	-	-	-	-	-	-	-	-	-	-	-	-	-	-	-	-	-	-	-
-	-	-	-	-	-	-	1	16464815	C	T	1:16464815:C>T	exonic	EPHA2	.	nonsynonymous	EPHA2:NM_001329090:exon3:c.G772A:p.G258S,EPHA2:NM_004431:exon4:c.G934A:p.G312S	-	LP	0	1	-	-	-	-	-	-	-	-	-	-	-	-	-	-	-	-	-	-	-	-	-	-
-	-	-	-	-	-	-	1	16477392	C	G	1:16477392:C>G	exonic	EPHA2	.	nonsynonymous	EPHA2:NM_004431:exon2:c.G152C:p.G51A	-	LP	0	1	-	-	-	-	-	-	-	-	-	-	-	-	-	-	-	-	-	-	-	-	-	-
-	-	-	-	-	X	-	1	17318840	G	A	1:17318840:G>A	exonic	ATP13A2	.	stopgain	ATP13A2:NM_001141973:exon18:c.C1888T:p.Q630X,ATP13A2:NM_001141974:exon18:c.C1888T:p.Q630X,ATP13A2:NM_022089:exon18:c.C1903T:p.Q635X	-	P	0	1	1	241804	4.13558e-06	NFE	9.21625e-06	1	108504	9.21625e-06	1	108504	PASS	1	30964	3.22956e-05	NFE	6.66756e-05	1	14998	6.66756e-05	1	14998	PASS
-	-	-	-	-	X	-	1	17332053	T	C	1:17332053:T>C	splicing	ATP13A2	NM_022089:exon3:c.106-2A>G;NM_001141974:exon3:c.106-2A>G;NM_001141973:exon3:c.106-2A>G	.	.	-	P	0	1	-	-	-	-	-	-	-	-	-	-	-	-	-	-	-	-	-	-	-	-	-	-
-	-	-	-	-	-	-	1	17349144	G	T	1:17349144:G>T	exonic	SDHB	.	nonsynonymous	SDHB:NM_003000:exon7:c.C724A:p.R242S	-	LP	0	1	-	-	-	-	-	-	-	-	-	-	-	-	-	-	-	-	-	-	-	-	-	-
-	-	-	-	-	-	-	1	17349179	C	T	1:17349179:C>T	exonic	SDHB	.	nonsynonymous	SDHB:NM_003000:exon7:c.G689A:p.R230H	P|P	LP	1	0	1	246198	4.06177e-06	NFE	8.95544e-06	1	111664	8.95544e-06	1	111664	PASS	-	-	-	-	-	-	-	-	-	-	-
-	-	-	-	-	-	-	1	17349219	G	A	1:17349219:G>A	exonic	SDHB	.	nonsynonymous	SDHB:NM_003000:exon7:c.C649T:p.R217C	LP	LP	0	1	-	-	-	-	-	-	-	-	-	-	-	1	30954	3.2306e-05	EAS	0.000616523	1	1622	0	0	14986	PASS
-	-	-	-	-	-	-	1	17359555	C	T	1:17359555:C>T	exonic	SDHB	.	nonsynonymous	SDHB:NM_003000:exon3:c.G286A:p.G96S	LP	LP	0	1	3	246090	1.21907e-05	NFE	2.68779e-05	3	111616	2.68779e-05	3	111616	PASS	-	-	-	-	-	-	-	-	-	-	-
-	-	-	-	-	-	-	1	17359572	C	T	1:17359572:C>T	exonic	SDHB	.	nonsynonymous	SDHB:NM_003000:exon3:c.G269A:p.R90Q	LP	LP	0	1	2	246162	8.12473e-06	AFR	6.53766e-05	1	15296	0	0	111646	PASS	1	30984	3.22747e-05	AFR	0.000114495	1	8734	0	0	15012	PASS
-	-	-	-	-	-	-	1	19203992	G	A	1:19203992:G>A	exonic	ALDH4A1	.	nonsynonymous	ALDH4A1:NM_001161504:exon10:c.C875T:p.S292L,ALDH4A1:NM_001319218:exon10:c.C1055T:p.S352L,ALDH4A1:NM_003748:exon10:c.C1055T:p.S352L,ALDH4A1:NM_170726:exon10:c.C1055T:p.S352L	P	LP	1	0	21	233416	8.99681e-05	NFE	0.000189746	20	105404	0.000189746	20	105404	PASS	5	30930	0.000161655	NFE	0.000266845	4	14990	0.000266845	4	14990	PASS
-	-	-	-	X	-	X	1	19443714	C	T	1:19443714:C>T	splicing	UBR4	NM_020765:exon73:c.10823+1G>A	.	.	-	P	0	1	-	-	-	-	-	-	-	-	-	-	-	-	-	-	-	-	-	-	-	-	-	-
-	-	-	-	X	-	X	1	19510670	C	T	1:19510670:C>T	splicing	UBR4	NM_020765:exon16:c.1939-1G>A	.	.	-	P	1	0	-	-	-	-	-	-	-	-	-	-	-	-	-	-	-	-	-	-	-	-	-	-
-	-	-	-	X	X	-	1	20972062	T	A	1:20972062:T>A	exonic	PINK1	.	stopgain	PINK1:NM_032409:exon5:c.T969A:p.C323X	-	LP	0	1	1	246050	4.06421e-06	NFE	8.9564e-06	1	111652	8.9564e-06	1	111652	PASS	-	-	-	-	-	-	-	-	-	-	-
-	-	-	-	X	X	-	1	20975710	C	T	1:20975710:C>T	exonic	PINK1	.	stopgain	PINK1:NM_032409:exon7:c.C1474T:p.R492X	-	P	1	0	19	245284	7.74612e-05	EAS	0.000580114	10	17238	7.21579e-05	8	110868	PASS	1	30982	3.22768e-05	AFR	0.000114469	1	8736	0	0	15012	RF
-	-	-	-	-	-	X	1	21546459	C	T	1:21546459:C>T	exonic	ECE1	.	nonsynonymous	ECE1:NM_001113347:exon17:c.G2266A:p.E756K,ECE1:NM_001113349:exon18:c.G2293A:p.E765K,ECE1:NM_001113348:exon19:c.G2254A:p.E752K,ECE1:NM_001397:exon19:c.G2302A:p.E768K	-	LP	5	7	76	245212	0.000309936	NFE	0.000641501	71	110678	0.000641501	71	110678	PASS	13	30968	0.000419788	NFE	0.0006664	10	15006	0.0006664	10	15006	PASS
-	-	-	-	-	-	X	1	21546501	G	A	1:21546501:G>A	exonic	ECE1	.	nonsynonymous	ECE1:NM_001113347:exon17:c.C2224T:p.R742C,ECE1:NM_001113349:exon18:c.C2251T:p.R751C,ECE1:NM_001113348:exon19:c.C2212T:p.R738C,ECE1:NM_001397:exon19:c.C2260T:p.R754C	P	LP	5	5	57	244346	0.000233276	NFE	0.000409769	45	109818	0.000409769	45	109818	PASS	5	30952	0.00016154	NFE	0.000200107	3	14992	0.000200107	3	14992	PASS
-	-	-	-	-	-	X	1	21546554	C	T	1:21546554:C>T	exonic	ECE1	.	nonsynonymous	ECE1:NM_001113347:exon17:c.G2171A:p.R724H,ECE1:NM_001113349:exon18:c.G2198A:p.R733H,ECE1:NM_001113348:exon19:c.G2159A:p.R720H,ECE1:NM_001397:exon19:c.G2207A:p.R736H	-	LP	0	1	11	243778	4.5123e-05	AMR	0.000178667	6	33582	4.57582e-05	5	109270	PASS	-	-	-	-	-	-	-	-	-	-	-
-	-	-	-	-	-	X	1	21546555	G	A	1:21546555:G>A	exonic	ECE1	.	nonsynonymous	ECE1:NM_001113347:exon17:c.C2170T:p.R724C,ECE1:NM_001113349:exon18:c.C2197T:p.R733C,ECE1:NM_001113348:exon19:c.C2158T:p.R720C,ECE1:NM_001397:exon19:c.C2206T:p.R736C	-	LP	1	0	1	243774	4.10216e-06	NFE	9.15148e-06	1	109272	9.15148e-06	1	109272	PASS	-	-	-	-	-	-	-	-	-	-	-
-	-	-	-	-	-	X	1	21546609	G	A	1:21546609:G>A	exonic	ECE1	.	nonsynonymous	ECE1:NM_001113347:exon17:c.C2116T:p.R706C,ECE1:NM_001113349:exon18:c.C2143T:p.R715C,ECE1:NM_001113348:exon19:c.C2104T:p.R702C,ECE1:NM_001397:exon19:c.C2152T:p.R718C	-	LP	0	1	1	242632	4.12147e-06	NFE	9.21642e-06	1	108502	9.21642e-06	1	108502	PASS	-	-	-	-	-	-	-	-	-	-	-
-	-	-	-	-	-	X	1	21548251	C	T	1:21548251:C>T	exonic	ECE1	.	nonsynonymous	ECE1:NM_001113347:exon16:c.G2089A:p.G697S,ECE1:NM_001113349:exon17:c.G2116A:p.G706S,ECE1:NM_001113348:exon18:c.G2077A:p.G693S,ECE1:NM_001397:exon18:c.G2125A:p.G709S	-	LP	1	0	2	246270	8.12117e-06	AFR	0.000130685	2	15304	0	0	111718	PASS	1	30970	3.22893e-05	AFR	0.0001146	1	8726	0	0	15008	PASS
-	-	-	-	-	-	X	1	21548277	A	C	1:21548277:A>C	exonic	ECE1	.	nonsynonymous	ECE1:NM_001113347:exon16:c.T2063G:p.L688R,ECE1:NM_001113349:exon17:c.T2090G:p.L697R,ECE1:NM_001113348:exon18:c.T2051G:p.L684R,ECE1:NM_001397:exon18:c.T2099G:p.L700R	-	LP	1	0	-	-	-	-	-	-	-	-	-	-	-	-	-	-	-	-	-	-	-	-	-	-
-	-	-	-	-	-	X	1	21551753	G	A	1:21551753:G>A	exonic	ECE1	.	nonsynonymous	ECE1:NM_001113347:exon15:c.C1994T:p.A665V,ECE1:NM_001113349:exon16:c.C2021T:p.A674V,ECE1:NM_001113348:exon17:c.C1982T:p.A661V,ECE1:NM_001397:exon17:c.C2030T:p.A677V	-	LP	1	2	12	244948	4.899e-05	NFE	9.95457e-05	11	110502	9.95457e-05	11	110502	PASS	3	30934	9.69807e-05	NFE	0.000200214	3	14984	0.000200214	3	14984	PASS
-	-	-	-	-	-	X	1	21551762	C	T	1:21551762:C>T	exonic	ECE1	.	nonsynonymous	ECE1:NM_001113347:exon15:c.G1985A:p.G662D,ECE1:NM_001113349:exon16:c.G2012A:p.G671D,ECE1:NM_001113348:exon17:c.G1973A:p.G658D,ECE1:NM_001397:exon17:c.G2021A:p.G674D	-	LP	0	1	-	-	-	-	-	-	-	-	-	-	-	-	-	-	-	-	-	-	-	-	-	-
-	-	-	-	-	-	X	1	21551904	G	A	1:21551904:G>A	exonic	ECE1	.	nonsynonymous	ECE1:NM_001113347:exon15:c.C1843T:p.R615W,ECE1:NM_001113349:exon16:c.C1870T:p.R624W,ECE1:NM_001113348:exon17:c.C1831T:p.R611W,ECE1:NM_001397:exon17:c.C1879T:p.R627W	-	LP	2	2	63	246078	0.000256016	FIN	0.00251459	56	22270	5.37644e-05	6	111598	PASS	7	30958	0.000226113	FIN	0.00200458	7	3492	0	0	14994	PASS
-	-	-	-	-	-	X	1	21551931	G	A	1:21551931:G>A	exonic	ECE1	.	nonsynonymous	ECE1:NM_001113347:exon15:c.C1816T:p.R606W,ECE1:NM_001113349:exon16:c.C1843T:p.R615W,ECE1:NM_001113348:exon17:c.C1804T:p.R602W,ECE1:NM_001397:exon17:c.C1852T:p.R618W	-	LP	0	1	-	-	-	-	-	-	-	-	-	-	-	-	-	-	-	-	-	-	-	-	-	-
-	-	-	-	-	-	X	1	21553691	C	T	1:21553691:C>T	exonic	ECE1	.	nonsynonymous	ECE1:NM_001113347:exon14:c.G1774A:p.V592I,ECE1:NM_001113349:exon15:c.G1801A:p.V601I,ECE1:NM_001113348:exon16:c.G1762A:p.V588I,ECE1:NM_001397:exon16:c.G1810A:p.V604I	-	LP	0	1	4	246268	1.62425e-05	SAS	9.74596e-05	3	30782	8.95111e-06	1	111718	PASS	-	-	-	-	-	-	-	-	-	-	-
-	-	-	-	-	-	X	1	21553696	C	A	1:21553696:C>A	exonic	ECE1	.	nonsynonymous	ECE1:NM_001113347:exon14:c.G1769T:p.G590V,ECE1:NM_001113349:exon15:c.G1796T:p.G599V,ECE1:NM_001113348:exon16:c.G1757T:p.G586V,ECE1:NM_001397:exon16:c.G1805T:p.G602V	-	LP	1	0	-	-	-	-	-	-	-	-	-	-	-	-	-	-	-	-	-	-	-	-	-	-
-	-	-	-	-	-	X	1	21554437	G	A	1:21554437:G>A	exonic	ECE1	.	nonsynonymous	ECE1:NM_001113347:exon13:c.C1732T:p.R578C,ECE1:NM_001113349:exon14:c.C1759T:p.R587C,ECE1:NM_001113348:exon15:c.C1720T:p.R574C,ECE1:NM_001397:exon15:c.C1768T:p.R590C	-	LP	1	1	5	154566	3.23486e-05	AFR	0.000121921	1	8202	3.31181e-05	2	60390	RF	-	-	-	-	-	-	-	-	-	-	-
-	-	-	-	-	-	X	1	21562354	C	T	1:21562354:C>T	exonic	ECE1	.	nonsynonymous	ECE1:NM_001113347:exon11:c.G1519A:p.V507M,ECE1:NM_001113349:exon12:c.G1546A:p.V516M,ECE1:NM_001113348:exon13:c.G1507A:p.V503M,ECE1:NM_001397:exon13:c.G1555A:p.V519M	-	LP	2	6	42	246258	0.000170553	NFE	0.000340173	38	111708	0.000340173	38	111708	PASS	2	30970	6.45786e-05	NFE	0.000133333	2	15000	0.000133333	2	15000	PASS
-	-	-	-	-	-	X	1	21562410	A	G	1:21562410:A>G	exonic	ECE1	.	nonsynonymous	ECE1:NM_001113347:exon11:c.T1463C:p.I488T,ECE1:NM_001113349:exon12:c.T1490C:p.I497T,ECE1:NM_001113348:exon13:c.T1451C:p.I484T,ECE1:NM_001397:exon13:c.T1499C:p.I500T	-	LP	0	1	-	-	-	-	-	-	-	-	-	-	-	-	-	-	-	-	-	-	-	-	-	-
-	-	-	-	-	-	X	1	21571585	T	C	1:21571585:T>C	exonic	ECE1	.	nonsynonymous	ECE1:NM_001113347:exon8:c.A1139G:p.N380S,ECE1:NM_001113349:exon9:c.A1166G:p.N389S,ECE1:NM_001113348:exon10:c.A1127G:p.N376S,ECE1:NM_001397:exon10:c.A1175G:p.N392S	-	LP	0	1	9	246222	3.65524e-05	NFE	7.16243e-05	8	111694	7.16243e-05	8	111694	PASS	2	30932	6.4658e-05	NFE	0.000133529	2	14978	0.000133529	2	14978	PASS
-	-	-	-	-	-	X	1	21573858	T	C	1:21573858:T>C	splicing	ECE1	NM_001397:exon9:c.1021-2A>G;NM_001113349:exon8:c.1012-2A>G;NM_001113347:exon7:c.985-2A>G;NM_001113348:exon9:c.973-2A>G	.	.	-	P	1	0	-	-	-	-	-	-	-	-	-	-	-	-	-	-	-	-	-	-	-	-	-	-
-	-	-	-	-	-	X	1	21582525	G	A	1:21582525:G>A	exonic	ECE1	.	nonsynonymous	ECE1:NM_001113347:exon6:c.C899T:p.T300M,ECE1:NM_001113349:exon7:c.C926T:p.T309M,ECE1:NM_001113348:exon8:c.C887T:p.T296M,ECE1:NM_001397:exon8:c.C935T:p.T312M	-	LP	1	0	2	246226	8.12262e-06	EAS	5.79777e-05	1	17248	8.95383e-06	1	111684	PASS	-	-	-	-	-	-	-	-	-	-	-
-	-	-	-	-	-	X	1	21586843	T	A	1:21586843:T>A	exonic	ECE1	.	nonsynonymous	ECE1:NM_001113347:exon3:c.A500T:p.Q167L,ECE1:NM_001113349:exon4:c.A527T:p.Q176L,ECE1:NM_001113348:exon5:c.A488T:p.Q163L,ECE1:NM_001397:exon5:c.A536T:p.Q179L	-	LP	1	0	2	246262	8.12143e-06	NFE	1.79035e-05	2	111710	1.79035e-05	2	111710	PASS	1	30966	3.22935e-05	NFE	6.66578e-05	1	15002	6.66578e-05	1	15002	PASS
-	-	-	-	-	-	X	1	21599192	C	G	1:21599192:C>G	exonic	ECE1	.	nonsynonymous	ECE1:NM_001113347:exon2:c.G457C:p.E153Q,ECE1:NM_001113349:exon3:c.G484C:p.E162Q,ECE1:NM_001113348:exon4:c.G445C:p.E149Q,ECE1:NM_001397:exon4:c.G493C:p.E165Q	-	LP	1	0	-	-	-	-	-	-	-	-	-	-	-	-	-	-	-	-	-	-	-	-	-	-
-	-	-	-	-	-	X	1	21599255	A	G	1:21599255:A>G	exonic	ECE1	.	nonsynonymous	ECE1:NM_001113347:exon2:c.T394C:p.S132P,ECE1:NM_001113349:exon3:c.T421C:p.S141P,ECE1:NM_001113348:exon4:c.T382C:p.S128P,ECE1:NM_001397:exon4:c.T430C:p.S144P	-	LP	0	1	1	246258	4.06078e-06	NFE	8.95175e-06	1	111710	8.95175e-06	1	111710	PASS	-	-	-	-	-	-	-	-	-	-	-
-	-	-	-	-	-	-	1	21890710	G	A	1:21890710:G>A	splicing	ALPL	NM_000478:exon6:c.648+1G>A;NM_001177520:exon4:c.417+1G>A;NM_001127501:exon5:c.483+1G>A	.	.	P	P	0	3	1	245104	4.0799e-06	AMR	2.98116e-05	1	33544	0	0	111130	RF	-	-	-	-	-	-	-	-	-	-	-
-	-	-	-	-	-	-	1	21900186	C	A	1:21900186:C>A	exonic	ALPL	.	stopgain	ALPL:NM_001177520:exon7:c.C660A:p.Y220X,ALPL:NM_001127501:exon8:c.C726A:p.Y242X,ALPL:NM_000478:exon9:c.C891A:p.Y297X	LP	P	2	0	3	245958	1.21972e-05	NFE	2.68957e-05	3	111542	2.68957e-05	3	111542	PASS	-	-	-	-	-	-	-	-	-	-	-
-	-	-	-	-	X	X	1	21944425	A	G	1:21944425:A>G	splicing	RAP1GAP	NM_001330383:exon7:c.105+2T>C;NM_001145658:exon6:c.297+2T>C;NM_001145657:exon7:c.105+2T>C;NM_001350524:exon8:c.105+2T>C;NM_001350525:exon8:c.105+2T>C;NM_001350526:exon9:c.105+2T>C;NM_001350527:exon8:c.105+2T>C;NM_001350528:exon8:c.105+2T>C;NM_002885:exon6:c.105+2T>C	.	.	-	P	1	0	-	-	-	-	-	-	-	-	-	-	-	-	-	-	-	-	-	-	-	-	-	-
-	-	-	-	-	-	-	1	22964188	C	T	1:22964188:C>T	exonic	C1QA	.	stopgain	C1QA:NM_001347465:exon2:c.C79T:p.R27X,C1QA:NM_001347466:exon2:c.C79T:p.R27X,C1QA:NM_015991:exon2:c.C79T:p.R27X	-	LP	0	1	2	245534	8.14551e-06	SAS	3.25988e-05	1	30676	8.9786e-06	1	111376	PASS	-	-	-	-	-	-	-	-	-	-	-
-	-	-	-	-	-	X	1	23383981	G	A	1:23383981:G>A	exonic	KDM1A	.	nonsynonymous	KDM1A:NM_015013:exon7:c.G935A:p.R312H,KDM1A:NM_001009999:exon8:c.G995A:p.R332H	-	LP	0	1	2	246008	8.12982e-06	AMR	5.97122e-05	2	33494	0	0	111588	PASS	-	-	-	-	-	-	-	-	-	-	-
-	-	-	-	-	-	X	1	23409730	T	C	1:23409730:T>C	exonic	KDM1A	.	nonsynonymous	KDM1A:NM_015013:exon19:c.T2432C:p.V811A,KDM1A:NM_001009999:exon21:c.T2504C:p.V835A	-	LP	0	1	-	-	-	-	-	-	-	-	-	-	-	-	-	-	-	-	-	-	-	-	-	-
-	-	-	-	-	-	-	1	24122483	G	A	1:24122483:G>A	exonic	GALE	.	nonsynonymous	GALE:NM_001127621:exon11:c.C1003T:p.R335C,GALE:NM_000403:exon12:c.C1003T:p.R335C,GALE:NM_001008216:exon12:c.C1003T:p.R335C	-	LP	0	1	2	245790	8.13703e-06	NFE	1.79488e-05	2	111428	1.79488e-05	2	111428	PASS	-	-	-	-	-	-	-	-	-	-	-
-	-	-	-	-	-	-	1	24122489	G	T	1:24122489:G>T	exonic	GALE	.	nonsynonymous	GALE:NM_001127621:exon11:c.C997A:p.L333I,GALE:NM_000403:exon12:c.C997A:p.L333I,GALE:NM_001008216:exon12:c.C997A:p.L333I	-	LP	5	3	44	245860	0.000178964	NFE	0.00033197	37	111456	0.00033197	37	111456	PASS	7	30944	0.000226215	NFE	0.000400427	6	14984	0.000400427	6	14984	PASS
-	-	-	-	-	-	-	1	24122664	G	A	1:24122664:G>A	exonic	GALE	.	nonsynonymous	GALE:NM_001127621:exon10:c.C965T:p.A322V,GALE:NM_000403:exon11:c.C965T:p.A322V,GALE:NM_001008216:exon11:c.C965T:p.A322V	-	LP	1	0	2	246144	8.12533e-06	NFE	1.79183e-05	2	111618	1.79183e-05	2	111618	PASS	-	-	-	-	-	-	-	-	-	-	-
-	-	-	-	-	-	-	1	24122730	C	T	1:24122730:C>T	exonic	GALE	.	nonsynonymous	GALE:NM_001127621:exon10:c.G899A:p.R300Q,GALE:NM_000403:exon11:c.G899A:p.R300Q,GALE:NM_001008216:exon11:c.G899A:p.R300Q	-	LP	0	1	-	-	-	-	-	-	-	-	-	-	-	-	-	-	-	-	-	-	-	-	-	-
-	-	-	-	-	-	-	1	24123024	G	T	1:24123024:G>T	exonic	GALE	.	nonsynonymous	GALE:NM_001127621:exon9:c.C848A:p.A283D,GALE:NM_000403:exon10:c.C848A:p.A283D,GALE:NM_001008216:exon10:c.C848A:p.A283D	-	LP	1	0	-	-	-	-	-	-	-	-	-	-	-	-	-	-	-	-	-	-	-	-	-	-
-	-	-	-	-	-	-	1	24123060	G	A	1:24123060:G>A	exonic	GALE	.	nonsynonymous	GALE:NM_001127621:exon9:c.C812T:p.T271M,GALE:NM_000403:exon10:c.C812T:p.T271M,GALE:NM_001008216:exon10:c.C812T:p.T271M	-	LP	1	0	10	246190	4.0619e-05	NFE	7.16307e-05	8	111684	7.16307e-05	8	111684	PASS	-	-	-	-	-	-	-	-	-	-	-
-	-	-	-	-	-	-	1	24123227	A	G	1:24123227:A>G	exonic	GALE	.	nonsynonymous	GALE:NM_001127621:exon8:c.T755C:p.I252T,GALE:NM_000403:exon9:c.T755C:p.I252T,GALE:NM_001008216:exon9:c.T755C:p.I252T	VUS	LP	1	2	16	243510	6.57057e-05	NFE	0.000135688	15	110548	0.000135688	15	110548	PASS	3	30924	9.7012e-05	NFE	0.000200374	3	14972	0.000200374	3	14972	PASS
-	-	-	-	-	-	-	1	24123428	G	A	1:24123428:G>A	exonic	GALE	.	nonsynonymous	GALE:NM_001127621:exon7:c.C647T:p.A216V,GALE:NM_000403:exon8:c.C647T:p.A216V,GALE:NM_001008216:exon8:c.C647T:p.A216V	-	LP	0	1	9	243428	3.69719e-05	AFR	0.000200481	3	14964	2.71533e-05	3	110484	PASS	11	30892	0.000356079	NFE	0.000735491	11	14956	0.000735491	11	14956	PASS
-	-	-	-	-	-	-	1	24123576	A	G	1:24123576:A>G	exonic	GALE	.	nonsynonymous	GALE:NM_001127621:exon6:c.T590C:p.I197T,GALE:NM_000403:exon7:c.T590C:p.I197T,GALE:NM_001008216:exon7:c.T590C:p.I197T	-	LP	0	1	-	-	-	-	-	-	-	-	-	-	-	-	-	-	-	-	-	-	-	-	-	-
-	-	-	-	-	-	-	1	24123621	A	T	1:24123621:A>T	exonic	GALE	.	nonsynonymous	GALE:NM_001127621:exon6:c.T545A:p.L182Q,GALE:NM_000403:exon7:c.T545A:p.L182Q,GALE:NM_001008216:exon7:c.T545A:p.L182Q	-	LP	1	0	-	-	-	-	-	-	-	-	-	-	-	-	-	-	-	-	-	-	-	-	-	-
-	-	-	-	-	-	-	1	24124241	C	T	1:24124241:C>T	exonic	GALE	.	nonsynonymous	GALE:NM_001127621:exon5:c.G472A:p.G158S,GALE:NM_000403:exon6:c.G472A:p.G158S,GALE:NM_001008216:exon6:c.G472A:p.G158S	-	LP	0	1	4	246260	1.6243e-05	AFR	0.000196027	3	15304	0	0	111712	PASS	-	-	-	-	-	-	-	-	-	-	-
-	-	-	-	-	-	-	1	24124265	T	C	1:24124265:T>C	exonic	GALE	.	nonsynonymous	GALE:NM_001127621:exon5:c.A448G:p.T150A,GALE:NM_000403:exon6:c.A448G:p.T150A,GALE:NM_001008216:exon6:c.A448G:p.T150A	-	LP	0	2	1	246256	4.06081e-06	NFE	8.95191e-06	1	111708	8.95191e-06	1	111708	PASS	1	30932	3.2329e-05	NFE	6.68003e-05	1	14970	6.68003e-05	1	14970	PASS
-	-	-	-	-	-	-	1	24124269	G	C	1:24124269:G>C	exonic	GALE	.	nonsynonymous	GALE:NM_001127621:exon5:c.C444G:p.H148Q,GALE:NM_000403:exon6:c.C444G:p.H148Q,GALE:NM_001008216:exon6:c.C444G:p.H148Q	-	LP	1	0	2	246258	8.12156e-06	NFE	1.79038e-05	2	111708	1.79038e-05	2	111708	PASS	-	-	-	-	-	-	-	-	-	-	-
-	-	-	-	-	-	-	1	24124297	G	C	1:24124297:G>C	exonic	GALE	.	nonsynonymous	GALE:NM_001127621:exon5:c.C416G:p.P139R,GALE:NM_000403:exon6:c.C416G:p.P139R,GALE:NM_001008216:exon6:c.C416G:p.P139R	-	LP	1	0	-	-	-	-	-	-	-	-	-	-	-	-	-	-	-	-	-	-	-	-	-	-
-	-	-	-	-	-	-	1	24124305	G	T	1:24124305:G>T	exonic	GALE	.	stopgain	GALE:NM_001127621:exon5:c.C408A:p.Y136X,GALE:NM_000403:exon6:c.C408A:p.Y136X,GALE:NM_001008216:exon6:c.C408A:p.Y136X	P	P	1	0	7	246230	2.84287e-05	AMR	0.000148889	5	33582	8.95399e-06	1	111682	PASS	-	-	-	-	-	-	-	-	-	-	-
-	-	-	-	-	-	-	1	24124337	T	C	1:24124337:T>C	exonic	GALE	.	nonsynonymous	GALE:NM_001127621:exon5:c.A376G:p.N126D,GALE:NM_000403:exon6:c.A376G:p.N126D,GALE:NM_001008216:exon6:c.A376G:p.N126D	-	LP	3	6	61	246206	0.00024776	NFE	0.000429853	48	111666	0.000429853	48	111666	PASS	8	30936	0.000258598	NFE	0.000467415	7	14976	0.000467415	7	14976	PASS
-	-	-	-	-	-	-	1	24124346	C	T	1:24124346:C>T	exonic	GALE	.	nonsynonymous	GALE:NM_001127621:exon5:c.G367A:p.G123R,GALE:NM_000403:exon6:c.G367A:p.G123R,GALE:NM_001008216:exon6:c.G367A:p.G123R	-	LP	1	0	3	246140	1.21882e-05	EAS	5.79912e-05	1	17244	1.79186e-05	2	111616	PASS	-	-	-	-	-	-	-	-	-	-	-
-	-	-	-	-	-	-	1	24124692	G	A	1:24124692:G>A	exonic	GALE	.	nonsynonymous	GALE:NM_001127621:exon4:c.C266T:p.A89V,GALE:NM_000403:exon5:c.C266T:p.A89V,GALE:NM_001008216:exon5:c.C266T:p.A89V	-	LP	1	1	64	245782	0.000260393	FIN	0.00237839	53	22284	8.07972e-05	9	111390	PASS	10	30948	0.000323123	FIN	0.00143184	5	3492	0.000333645	5	14986	PASS
-	-	-	-	-	-	-	1	24125191	G	A	1:24125191:G>A	exonic	GALE	.	nonsynonymous	GALE:NM_001127621:exon3:c.C151T:p.R51W,GALE:NM_000403:exon4:c.C151T:p.R51W,GALE:NM_001008216:exon4:c.C151T:p.R51W	-	LP	0	1	4	245814	1.62725e-05	ASJ	0.000203293	2	9838	1.79472e-05	2	111438	PASS	-	-	-	-	-	-	-	-	-	-	-
-	-	-	-	-	-	-	1	24125401	C	T	1:24125401:C>T	exonic	GALE	.	nonsynonymous	GALE:NM_001127621:exon2:c.G97A:p.D33N,GALE:NM_000403:exon3:c.G97A:p.D33N,GALE:NM_001008216:exon3:c.G97A:p.D33N	VUS	LP	1	0	1	246220	4.06141e-06	NFE	8.95415e-06	1	111680	8.95415e-06	1	111680	PASS	1	30954	3.2306e-05	NFE	6.66933e-05	1	14994	6.66933e-05	1	14994	PASS
-	-	-	-	-	-	-	1	24125413	G	C	1:24125413:G>C	exonic	GALE	.	nonsynonymous	GALE:NM_001127621:exon2:c.C85G:p.P29A,GALE:NM_000403:exon3:c.C85G:p.P29A,GALE:NM_001008216:exon3:c.C85G:p.P29A	-	LP	0	3	11	246190	4.46809e-05	NFE	9.85116e-05	11	111662	9.85116e-05	11	111662	PASS	-	-	-	-	-	-	-	-	-	-	-
-	-	-	-	-	-	-	1	24125464	C	T	1:24125464:C>T	exonic	GALE	.	nonsynonymous	GALE:NM_001127621:exon2:c.G34A:p.G12S,GALE:NM_000403:exon3:c.G34A:p.G12S,GALE:NM_001008216:exon3:c.G34A:p.G12S	-	LP	1	0	-	-	-	-	-	-	-	-	-	-	-	-	-	-	-	-	-	-	-	-	-	-
-	-	-	-	-	-	-	1	24134677	T	C	1:24134677:T>C	exonic	HMGCL	.	nonsynonymous	HMGCL:NM_001166059:exon5:c.A485G:p.H162R,HMGCL:NM_000191:exon7:c.A698G:p.H233R	P	LP	2	0	1	246208	4.06161e-06	NFE	8.95544e-06	1	111664	8.95544e-06	1	111664	PASS	2	30956	6.46078e-05	NFE	0.000133351	2	14998	0.000133351	2	14998	PASS
-	-	-	-	-	-	-	1	24147022	C	T	1:24147022:C>T	exonic	HMGCL	.	nonsynonymous	HMGCL:NM_000191:exon2:c.G122A:p.R41Q,HMGCL:NM_001166059:exon2:c.G122A:p.R41Q	P|P	LP	1	1	6	246262	2.43643e-05	EAS	0.000115955	2	17248	3.5807e-05	4	111710	PASS	2	30966	6.4587e-05	AFR	0.000114653	1	8722	6.66223e-05	1	15010	PASS
-	-	-	-	-	-	-	1	24147023	G	A	1:24147023:G>A	exonic	HMGCL	.	stopgain	HMGCL:NM_000191:exon2:c.C121T:p.R41X,HMGCL:NM_001166059:exon2:c.C121T:p.R41X	-	P	0	1	2	246256	8.12163e-06	AMR	2.97796e-05	1	33580	8.95191e-06	1	111708	PASS	-	-	-	-	-	-	-	-	-	-	-
-	-	-	-	-	-	-	1	24180963	G	A	1:24180963:G>A	exonic	FUCA1	.	stopgain	FUCA1:NM_000147:exon5:c.C856T:p.Q286X	-	LP	1	0	-	-	-	-	-	-	-	-	-	-	-	-	-	-	-	-	-	-	-	-	-	-
-	-	-	-	-	-	-	1	24189722	C	T	1:24189722:C>T	exonic	FUCA1	.	stopgain	FUCA1:NM_000147:exon3:c.G564A:p.W188X	-	P	0	1	-	-	-	-	-	-	-	-	-	-	-	-	-	-	-	-	-	-	-	-	-	-
-	-	-	-	-	-	-	1	25629841	G	A	1:25629841:G>A	exonic	RHD	.	nonsynonymous	RHD:NM_001127691:exon6:c.G830A:p.G277E,RHD:NM_001282867:exon6:c.G332A:p.G111E,RHD:NM_001282868:exon6:c.G830A:p.G277E,RHD:NM_001282869:exon6:c.G830A:p.G277E,RHD:NM_001282870:exon6:c.G830A:p.G277E,RHD:NM_001282871:exon6:c.G830A:p.G277E,RHD:NM_001282872:exon6:c.G830A:p.G277E,RHD:NM_016124:exon6:c.G830A:p.G277E	-	LP	0	1	-	-	-	-	-	-	-	-	-	-	-	-	-	-	-	-	-	-	-	-	-	-
-	-	-	-	-	-	-	1	26784352	C	T	1:26784352:C>T	exonic	DHDDS	.	nonsynonymous	DHDDS:NM_001243564:exon6:c.C511T:p.R171W,DHDDS:NM_001243565:exon6:c.C496T:p.R166W,DHDDS:NM_001319959:exon7:c.C334T:p.R112W,DHDDS:NM_024887:exon7:c.C613T:p.R205W,DHDDS:NM_205861:exon7:c.C613T:p.R205W	-	LP	1	0	-	-	-	-	-	-	-	-	-	-	-	-	-	-	-	-	-	-	-	-	-	-
-	-	-	-	-	-	X	1	27440331	C	A	1:27440331:C>A	exonic	SLC9A1	.	nonsynonymous	SLC9A1:NM_003047:exon2:c.G799T:p.D267Y	-	LP	0	1	-	-	-	-	-	-	-	-	-	-	-	-	-	-	-	-	-	-	-	-	-	-
-	-	-	-	-	-	-	1	27697086	C	A	1:27697086:C>A	splicing	FCN3	NM_173452:exon6:c.625+1G>T;NM_003665:exon7:c.658+1G>T	.	.	-	P	1	0	1	245958	4.06573e-06	NFE	8.97151e-06	1	111464	8.97151e-06	1	111464	PASS	-	-	-	-	-	-	-	-	-	-	-
-	-	-	-	-	-	-	1	27699626	C	T	1:27699626:C>T	splicing	FCN3	NM_173452:exon4:c.360+1G>A;NM_003665:exon5:c.393+1G>A	.	.	-	P	0	3	60	245416	0.000244483	AFR	0.00334734	51	15236	1.79872e-05	2	111190	PASS	24	30896	0.0007768	AFR	0.00240715	21	8724	0.000133815	2	14946	PASS
-	-	-	-	-	-	-	1	27700455	C	T	1:27700455:C>T	splicing	FCN3	NM_173452:exon3:c.232+1G>A;NM_003665:exon3:c.232+1G>A	.	.	-	P	24	20	354	245470	0.00144213	NFE	0.00243674	271	111214	0.00243674	271	111214	PASS	32	30958	0.00103366	NFE	0.00179928	27	15006	0.00179928	27	15006	PASS
-	-	-	-	X	-	X	1	28354298	A	G	1:28354298:A>G	splicing	EYA3	NM_001282562:exon6:c.340+2T>C;NM_001990:exon7:c.499+2T>C	.	.	-	P	1	0	-	-	-	-	-	-	-	-	-	-	-	-	-	-	-	-	-	-	-	-	-	-
-	-	-	-	-	-	X	1	29063558	G	A	1:29063558:G>A	splicing	YTHDF2	NM_001173128:exon2:UTR5	.	.	-	P	1	0	-	-	-	-	-	-	-	-	-	-	-	-	-	-	-	-	-	-	-	-	-	-
-	-	-	-	X	-	-	1	29323740	G	C	1:29323740:G>C	exonic	EPB41	.	nonsynonymous	EPB41:NM_001166005:exon4:c.G695C:p.G232A,EPB41:NM_001166006:exon4:c.G695C:p.G232A,EPB41:NM_001166007:exon4:c.G68C:p.G23A,EPB41:NM_004437:exon5:c.G68C:p.G23A,EPB41:NM_203342:exon5:c.G68C:p.G23A	-	LP	1	0	-	-	-	-	-	-	-	-	-	-	-	-	-	-	-	-	-	-	-	-	-	-
-	-	-	-	X	-	-	1	29344780	G	A	1:29344780:G>A	exonic	EPB41	.	nonsynonymous	EPB41:NM_203343:exon6:c.G845A:p.R282H,EPB41:NM_001166005:exon7:c.G950A:p.R317H,EPB41:NM_001166006:exon7:c.G950A:p.R317H,EPB41:NM_001166007:exon7:c.G323A:p.R108H,EPB41:NM_004437:exon8:c.G323A:p.R108H,EPB41:NM_203342:exon8:c.G323A:p.R108H	-	LP	0	1	3	246224	1.2184e-05	NFE	2.68634e-05	3	111676	2.68634e-05	3	111676	PASS	1	30974	3.22851e-05	NFE	6.66045e-05	1	15014	6.66045e-05	1	15014	PASS
-	-	-	-	X	-	-	1	29356925	G	A	1:29356925:G>A	exonic	EPB41	.	nonsynonymous	EPB41:NM_203343:exon7:c.G1033A:p.A345T,EPB41:NM_001166005:exon8:c.G1138A:p.A380T,EPB41:NM_001166006:exon8:c.G1138A:p.A380T,EPB41:NM_001166007:exon8:c.G511A:p.A171T,EPB41:NM_004437:exon9:c.G511A:p.A171T,EPB41:NM_203342:exon9:c.G511A:p.A171T	-	LP	1	0	-	-	-	-	-	-	-	-	-	-	-	-	-	-	-	-	-	-	-	-	-	-
-	-	-	-	X	-	-	1	29365869	C	G	1:29365869:C>G	exonic	EPB41	.	nonsynonymous	EPB41:NM_203343:exon10:c.C1462G:p.L488V,EPB41:NM_001166005:exon11:c.C1567G:p.L523V,EPB41:NM_001166006:exon11:c.C1567G:p.L523V,EPB41:NM_001166007:exon11:c.C940G:p.L314V,EPB41:NM_004437:exon12:c.C940G:p.L314V,EPB41:NM_203342:exon12:c.C940G:p.L314V	-	LP	0	1	-	-	-	-	-	-	-	-	-	-	-	-	-	-	-	-	-	-	-	-	-	-
-	-	-	-	X	-	-	1	29386956	G	A	1:29386956:G>A	exonic	EPB41	.	nonsynonymous	EPB41:NM_001166006:exon14:c.G1925A:p.G642D,EPB41:NM_004437:exon14:c.G1241A:p.G414D,EPB41:NM_001166005:exon15:c.G1967A:p.G656D,EPB41:NM_203342:exon15:c.G1298A:p.G433D	-	LP	1	0	-	-	-	-	-	-	-	-	-	-	-	-	-	-	-	-	-	-	-	-	-	-
-	-	-	-	X	-	-	1	29391570	C	T	1:29391570:C>T	exonic	EPB41	.	nonsynonymous	EPB41:NM_203343:exon12:c.C1817T:p.S606F,EPB41:NM_001166007:exon13:c.C1295T:p.S432F,EPB41:NM_001166006:exon15:c.C2042T:p.S681F,EPB41:NM_004437:exon15:c.C1358T:p.S453F,EPB41:NM_001166005:exon16:c.C2084T:p.S695F,EPB41:NM_203342:exon16:c.C1415T:p.S472F	-	LP	1	0	-	-	-	-	-	-	-	-	-	-	-	-	-	-	-	-	-	-	-	-	-	-
-	-	-	-	X	-	-	1	29424364	A	C	1:29424364:A>C	exonic	EPB41	.	nonsynonymous	EPB41:NM_203343:exon13:c.A1963C:p.N655H,EPB41:NM_001166007:exon14:c.A1441C:p.N481H,EPB41:NM_004437:exon16:c.A1504C:p.N502H,EPB41:NM_001166005:exon17:c.A2230C:p.N744H,EPB41:NM_203342:exon17:c.A1561C:p.N521H	-	LP	0	1	1	246142	4.0627e-06	NFE	8.96138e-06	1	111590	8.96138e-06	1	111590	PASS	-	-	-	-	-	-	-	-	-	-	-
-	-	-	-	X	-	-	1	29424409	C	G	1:29424409:C>G	exonic	EPB41	.	nonsynonymous	EPB41:NM_203343:exon13:c.C2008G:p.H670D,EPB41:NM_001166007:exon14:c.C1486G:p.H496D,EPB41:NM_004437:exon16:c.C1549G:p.H517D,EPB41:NM_001166005:exon17:c.C2275G:p.H759D,EPB41:NM_203342:exon17:c.C1606G:p.H536D	-	LP	1	0	-	-	-	-	-	-	-	-	-	-	-	-	-	-	-	-	-	-	-	-	-	-
-	-	-	-	X	-	-	1	29435920	A	G	1:29435920:A>G	exonic	EPB41	.	nonsynonymous	EPB41:NM_203343:exon14:c.A2119G:p.S707G,EPB41:NM_001166007:exon15:c.A1597G:p.S533G,EPB41:NM_001166005:exon18:c.A2386G:p.S796G,EPB41:NM_203342:exon18:c.A1717G:p.S573G	-	LP	0	1	-	-	-	-	-	-	-	-	-	-	-	-	-	-	-	-	-	-	-	-	-	-
-	-	-	-	X	X	X	1	29605990	C	A	1:29605990:C>A	exonic	PTPRU	.	stopgain	PTPRU:NM_001195001:exon10:c.C1586A:p.S529X,PTPRU:NM_005704:exon10:c.C1586A:p.S529X,PTPRU:NM_133177:exon10:c.C1586A:p.S529X,PTPRU:NM_133178:exon10:c.C1586A:p.S529X	-	P	1	0	-	-	-	-	-	-	-	-	-	-	-	-	-	-	-	-	-	-	-	-	-	-
-	-	-	-	X	X	X	1	31439036	G	A	1:31439036:G>A	exonic	PUM1	.	stopgain	PUM1:NM_001020658:exon13:c.C1879T:p.Q627X,PUM1:NM_014676:exon13:c.C1879T:p.Q627X	-	P	0	1	-	-	-	-	-	-	-	-	-	-	-	-	-	-	-	-	-	-	-	-	-	-
-	-	-	-	-	-	X	1	32782332	C	T	1:32782332:C>T	exonic	HDAC1	.	nonsynonymous	HDAC1:NM_004964:exon3:c.C229T:p.R77C	-	LP	0	1	-	-	-	-	-	-	-	-	-	-	-	-	-	-	-	-	-	-	-	-	-	-
-	-	-	-	-	-	X	1	32793166	T	C	1:32793166:T>C	exonic	HDAC1	.	nonsynonymous	HDAC1:NM_004964:exon6:c.T524C:p.I175T	-	LP	0	1	2	246204	8.12334e-06	AMR	2.97779e-05	1	33582	8.95576e-06	1	111660	PASS	-	-	-	-	-	-	-	-	-	-	-
-	-	-	-	-	-	X	1	32796369	G	A	1:32796369:G>A	exonic	HDAC1	.	nonsynonymous	HDAC1:NM_004964:exon9:c.G839A:p.G280E	-	LP	1	0	-	-	-	-	-	-	-	-	-	-	-	-	-	-	-	-	-	-	-	-	-	-
-	-	-	-	-	-	X	1	32797093	A	G	1:32797093:A>G	exonic	HDAC1	.	nonsynonymous	HDAC1:NM_004964:exon10:c.A998G:p.Y333C	-	LP	1	0	-	-	-	-	-	-	-	-	-	-	-	-	-	-	-	-	-	-	-	-	-	-
-	-	-	-	X	-	-	1	33359418	C	G	1:33359418:C>G	exonic	HPCA	.	nonsynonymous	HPCA:NM_002143:exon4:c.C537G:p.I179M	-	LP	0	1	-	-	-	-	-	-	-	-	-	-	-	-	-	-	-	-	-	-	-	-	-	-
-	-	-	-	-	-	-	1	35226862	T	C	1:35226862:T>C	exonic	GJB4	.	nonsynonymous	GJB4:NM_153212:exon2:c.T7C:p.W3R	-	LP	1	5	4	246140	1.62509e-05	AMR	5.95628e-05	2	33578	0	0	111656	PASS	5	30928	0.000161666	EAS	0.00246914	4	1620	6.67289e-05	1	14986	PASS
-	-	-	-	-	-	-	1	35226892	G	A	1:35226892:G>A	exonic	GJB4	.	nonsynonymous	GJB4:NM_153212:exon2:c.G37A:p.V13M	-	LP	1	5	59	246180	0.000239662	FIN	0.00166143	37	22270	0.000134324	15	111670	PASS	10	30938	0.000323227	FIN	0.00114548	4	3492	0.000266916	4	14986	PASS
-	-	-	-	-	-	-	1	35226920	G	A	1:35226920:G>A	exonic	GJB4	.	nonsynonymous	GJB4:NM_153212:exon2:c.G65A:p.R22H	P	LP	0	2	17	246182	6.90546e-05	AMR	0.000148898	5	33580	6.26926e-05	7	111656	PASS	-	-	-	-	-	-	-	-	-	-	-
-	-	-	-	-	-	-	1	35226922	A	T	1:35226922:A>T	exonic	GJB4	.	nonsynonymous	GJB4:NM_153212:exon2:c.A67T:p.I23F	-	LP	1	1	27	246204	0.000109665	NFE	0.000232846	26	111662	0.000232846	26	111662	PASS	4	30936	0.000129299	NFE	0.000266987	4	14982	0.000266987	4	14982	PASS
-	-	-	-	-	-	-	1	35226924	C	G	1:35226924:C>G	exonic	GJB4	.	nonsynonymous	GJB4:NM_153212:exon2:c.C69G:p.I23M	-	LP	2	0	51	246200	0.000207149	ASJ	0.0016247	16	9848	0.000134332	15	111664	PASS	-	-	-	-	-	-	-	-	-	-	-
-	-	-	-	-	-	-	1	35226938	T	G	1:35226938:T>G	exonic	GJB4	.	nonsynonymous	GJB4:NM_153212:exon2:c.T83G:p.V28G	-	LP	0	1	3	246200	1.21852e-05	NFE	2.68663e-05	3	111664	2.68663e-05	3	111664	PASS	-	-	-	-	-	-	-	-	-	-	-
-	-	-	-	-	-	-	1	35226949	C	T	1:35226949:C>T	exonic	GJB4	.	nonsynonymous	GJB4:NM_153212:exon2:c.C94T:p.R32C	-	LP	1	1	39	246202	0.000158407	NFE	0.000277624	31	111662	0.000277624	31	111662	PASS	1	30944	3.23164e-05	NFE	6.66933e-05	1	14994	6.66933e-05	1	14994	PASS
-	-	-	-	-	-	-	1	35226950	G	C	1:35226950:G>C	exonic	GJB4	.	nonsynonymous	GJB4:NM_153212:exon2:c.G95C:p.R32P	-	LP	0	2	4	246216	1.62459e-05	NFE	3.58185e-05	4	111674	3.58185e-05	4	111674	PASS	-	-	-	-	-	-	-	-	-	-	-
-	-	-	-	-	-	-	1	35226967	G	A	1:35226967:G>A	exonic	GJB4	.	nonsynonymous	GJB4:NM_153212:exon2:c.G112A:p.V38M	-	LP	0	1	1	246200	4.06174e-06	EAS	5.79777e-05	1	17248	0	0	111666	PASS	-	-	-	-	-	-	-	-	-	-	-
-	-	-	-	-	-	-	1	35227033	T	G	1:35227033:T>G	exonic	GJB4	.	nonsynonymous	GJB4:NM_153212:exon2:c.T178G:p.C60G	-	LP	0	2	45	245992	0.000182933	ASJ	0.00243704	24	9848	3.58506e-05	4	111574	PASS	2	30938	6.46454e-05	EAS	0.00123305	2	1622	0	0	14982	PASS
-	-	-	-	-	-	-	1	35227042	G	T	1:35227042:G>T	exonic	GJB4	.	nonsynonymous	GJB4:NM_153212:exon2:c.G187T:p.V63F	-	LP	0	1	-	-	-	-	-	-	-	-	-	-	-	1	30940	3.23206e-05	NFE	6.67468e-05	1	14982	6.67468e-05	1	14982	PASS
-	-	-	-	-	-	-	1	35227066	G	A	1:35227066:G>A	exonic	GJB4	.	nonsynonymous	GJB4:NM_153212:exon2:c.G211A:p.V71M	-	LP	0	1	9	245630	3.66405e-05	SAS	0.00013009	4	30748	1.79536e-05	2	111398	PASS	1	30946	3.23144e-05	AFR	0.000114626	1	8724	0	0	14984	PASS
-	-	-	-	-	-	-	1	35227070	C	T	1:35227070:C>T	exonic	GJB4	.	nonsynonymous	GJB4:NM_153212:exon2:c.C215T:p.S72F	-	LP	1	0	2	245714	8.13954e-06	AFR	0.000130907	2	15278	0	0	111446	PASS	-	-	-	-	-	-	-	-	-	-	-
-	-	-	-	-	-	-	1	35227078	C	T	1:35227078:C>T	exonic	GJB4	.	nonsynonymous	GJB4:NM_153212:exon2:c.C223T:p.R75C	-	LP	2	0	40	245634	0.000162844	SAS	0.000618007	19	30744	5.3859e-05	6	111402	PASS	2	30956	6.46078e-05	AFR	0.000114548	1	8730	6.672e-05	1	14988	PASS
-	-	-	-	-	-	-	1	35227109	C	T	1:35227109:C>T	exonic	GJB4	.	nonsynonymous	GJB4:NM_153212:exon2:c.C254T:p.T85M	-	LP	0	1	8	245960	3.25256e-05	FIN	0.000135184	3	22192	2.68894e-05	3	111568	PASS	-	-	-	-	-	-	-	-	-	-	-
-	-	-	-	-	-	-	1	35227138	G	A	1:35227138:G>A	exonic	GJB4	.	nonsynonymous	GJB4:NM_153212:exon2:c.G283A:p.V95M	-	LP	0	1	11	246030	4.471e-05	AMR	0.000148943	5	33570	5.37692e-05	6	111588	PASS	2	30948	6.46245e-05	EAS	0.00123457	2	1620	0	0	14988	PASS
-	-	-	-	-	-	-	1	35227147	C	T	1:35227147:C>T	exonic	GJB4	.	nonsynonymous	GJB4:NM_153212:exon2:c.C292T:p.R98C	-	LP	1	1	81	246048	0.000329204	EAS	0.00278422	48	17240	9.85769e-05	11	111588	PASS	9	30958	0.000290716	EAS	0.00308261	5	1622	6.66933e-05	1	14994	PASS
-	-	-	-	-	-	-	1	35227159	G	A	1:35227159:G>A	exonic	GJB4	.	nonsynonymous	GJB4:NM_153212:exon2:c.G304A:p.E102K	-	LP	0	1	16	246128	6.50068e-05	AMR	0.000178678	6	33580	7.16666e-05	8	111628	PASS	3	30956	9.69117e-05	ASJ	0.00331126	1	302	0	0	14992	PASS
-	-	-	-	-	-	-	1	35227169	A	G	1:35227169:A>G	exonic	GJB4	.	nonsynonymous	GJB4:NM_153212:exon2:c.A314G:p.H105R	-	LP	0	1	9	246180	3.65586e-05	AMR	8.93336e-05	3	33582	4.47788e-05	5	111660	PASS	1	30950	3.23102e-05	NFE	6.67289e-05	1	14986	6.67289e-05	1	14986	PASS
-	-	-	-	-	-	-	1	35227363	C	T	1:35227363:C>T	exonic	GJB4	.	nonsynonymous	GJB4:NM_153212:exon2:c.C508T:p.P170S	-	LP	0	1	-	-	-	-	-	-	-	-	-	-	-	-	-	-	-	-	-	-	-	-	-	-
-	-	-	-	-	-	-	1	35227379	G	C	1:35227379:G>C	exonic	GJB4	.	nonsynonymous	GJB4:NM_153212:exon2:c.G524C:p.C175S	-	LP	0	1	-	-	-	-	-	-	-	-	-	-	-	-	-	-	-	-	-	-	-	-	-	-
-	-	-	-	-	-	-	1	35227390	C	T	1:35227390:C>T	exonic	GJB4	.	nonsynonymous	GJB4:NM_153212:exon2:c.C535T:p.R179W	-	LP	0	1	11	245924	4.47293e-05	AFR	0.000261643	4	15288	5.37981e-05	6	111528	PASS	5	30954	0.00016153	AFR	0.000458295	4	8728	6.67022e-05	1	14992	PASS
-	-	-	-	X	-	X	1	35654674	G	A	1:35654674:G>A	exonic	SFPQ	.	stopgain	SFPQ:NM_005066:exon6:c.C1627T:p.Q543X	-	P	0	1	-	-	-	-	-	-	-	-	-	-	-	-	-	-	-	-	-	-	-	-	-	-
-	-	-	-	-	-	X	1	36291357	G	A	1:36291357:G>A	exonic	AGO4	.	stopgain	AGO4:NM_017629:exon5:c.G566A:p.W189X	-	P	0	1	-	-	-	-	-	-	-	-	-	-	-	-	-	-	-	-	-	-	-	-	-	-
-	-	-	-	-	-	X	1	36301542	A	T	1:36301542:A>T	exonic	AGO4	.	stopgain	AGO4:NM_017629:exon13:c.A1672T:p.K558X	-	P	1	0	-	-	-	-	-	-	-	-	-	-	-	-	-	-	-	-	-	-	-	-	-	-
-	-	-	-	-	-	X	1	36307307	A	T	1:36307307:A>T	exonic	AGO4	.	stopgain	AGO4:NM_017629:exon15:c.A2131T:p.K711X	-	P	1	0	-	-	-	-	-	-	-	-	-	-	-	-	-	-	-	-	-	-	-	-	-	-
-	-	-	-	X	-	X	1	36724981	A	T	1:36724981:A>T	splicing	THRAP3	NM_001321473:exon2:UTR5;NM_001321471:exon3:UTR5;NM_005119:exon2:UTR5	.	.	-	P	0	1	-	-	-	-	-	-	-	-	-	-	-	-	-	-	-	-	-	-	-	-	-	-
-	-	-	-	-	-	-	1	36934808	G	A	1:36934808:G>A	exonic	CSF3R	.	stopgain	CSF3R:NM_000760:exon12:c.C1525T:p.Q509X,CSF3R:NM_156039:exon12:c.C1525T:p.Q509X,CSF3R:NM_172313:exon12:c.C1525T:p.Q509X	-	P	0	1	1	246268	4.06062e-06	NFE	8.95095e-06	1	111720	8.95095e-06	1	111720	PASS	-	-	-	-	-	-	-	-	-	-	-
-	-	-	-	-	-	-	1	36937960	A	C	1:36937960:A>C	exonic	CSF3R	.	stopgain	CSF3R:NM_000760:exon8:c.T876G:p.Y292X,CSF3R:NM_156039:exon8:c.T876G:p.Y292X,CSF3R:NM_172313:exon8:c.T876G:p.Y292X	-	LP	1	0	-	-	-	-	-	-	-	-	-	-	-	-	-	-	-	-	-	-	-	-	-	-
-	-	-	-	-	-	-	1	36938117	C	G	1:36938117:C>G	splicing	CSF3R	NM_000760:exon7:c.843+1G>C;NM_156039:exon7:c.843+1G>C;NM_172313:exon7:c.843+1G>C	.	.	-	P	0	1	-	-	-	-	-	-	-	-	-	-	-	-	-	-	-	-	-	-	-	-	-	-
-	-	-	-	-	-	-	1	36939148	G	T	1:36939148:G>T	exonic	CSF3R	.	stopgain	CSF3R:NM_000760:exon6:c.C561A:p.C187X,CSF3R:NM_156039:exon6:c.C561A:p.C187X,CSF3R:NM_172313:exon6:c.C561A:p.C187X	-	P	0	1	-	-	-	-	-	-	-	-	-	-	-	-	-	-	-	-	-	-	-	-	-	-
-	-	-	-	-	-	X	1	38003492	A	G	1:38003492:A>G	exonic	SNIP1	.	nonsynonymous	SNIP1:NM_024700:exon4:c.T1048C:p.Y350H	-	LP	1	0	1	246260	4.06075e-06	NFE	8.95175e-06	1	111710	8.95175e-06	1	111710	PASS	-	-	-	-	-	-	-	-	-	-	-
-	-	-	-	-	-	X	1	38003542	G	A	1:38003542:G>A	exonic	SNIP1	.	nonsynonymous	SNIP1:NM_024700:exon4:c.C998T:p.S333L	-	LP	0	1	1	246232	4.06121e-06	NFE	8.95367e-06	1	111686	8.95367e-06	1	111686	PASS	-	-	-	-	-	-	-	-	-	-	-
-	-	-	-	-	-	X	1	38005803	A	T	1:38005803:A>T	exonic	SNIP1	.	nonsynonymous	SNIP1:NM_024700:exon3:c.T881A:p.I294N	-	LP	1	0	-	-	-	-	-	-	-	-	-	-	-	-	-	-	-	-	-	-	-	-	-	-
-	-	-	-	-	X	X	1	39781365	T	C	1:39781365:T>C	splicing	MACF1	NM_012090:exon26:c.3464+2T>C	.	.	-	P	0	1	-	-	-	-	-	-	-	-	-	-	-	-	-	-	-	-	-	-	-	-	-	-
-	-	-	-	-	X	X	1	39888498	G	T	1:39888498:G>T	exonic	MACF1	.	stopgain	MACF1:NM_012090:exon54:c.G9889T:p.E3297X	-	P	1	0	-	-	-	-	-	-	-	-	-	-	-	-	-	-	-	-	-	-	-	-	-	-
-	-	-	-	-	-	X	1	40431528	G	C	1:40431528:G>C	splicing	MFSD2A	NM_001136493:exon6:c.596-1G>C;NM_001287808:exon4:c.89-1G>C;NM_001287809:exon6:c.446-1G>C;NM_032793:exon6:c.557-1G>C;NM_001349821:exon6:c.551-1G>C;NM_001349822:exon6:c.557-1G>C;NM_001349823:exon6:c.212-1G>C	.	.	-	P	1	0	-	-	-	-	-	-	-	-	-	-	-	-	-	-	-	-	-	-	-	-	-	-
-	-	-	-	-	-	-	1	40546155	C	T	1:40546155:C>T	exonic	PPT1	.	nonsynonymous	PPT1:NM_001142604:exon3:c.G232A:p.V78M,PPT1:NM_000310:exon6:c.G541A:p.V181M	LP	LP	1	3	22	246126	8.93851e-05	NFE	0.000188165	21	111604	0.000188165	21	111604	PASS	2	30888	6.47501e-05	NFE	0.000133761	2	14952	0.000133761	2	14952	PASS
-	-	-	-	-	-	-	1	40555089	G	C	1:40555089:G>C	exonic	PPT1	.	nonsynonymous	PPT1:NM_001142604:exon2:c.C220G:p.Q74E,PPT1:NM_000310:exon5:c.C529G:p.Q177E	LP|P	LP	1	1	9	246194	3.65565e-05	NFE	8.06105e-05	9	111648	8.06105e-05	9	111648	PASS	1	30958	3.23018e-05	NFE	6.66489e-05	1	15004	6.66489e-05	1	15004	PASS
-	-	-	-	-	-	-	1	40555167	G	A	1:40555167:G>A	exonic	PPT1	.	stopgain	PPT1:NM_001142604:exon2:c.C142T:p.R48X,PPT1:NM_000310:exon5:c.C451T:p.R151X	P|P	P	2	10	61	246184	0.000247782	NFE	0.00051949	58	111648	0.00051949	58	111648	PASS	8	30946	0.000258515	NFE	0.000466916	7	14992	0.000466916	7	14992	PASS
-	-	-	-	-	-	-	1	40558081	T	G	1:40558081:T>G	exonic	PPT1	.	nonsynonymous	PPT1:NM_000310:exon2:c.A223C:p.T75P	P|P	LP	2	1	4	246234	1.62447e-05	AFR	6.53424e-05	1	15304	2.68615e-05	3	111684	PASS	-	-	-	-	-	-	-	-	-	-	-
-	-	-	-	-	-	-	1	40756670	G	A	1:40756670:G>A	splicing	ZMPSTE24	NM_005857:exon9:c.1203+1G>A	.	.	-	P	0	1	-	-	-	-	-	-	-	-	-	-	-	-	-	-	-	-	-	-	-	-	-	-
-	-	-	-	-	-	-	1	40778401	A	C	1:40778401:A>C	splicing	COL9A2	NM_001852:exon5:c.303+2T>G	.	.	-	P	1	1	1	154522	6.47157e-06	NFE	1.65909e-05	1	60274	1.65909e-05	1	60274	PASS	-	-	-	-	-	-	-	-	-	-	-
-	-	-	-	-	-	X	1	41475832	G	C	1:41475832:G>C	splicing	CTPS1	NM_001905:exon18:c.1692-1G>C;NM_001301237:exon14:c.1224-1G>C	.	.	P	P	2	1	24	245650	9.77e-05	NFE	0.000197285	22	111514	0.000197285	22	111514	PASS	2	30984	6.45494e-05	NFE	0.000133209	2	15014	0.000133209	2	15014	PASS
-	-	-	-	-	-	-	1	43205579	C	T	1:43205579:C>T	exonic	CLDN19	.	nonsynonymous	CLDN19:NM_001123395:exon1:c.G156A:p.M52I,CLDN19:NM_001185117:exon1:c.G156A:p.M52I,CLDN19:NM_148960:exon1:c.G156A:p.M52I	-	LP	0	1	1	242794	4.11872e-06	EAS	5.82954e-05	1	17154	0	0	110018	PASS	-	-	-	-	-	-	-	-	-	-	-
-	-	-	-	-	-	-	1	43205582	C	A	1:43205582:C>A	exonic	CLDN19	.	nonsynonymous	CLDN19:NM_001123395:exon1:c.G153T:p.W51C,CLDN19:NM_001185117:exon1:c.G153T:p.W51C,CLDN19:NM_148960:exon1:c.G153T:p.W51C	VUS	LP	1	0	1	242724	4.11991e-06	SAS	3.29099e-05	1	30386	0	0	109976	RF	-	-	-	-	-	-	-	-	-	-	-
-	-	-	-	-	-	-	1	43205587	G	A	1:43205587:G>A	exonic	CLDN19	.	nonsynonymous	CLDN19:NM_001123395:exon1:c.C148T:p.L50F,CLDN19:NM_001185117:exon1:c.C148T:p.L50F,CLDN19:NM_148960:exon1:c.C148T:p.L50F	-	LP	1	0	2	242046	8.26289e-06	NFE	1.82365e-05	2	109670	1.82365e-05	2	109670	PASS	-	-	-	-	-	-	-	-	-	-	-
-	-	-	-	-	-	-	1	43220539	C	T	1:43220539:C>T	splicing	P3H1	NM_001146289:exon8:c.1345+1G>A;NM_022356:exon8:c.1345+1G>A;NM_001243246:exon8:c.1345+1G>A	.	.	-	P	0	1	5	246238	2.03056e-05	ASJ	0.000406091	4	9850	8.95367e-06	1	111686	PASS	-	-	-	-	-	-	-	-	-	-	-
-	-	-	-	-	-	-	1	43221293	G	A	1:43221293:G>A	exonic	P3H1	.	stopgain	P3H1:NM_001146289:exon6:c.C1096T:p.R366X,P3H1:NM_001243246:exon6:c.C1096T:p.R366X,P3H1:NM_022356:exon6:c.C1096T:p.R366X	-	P	1	1	3	246220	1.21842e-05	NFE	2.68533e-05	3	111718	2.68533e-05	3	111718	PASS	-	-	-	-	-	-	-	-	-	-	-
-	-	-	-	-	-	-	1	43223453	C	A	1:43223453:C>A	splicing	P3H1	NM_001146289:exon5:c.1080+1G>T;NM_022356:exon5:c.1080+1G>T;NM_001243246:exon5:c.1080+1G>T	.	.	P	P	1	1	49	246264	0.000198973	AFR	0.00274438	42	15304	0	0	111714	PASS	17	30982	0.000548706	AFR	0.00194597	17	8736	0	0	15008	PASS
-	-	-	-	-	-	-	1	43224963	A	T	1:43224963:A>T	exonic	P3H1	.	stopgain	P3H1:NM_001146289:exon3:c.T717A:p.Y239X,P3H1:NM_001243246:exon3:c.T717A:p.Y239X,P3H1:NM_022356:exon3:c.T717A:p.Y239X	-	LP	1	0	-	-	-	-	-	-	-	-	-	-	-	-	-	-	-	-	-	-	-	-	-	-
-	-	-	X	-	-	-	1	43803600	T	A	1:43803600:T>A	splicing	MPL	NM_005373:exon1:c.79+2T>A	.	.	-	P	1	1	93	236286	0.000393591	ASJ	0.00822231	79	9608	0.000122224	13	106362	PASS	3	30912	9.70497e-05	ASJ	0.00662252	2	302	6.68181e-05	1	14966	PASS
-	-	-	X	-	-	-	1	43803788	C	G	1:43803788:C>G	exonic	MPL	.	stopgain	MPL:NM_005373:exon2:c.C98G:p.S33X	-	LP	1	0	-	-	-	-	-	-	-	-	-	-	-	-	-	-	-	-	-	-	-	-	-	-
-	-	-	X	-	-	-	1	43803903	G	A	1:43803903:G>A	splicing	MPL	NM_005373:exon2:c.212+1G>A	.	.	-	P	0	1	5	245248	2.03875e-05	NFE	4.50321e-05	5	111032	4.50321e-05	5	111032	PASS	-	-	-	-	-	-	-	-	-	-	-
-	-	-	X	-	-	-	1	43805713	C	T	1:43805713:C>T	exonic	MPL	.	nonsynonymous	MPL:NM_005373:exon5:c.C769T:p.R257C	P	LP	0	1	14	245514	5.70232e-05	AFR	0.000131096	2	15256	9.00187e-05	10	111088	PASS	1	30970	3.22893e-05	NFE	6.66578e-05	1	15002	6.66578e-05	1	15002	PASS
-	-	-	X	-	-	-	1	43814565	C	T	1:43814565:C>T	exonic	MPL	.	stopgain	MPL:NM_005373:exon9:c.C1360T:p.R454X	-	P	0	1	-	-	-	-	-	-	-	-	-	-	-	-	-	-	-	-	-	-	-	-	-	-
-	-	X	X	-	-	-	1	43868921	G	A	1:43868921:G>A	exonic	SZT2	.	stopgain	SZT2:NM_015284:exon2:c.G101A:p.W34X	-	P	1	0	-	-	-	-	-	-	-	-	-	-	-	-	-	-	-	-	-	-	-	-	-	-
-	-	X	X	-	-	-	1	43870222	G	A	1:43870222:G>A	splicing	SZT2	NM_015284:exon4:c.498+1G>A	.	.	-	P	0	1	1	244462	4.09062e-06	NFE	8.9975e-06	1	111142	8.9975e-06	1	111142	PASS	-	-	-	-	-	-	-	-	-	-	-
-	-	X	X	-	-	-	1	43885509	T	A	1:43885509:T>A	exonic	SZT2	.	stopgain	SZT2:NM_015284:exon8:c.T984A:p.C328X	-	P	0	1	-	-	-	-	-	-	-	-	-	-	-	-	-	-	-	-	-	-	-	-	-	-
-	-	X	X	-	-	-	1	43893242	C	T	1:43893242:C>T	exonic	SZT2	.	stopgain	SZT2:NM_015284:exon25:c.C3469T:p.R1157X	-	P	1	0	1	246272	4.06055e-06	AFR	6.53424e-05	1	15304	0	0	111720	PASS	-	-	-	-	-	-	-	-	-	-	-
-	-	X	X	-	-	-	1	43896061	G	A	1:43896061:G>A	splicing	SZT2	NM_015284:exon30:c.4309+1G>A	.	.	-	P	1	0	-	-	-	-	-	-	-	-	-	-	-	-	-	-	-	-	-	-	-	-	-	-
-	-	X	X	-	-	-	1	43905374	C	T	1:43905374:C>T	exonic	SZT2	.	stopgain	SZT2:NM_015284:exon49:c.C6805T:p.R2269X	-	P	0	1	-	-	-	-	-	-	-	-	-	-	-	-	-	-	-	-	-	-	-	-	-	-
-	-	X	X	-	-	-	1	43911608	C	T	1:43911608:C>T	exonic	SZT2	.	stopgain	SZT2:NM_015284:exon62:c.C8698T:p.R2900X	-	P	0	1	4	246254	1.62434e-05	NFE	3.58089e-05	4	111704	3.58089e-05	4	111704	PASS	-	-	-	-	-	-	-	-	-	-	-
-	-	X	X	-	-	-	1	43914316	C	T	1:43914316:C>T	exonic	SZT2	.	stopgain	SZT2:NM_015284:exon69:c.C9832T:p.Q3278X	-	P	0	1	-	-	-	-	-	-	-	-	-	-	-	-	-	-	-	-	-	-	-	-	-	-
-	-	X	X	X	X	X	1	44083584	T	A	1:44083584:T>A	splicing	PTPRF	NM_001329137:exon26:c.3537+2T>A;NM_001329138:exon28:c.3561+2T>A;NM_001329139:exon24:c.3519+2T>A;NM_130440:exon24:c.4344+2T>A;NM_002840:exon25:c.4371+2T>A;NM_001329140:exon22:c.3459+2T>A	.	.	-	P	0	1	-	-	-	-	-	-	-	-	-	-	-	-	-	-	-	-	-	-	-	-	-	-
-	-	X	X	-	X	X	1	44154668	C	T	1:44154668:C>T	exonic	KDM4A	.	stopgain	KDM4A:NM_014663:exon13:c.C1939T:p.R647X	-	P	1	0	-	-	-	-	-	-	-	-	-	-	-	-	-	-	-	-	-	-	-	-	-	-
-	-	-	-	-	-	-	1	45294180	G	A	1:45294180:G>A	exonic	PTCH2	.	stopgain	PTCH2:NM_001166292:exon12:c.C1588T:p.Q530X,PTCH2:NM_003738:exon12:c.C1588T:p.Q530X	-	P	0	1	-	-	-	-	-	-	-	-	-	-	-	1	30948	3.23123e-05	NFE	6.67111e-05	1	14990	6.67111e-05	1	14990	PASS
-	-	-	-	-	-	-	1	45444021	G	A	1:45444021:G>A	exonic	EIF2B3	.	nonsynonymous	EIF2B3:NM_001166588:exon3:c.C260T:p.A87V,EIF2B3:NM_001261418:exon3:c.C260T:p.A87V,EIF2B3:NM_020365:exon3:c.C260T:p.A87V	P	LP	0	1	22	246200	8.93582e-05	NFE	0.000179057	20	111696	0.000179057	20	111696	PASS	2	30964	6.45911e-05	NFE	0.000133298	2	15004	0.000133298	2	15004	PASS
-	-	-	-	-	-	-	1	45479722	C	T	1:45479722:C>T	exonic	UROD	.	stopgain	UROD:NM_000374:exon6:c.C616T:p.Q206X	-	P	0	1	3	246256	1.21824e-05	NFE	2.68557e-05	3	111708	2.68557e-05	3	111708	PASS	-	-	-	-	-	-	-	-	-	-	-
-	-	-	-	-	-	-	1	45479743	G	C	1:45479743:G>C	splicing	UROD	NM_000374:exon6:c.636+1G>C	.	.	P	P	0	2	7	246262	2.8425e-05	NFE	6.266e-05	7	111714	6.266e-05	7	111714	PASS	-	-	-	-	-	-	-	-	-	-	-
-	-	-	-	-	-	-	1	45479743	G	T	1:45479743:G>T	splicing	UROD	NM_000374:exon6:c.636+1G>T	.	.	-	P	1	1	-	-	-	-	-	-	-	-	-	-	-	-	-	-	-	-	-	-	-	-	-	-
-	-	-	-	-	-	-	1	45796895	C	A	1:45796895:C>A	exonic	MUTYH	.	stopgain	MUTYH:NM_001350650:exon13:c.G1006T:p.E336X,MUTYH:NM_001350651:exon13:c.G1006T:p.E336X,MUTYH:NM_001048171:exon14:c.G1393T:p.E465X,MUTYH:NM_001048172:exon14:c.G1354T:p.E452X,MUTYH:NM_001048173:exon14:c.G1351T:p.E451X,MUTYH:NM_001048174:exon14:c.G1351T:p.E451X,MUTYH:NM_001128425:exon14:c.G1435T:p.E479X,MUTYH:NM_001293190:exon14:c.G1396T:p.E466X,MUTYH:NM_001293191:exon14:c.G1384T:p.E462X,MUTYH:NM_001…	-	P	1	2	1	246268	4.06062e-06	AFR	6.53424e-05	1	15304	0	0	111720	PASS	-	-	-	-	-	-	-	-	-	-	-
-	-	-	-	-	-	-	1	45797201	G	A	1:45797201:G>A	exonic	MUTYH	.	nonsynonymous	MUTYH:NM_001350650:exon12:c.C785T:p.P262L,MUTYH:NM_001350651:exon12:c.C785T:p.P262L,MUTYH:NM_001048171:exon13:c.C1172T:p.P391L,MUTYH:NM_001048172:exon13:c.C1133T:p.P378L,MUTYH:NM_001048173:exon13:c.C1130T:p.P377L,MUTYH:NM_001048174:exon13:c.C1130T:p.P377L,MUTYH:NM_001128425:exon13:c.C1214T:p.P405L,MUTYH:NM_001293190:exon13:c.C1175T:p.P392L,MUTYH:NM_001293191:exon13:c.C1163T:p.P388L,MUTYH:NM_00129…	P|P|P	LP	3	1	18	245578	7.32965e-05	NFE	0.000134722	15	111340	0.000134722	15	111340	PASS	1	30950	3.23102e-05	NFE	6.67022e-05	1	14992	6.67022e-05	1	14992	PASS
-	-	-	-	-	-	-	1	45797230	T	C	1:45797230:T>C	splicing	MUTYH	NM_001293195:exon14:c.1103-2A>G;NM_001293190:exon13:c.1148-2A>G;NM_001293191:exon13:c.1136-2A>G;NM_012222:exon13:c.1178-2A>G;NM_001293196:exon13:c.827-2A>G;NM_001293192:exon13:c.827-2A>G;NM_001128425:exon13:c.1187-2A>G;NM_001048172:exon13:c.1106-2A>G;NM_001048171:exon13:c.1145-2A>G;NM_001048174:exon13:c.1103-2A>G;NM_001048173:exon13:c.1103-2A>G;NM_001350650:exon12:c.758-2A>G;NM_001350651:exon12:c…	.	.	P|P	P	1	1	5	245078	2.04017e-05	EAS	5.80181e-05	1	17236	3.60023e-05	4	111104	PASS	1	30964	3.22956e-05	NFE	6.66933e-05	1	14994	6.66933e-05	1	14994	PASS
-	-	-	-	-	-	-	1	45798118	G	A	1:45798118:G>A	exonic	MUTYH	.	nonsynonymous	MUTYH:NM_001350650:exon8:c.C304T:p.R102C,MUTYH:NM_001350651:exon8:c.C304T:p.R102C,MUTYH:NM_001048171:exon9:c.C691T:p.R231C,MUTYH:NM_001048172:exon9:c.C652T:p.R218C,MUTYH:NM_001048173:exon9:c.C649T:p.R217C,MUTYH:NM_001048174:exon9:c.C649T:p.R217C,MUTYH:NM_001128425:exon9:c.C733T:p.R245C,MUTYH:NM_001293190:exon9:c.C694T:p.R232C,MUTYH:NM_001293191:exon9:c.C682T:p.R228C,MUTYH:NM_001293192:exon9:c.C37…	LP|P	LP	1	1	13	245462	5.29614e-05	AMR	0.000178774	6	33562	8.99798e-06	1	111136	PASS	-	-	-	-	-	-	-	-	-	-	-
-	-	-	-	-	-	-	1	45798843	C	T	1:45798843:C>T	splicing	MUTYH	NM_001293195:exon6:c.305-1G>A;NM_001293190:exon5:c.350-1G>A;NM_001293191:exon5:c.338-1G>A;NM_012222:exon5:c.380-1G>A;NM_001293196:exon5:c.29-1G>A;NM_001293192:exon5:c.29-1G>A;NM_001128425:exon5:c.389-1G>A;NM_001048172:exon5:c.308-1G>A;NM_001048171:exon5:c.347-1G>A;NM_001048174:exon5:c.305-1G>A;NM_001048173:exon5:c.305-1G>A	.	.	P	P	0	1	-	-	-	-	-	-	-	-	-	-	-	-	-	-	-	-	-	-	-	-	-	-
-	-	-	-	-	-	-	1	45973027	G	A	1:45973027:G>A	splicing	MMACHC	NM_015506:exon2:c.82-1G>A	.	.	-	P	0	1	-	-	-	-	-	-	-	-	-	-	-	-	-	-	-	-	-	-	-	-	-	-
-	-	-	-	-	-	-	1	45973938	C	T	1:45973938:C>T	exonic	MMACHC	.	stopgain	MMACHC:NM_001330540:exon3:c.C160T:p.R54X,MMACHC:NM_015506:exon3:c.C331T:p.R111X	P|P	P	0	2	11	246100	4.46973e-05	AFR	0.000130873	2	15282	6.27319e-05	7	111586	PASS	4	30964	0.000129182	NFE	0.00019992	3	15006	0.00019992	3	15006	PASS
-	-	-	-	-	-	-	1	46655129	C	A	1:46655129:C>A	splicing	POMGNT1	NM_017739:exon21:c.1895+1G>T;NM_001290129:exon20:c.1829+1G>T;NM_001290130:exon20:c.1466+1G>T	.	.	LP	P	0	1	20	244644	8.17514e-05	FIN	0.000225611	5	22162	0.000117212	13	110910	PASS	2	30960	6.45995e-05	NFE	0.000133404	2	14992	0.000133404	2	14992	PASS
-	-	-	-	-	-	-	1	46656144	C	T	1:46656144:C>T	splicing	POMGNT1	NM_017739:exon19:c.1649+1G>A;NM_001290129:exon18:c.1583+1G>A;NM_001290130:exon18:c.1220+1G>A;NM_001243766:exon19:c.1649+1G>A	.	.	-	P	0	1	4	246272	1.62422e-05	NFE	3.58038e-05	4	111720	3.58038e-05	4	111720	PASS	-	-	-	-	-	-	-	-	-	-	-
-	-	-	-	-	-	-	1	46656185	T	A	1:46656185:T>A	exonic	POMGNT1	.	stopgain	POMGNT1:NM_001290129:exon18:c.A1543T:p.K515X,POMGNT1:NM_001290130:exon18:c.A1180T:p.K394X,POMGNT1:NM_001243766:exon19:c.A1609T:p.K537X,POMGNT1:NM_017739:exon19:c.A1609T:p.K537X	-	P	1	0	-	-	-	-	-	-	-	-	-	-	-	-	-	-	-	-	-	-	-	-	-	-
-	-	-	-	-	-	-	1	46657769	C	T	1:46657769:C>T	splicing	POMGNT1	NM_017739:exon17:c.1539+1G>A;NM_001290129:exon16:c.1473+1G>A;NM_001290130:exon16:c.1110+1G>A;NM_001243766:exon17:c.1539+1G>A	.	.	LP|P	P	4	15	154	246130	0.000625686	FIN	0.00188476	42	22284	0.000913733	102	111630	PASS	22	30956	0.000710686	FIN	0.00200458	7	3492	0.000866667	13	15000	PASS
-	-	-	-	-	-	-	1	46657847	G	A	1:46657847:G>A	exonic	POMGNT1	.	stopgain	POMGNT1:NM_001290129:exon16:c.C1396T:p.R466X,POMGNT1:NM_001290130:exon16:c.C1033T:p.R345X,POMGNT1:NM_001243766:exon17:c.C1462T:p.R488X,POMGNT1:NM_017739:exon17:c.C1462T:p.R488X	-	P	1	0	1	246268	4.06062e-06	NFE	8.95111e-06	1	111718	8.95111e-06	1	111718	PASS	-	-	-	-	-	-	-	-	-	-	-
-	-	-	-	-	-	-	1	46659529	G	C	1:46659529:G>C	exonic	POMGNT1	.	stopgain	POMGNT1:NM_001290129:exon9:c.C882G:p.Y294X,POMGNT1:NM_001290130:exon9:c.C519G:p.Y173X,POMGNT1:NM_001243766:exon10:c.C948G:p.Y316X,POMGNT1:NM_017739:exon10:c.C948G:p.Y316X	-	P	0	1	1	246010	4.06488e-06	NFE	8.95849e-06	1	111626	8.95849e-06	1	111626	PASS	-	-	-	-	-	-	-	-	-	-	-
-	-	-	-	-	-	-	1	46725763	G	C	1:46725763:G>C	exonic	RAD54L	.	nonsynonymous	RAD54L:NM_003579:exon5:c.G399C:p.K133N,RAD54L:NM_001142548:exon6:c.G399C:p.K133N	-	LP	0	1	1	246108	4.06326e-06	NFE	8.9633e-06	1	111566	8.9633e-06	1	111566	PASS	-	-	-	-	-	-	-	-	-	-	-
-	-	-	-	-	-	-	1	46726257	A	C	1:46726257:A>C	exonic	RAD54L	.	nonsynonymous	RAD54L:NM_003579:exon6:c.A451C:p.K151Q,RAD54L:NM_001142548:exon7:c.A451C:p.K151Q	-	LP	1	0	-	-	-	-	-	-	-	-	-	-	-	-	-	-	-	-	-	-	-	-	-	-
-	-	-	-	-	-	-	1	46726475	T	C	1:46726475:T>C	exonic	RAD54L	.	nonsynonymous	RAD54L:NM_003579:exon7:c.T554C:p.M185T,RAD54L:NM_001142548:exon8:c.T554C:p.M185T	-	LP	0	1	-	-	-	-	-	-	-	-	-	-	-	-	-	-	-	-	-	-	-	-	-	-
-	-	-	-	-	-	-	1	46726525	C	T	1:46726525:C>T	exonic	RAD54L	.	nonsynonymous	RAD54L:NM_003579:exon7:c.C604T:p.R202C,RAD54L:NM_001142548:exon8:c.C604T:p.R202C	-	LP	29	41	752	246046	0.00305634	NFE	0.0042778	477	111506	0.0042778	477	111506	PASS	69	30970	0.00222796	FIN	0.00343446	12	3494	0.00279963	42	15002	PASS
-	-	-	-	-	-	-	1	46726538	A	C	1:46726538:A>C	exonic	RAD54L	.	nonsynonymous	RAD54L:NM_003579:exon7:c.A617C:p.E206A,RAD54L:NM_001142548:exon8:c.A617C:p.E206A	-	LP	0	1	2	246052	8.12836e-06	NFE	1.7935e-05	2	111514	1.7935e-05	2	111514	PASS	-	-	-	-	-	-	-	-	-	-	-
-	-	-	-	-	-	-	1	46726552	A	G	1:46726552:A>G	exonic	RAD54L	.	nonsynonymous	RAD54L:NM_003579:exon7:c.A631G:p.I211V,RAD54L:NM_001142548:exon8:c.A631G:p.I211V	-	LP	1	0	-	-	-	-	-	-	-	-	-	-	-	-	-	-	-	-	-	-	-	-	-	-
-	-	-	-	-	-	-	1	46726607	A	T	1:46726607:A>T	exonic	RAD54L	.	nonsynonymous	RAD54L:NM_003579:exon7:c.A686T:p.E229V,RAD54L:NM_001142548:exon8:c.A686T:p.E229V	-	LP	0	1	1	245900	4.06669e-06	NFE	8.97892e-06	1	111372	8.97892e-06	1	111372	PASS	-	-	-	-	-	-	-	-	-	-	-
-	-	-	-	-	-	-	1	46726658	G	T	1:46726658:G>T	exonic	RAD54L	.	nonsynonymous	RAD54L:NM_003579:exon7:c.G737T:p.G246V,RAD54L:NM_001142548:exon8:c.G737T:p.G246V	-	LP	0	1	5	245592	2.0359e-05	AFR	0.000130719	2	15300	9.00058e-06	1	111104	PASS	1	30936	3.23248e-05	AFR	0.000114705	1	8718	0	0	14988	PASS
-	-	-	-	-	-	-	1	46726936	G	T	1:46726936:G>T	exonic	RAD54L	.	nonsynonymous	RAD54L:NM_003579:exon8:c.G770T:p.G257V,RAD54L:NM_001142548:exon9:c.G770T:p.G257V	-	LP	0	1	19	246226	7.71649e-05	EAS	0.0010436	18	17248	0	0	111690	PASS	7	30602	0.000228743	EAS	0.00432633	7	1618	0	0	14820	PASS
-	-	-	-	-	-	-	1	46727049	T	C	1:46727049:T>C	exonic	RAD54L	.	nonsynonymous	RAD54L:NM_003579:exon8:c.T883C:p.C295R,RAD54L:NM_001142548:exon9:c.T883C:p.C295R	-	LP	0	2	6	246198	2.43706e-05	NFE	4.47812e-05	5	111654	4.47812e-05	5	111654	PASS	1	30918	3.23436e-05	NFE	6.67289e-05	1	14986	6.67289e-05	1	14986	PASS
-	-	-	-	-	-	-	1	46733184	G	T	1:46733184:G>T	exonic	RAD54L	.	nonsynonymous	RAD54L:NM_003579:exon9:c.G945T:p.L315F,RAD54L:NM_001142548:exon10:c.G945T:p.L315F	-	LP	1	0	1	246188	4.06194e-06	AFR	6.53424e-05	1	15304	0	0	111636	PASS	-	-	-	-	-	-	-	-	-	-	-
-	-	-	-	-	-	-	1	46733194	C	T	1:46733194:C>T	exonic	RAD54L	.	nonsynonymous	RAD54L:NM_003579:exon9:c.C955T:p.R319W,RAD54L:NM_001142548:exon10:c.C955T:p.R319W	-	LP	3	1	19	246186	7.71774e-05	AFR	0.000326712	5	15304	0.000107488	12	111640	PASS	4	30952	0.000129232	AFR	0.0004584	4	8726	0	0	14996	PASS
-	-	-	-	-	-	-	1	46733215	A	C	1:46733215:A>C	exonic	RAD54L	.	nonsynonymous	RAD54L:NM_003579:exon9:c.A976C:p.T326P,RAD54L:NM_001142548:exon10:c.A976C:p.T326P	-	LP	1	0	-	-	-	-	-	-	-	-	-	-	-	-	-	-	-	-	-	-	-	-	-	-
-	-	-	-	-	-	-	1	46736396	A	G	1:46736396:A>G	exonic	RAD54L	.	nonsynonymous	RAD54L:NM_003579:exon10:c.A1108G:p.S370G,RAD54L:NM_001142548:exon11:c.A1108G:p.S370G	-	LP	0	1	-	-	-	-	-	-	-	-	-	-	-	-	-	-	-	-	-	-	-	-	-	-
-	-	-	-	-	-	-	1	46736426	C	T	1:46736426:C>T	exonic	RAD54L	.	nonsynonymous	RAD54L:NM_003579:exon10:c.C1138T:p.R380W,RAD54L:NM_001142548:exon11:c.C1138T:p.R380W	-	LP	0	1	13	246208	5.28009e-05	NFE	8.95448e-05	10	111676	8.95448e-05	10	111676	PASS	3	30968	9.68742e-05	NFE	0.000133262	2	15008	0.000133262	2	15008	PASS
-	-	-	-	-	-	-	1	46736427	G	A	1:46736427:G>A	exonic	RAD54L	.	nonsynonymous	RAD54L:NM_003579:exon10:c.G1139A:p.R380Q,RAD54L:NM_001142548:exon11:c.G1139A:p.R380Q	-	LP	1	0	30	246212	0.000121846	AMR	0.000595557	20	33582	7.16358e-05	8	111676	PASS	-	-	-	-	-	-	-	-	-	-	-
-	-	-	-	-	-	-	1	46738212	G	C	1:46738212:G>C	exonic	RAD54L	.	nonsynonymous	RAD54L:NM_003579:exon11:c.G1244C:p.R415T,RAD54L:NM_001142548:exon12:c.G1244C:p.R415T	-	LP	1	1	2	246212	8.12308e-06	NFE	1.79115e-05	2	111660	1.79115e-05	2	111660	PASS	1	30964	3.22956e-05	NFE	6.66134e-05	1	15012	6.66134e-05	1	15012	PASS
-	-	-	-	-	-	-	1	46739296	G	C	1:46739296:G>C	exonic	RAD54L	.	nonsynonymous	RAD54L:NM_003579:exon14:c.G1487C:p.G496A,RAD54L:NM_001142548:exon15:c.G1487C:p.G496A	-	LP	0	4	126	246170	0.000511841	AMR	0.00277	93	33574	0.000223922	25	111646	PASS	5	30948	0.000161561	AMR	0.00477327	4	838	6.66844e-05	1	14996	PASS
-	-	-	-	-	-	-	1	46739368	C	T	1:46739368:C>T	exonic	RAD54L	.	nonsynonymous	RAD54L:NM_003579:exon14:c.C1559T:p.S520L,RAD54L:NM_001142548:exon15:c.C1559T:p.S520L	-	LP	1	0	1	244970	4.08213e-06	NFE	8.99847e-06	1	111130	8.99847e-06	1	111130	PASS	2	30954	6.4612e-05	AFR	0.000114653	1	8722	6.66844e-05	1	14996	PASS
-	-	-	-	-	-	-	1	46739823	C	T	1:46739823:C>T	exonic	RAD54L	.	nonsynonymous	RAD54L:NM_003579:exon15:c.C1624T:p.R542C,RAD54L:NM_001142548:exon16:c.C1624T:p.R542C	-	LP	1	0	43	246268	0.000174607	AMR	0.00107207	36	33580	2.68533e-05	3	111718	PASS	3	30944	9.69493e-05	AMR	0.00119332	1	838	6.67111e-05	1	14990	PASS
-	-	-	-	-	-	-	1	46739836	C	T	1:46739836:C>T	exonic	RAD54L	.	nonsynonymous	RAD54L:NM_003579:exon15:c.C1637T:p.T546M,RAD54L:NM_001142548:exon16:c.C1637T:p.T546M	-	LP	1	0	5	246260	2.03037e-05	AFR	0.000130685	2	15304	8.95143e-06	1	111714	PASS	1	30956	3.23039e-05	NFE	6.66756e-05	1	14998	6.66756e-05	1	14998	PASS
-	-	-	-	-	-	-	1	46739854	G	A	1:46739854:G>A	exonic	RAD54L	.	nonsynonymous	RAD54L:NM_003579:exon15:c.G1655A:p.R552Q,RAD54L:NM_001142548:exon16:c.G1655A:p.R552Q	-	LP	1	1	4	246250	1.62437e-05	AMR	2.97779e-05	1	33582	2.68562e-05	3	111706	PASS	3	30958	9.69055e-05	NFE	0.000200133	3	14990	0.000200133	3	14990	PASS
-	-	-	-	-	-	-	1	46739878	A	G	1:46739878:A>G	exonic	RAD54L	.	nonsynonymous	RAD54L:NM_003579:exon15:c.A1679G:p.N560S,RAD54L:NM_001142548:exon16:c.A1679G:p.N560S	-	LP	0	1	10	246254	4.06085e-05	AMR	0.000119119	4	33580	1.79032e-05	2	111712	PASS	2	30966	6.4587e-05	AFR	0.000114521	1	8732	6.66844e-05	1	14996	PASS
-	-	-	-	-	-	-	1	46740262	A	G	1:46740262:A>G	exonic	RAD54L	.	nonsynonymous	RAD54L:NM_003579:exon16:c.A1742G:p.N581S,RAD54L:NM_001142548:exon17:c.A1742G:p.N581S	-	LP	0	1	-	-	-	-	-	-	-	-	-	-	-	2	30966	6.4587e-05	AMR	0.00119617	1	836	6.66667e-05	1	15000	PASS
-	-	-	-	-	-	-	1	46740331	T	A	1:46740331:T>A	exonic	RAD54L	.	nonsynonymous	RAD54L:NM_003579:exon16:c.T1811A:p.M604K,RAD54L:NM_001142548:exon17:c.T1811A:p.M604K	-	LP	1	0	3	246226	1.21839e-05	NFE	2.6862e-05	3	111682	2.6862e-05	3	111682	PASS	-	-	-	-	-	-	-	-	-	-	-
-	-	-	-	-	-	-	1	46740378	C	T	1:46740378:C>T	exonic	RAD54L	.	nonsynonymous	RAD54L:NM_003579:exon16:c.C1858T:p.R620C,RAD54L:NM_001142548:exon17:c.C1858T:p.R620C	-	LP	2	0	10	246102	4.06336e-05	NFE	7.17064e-05	8	111566	7.17064e-05	8	111566	PASS	-	-	-	-	-	-	-	-	-	-	-
-	-	-	-	-	-	-	1	46743499	T	C	1:46743499:T>C	exonic	RAD54L	.	nonsynonymous	RAD54L:NM_003579:exon17:c.T1880C:p.I627T,RAD54L:NM_001142548:exon18:c.T1880C:p.I627T	-	LP	1	0	4	246018	1.6259e-05	AMR	2.97796e-05	1	33580	2.68596e-05	3	111692	PASS	1	30960	3.22997e-05	NFE	6.66578e-05	1	15002	6.66578e-05	1	15002	PASS
-	-	-	-	-	-	-	1	46743589	C	G	1:46743589:C>G	exonic	RAD54L	.	nonsynonymous	RAD54L:NM_003579:exon17:c.C1970G:p.S657C,RAD54L:NM_001142548:exon18:c.C1970G:p.S657C	-	LP	4	3	69	246188	0.000280274	NFE	0.000501298	56	111710	0.000501298	56	111710	PASS	6	30974	0.000193711	AMR	0.00119332	1	838	0.000266596	4	15004	PASS
-	-	-	-	-	-	X	1	46976319	G	A	1:46976319:G>A	exonic	DMBX1	.	nonsynonymous	DMBX1:NM_147192:exon2:c.G341A:p.R114Q,DMBX1:NM_172225:exon2:c.G326A:p.R109Q	-	LP	0	1	-	-	-	-	-	-	-	-	-	-	-	1	30914	3.23478e-05	NFE	6.67913e-05	1	14972	6.67913e-05	1	14972	PASS
-	-	-	-	-	-	X	1	46978101	G	A	1:46978101:G>A	exonic	DMBX1	.	nonsynonymous	DMBX1:NM_147192:exon4:c.G1084A:p.E362K,DMBX1:NM_172225:exon4:c.G1069A:p.E357K	-	LP	1	0	1	245486	4.07355e-06	NFE	8.99232e-06	1	111206	8.99232e-06	1	111206	PASS	-	-	-	-	-	-	-	-	-	-	-
-	-	-	-	-	-	-	1	47746271	C	T	1:47746271:C>T	exonic	STIL	.	stopgain	STIL:NM_001048166:exon12:c.G1859A:p.W620X,STIL:NM_003035:exon12:c.G1859A:p.W620X,STIL:NM_001282936:exon13:c.G1859A:p.W620X,STIL:NM_001282937:exon13:c.G1859A:p.W620X,STIL:NM_001282938:exon14:c.G1718A:p.W573X,STIL:NM_001282939:exon14:c.G1718A:p.W573X	-	P	0	1	-	-	-	-	-	-	-	-	-	-	-	-	-	-	-	-	-	-	-	-	-	-
-	-	-	-	-	-	X	1	52703360	G	T	1:52703360:G>T	exonic	ZFYVE9	.	stopgain	ZFYVE9:NM_004799:exon4:c.G271T:p.G91X,ZFYVE9:NM_007324:exon4:c.G271T:p.G91X	-	P	0	1	-	-	-	-	-	-	-	-	-	-	-	-	-	-	-	-	-	-	-	-	-	-
-	-	-	-	-	-	-	1	52841246	C	T	1:52841246:C>T	exonic	ORC1	.	nonsynonymous	ORC1:NM_001190818:exon15:c.G2159A:p.R720Q,ORC1:NM_001190819:exon15:c.G2144A:p.R715Q,ORC1:NM_004153:exon15:c.G2159A:p.R720Q	P	LP	1	0	13	246138	5.28159e-05	NFE	0.000116473	13	111614	0.000116473	13	111614	PASS	1	30956	3.23039e-05	NFE	6.67022e-05	1	14992	6.67022e-05	1	14992	PASS
-	-	-	-	-	-	-	1	52849109	G	A	1:52849109:G>A	exonic	ORC1	.	nonsynonymous	ORC1:NM_001190818:exon13:c.C1996T:p.R666W,ORC1:NM_001190819:exon13:c.C1981T:p.R661W,ORC1:NM_004153:exon13:c.C1996T:p.R666W	P	LP	1	0	13	246214	5.27996e-05	NFE	0.000107467	12	111662	0.000107467	12	111662	PASS	4	30972	0.000129149	NFE	0.000199973	3	15002	0.000199973	3	15002	PASS
-	-	-	-	-	-	-	1	52863445	C	T	1:52863445:C>T	exonic	ORC1	.	nonsynonymous	ORC1:NM_001190818:exon4:c.G314A:p.R105Q,ORC1:NM_001190819:exon4:c.G314A:p.R105Q,ORC1:NM_004153:exon4:c.G314A:p.R105Q	P	LP	2	1	23	246254	9.33995e-05	NFE	0.000205905	23	111702	0.000205905	23	111702	PASS	6	30972	0.000193723	NFE	0.000399734	6	15010	0.000399734	6	15010	PASS
-	-	-	-	-	-	X	1	52911940	C	A	1:52911940:C>A	exonic	ZCCHC11	.	stopgain	ZCCHC11:NM_001009881:exon22:c.G3688T:p.E1230X,ZCCHC11:NM_015269:exon22:c.G3688T:p.E1230X	-	P	0	1	-	-	-	-	-	-	-	-	-	-	-	-	-	-	-	-	-	-	-	-	-	-
-	-	-	-	-	-	-	1	53676199	G	T	1:53676199:G>T	exonic	CPT2	.	stopgain	CPT2:NM_000098:exon4:c.G853T:p.E285X,CPT2:NM_001330589:exon4:c.G853T:p.E285X	-	P	0	1	-	-	-	-	-	-	-	-	-	-	-	-	-	-	-	-	-	-	-	-	-	-
-	-	-	-	X	X	X	1	53746382	G	A	1:53746382:G>A	exonic	LRP8	.	stopgain	LRP8:NM_001018054:exon4:c.C373T:p.Q125X,LRP8:NM_004631:exon4:c.C373T:p.Q125X,LRP8:NM_017522:exon4:c.C373T:p.Q125X,LRP8:NM_033300:exon4:c.C373T:p.Q125X	-	P	0	1	-	-	-	-	-	-	-	-	-	-	-	-	-	-	-	-	-	-	-	-	-	-
-	-	-	-	-	-	X	1	54233708	T	C	1:54233708:T>C	splicing	NDC1	NM_018087:exon18:c.1962-2A>G;NM_001168551:exon18:c.1842-2A>G	.	.	-	P	0	1	4	234826	1.70339e-05	FIN	4.61595e-05	1	21664	2.76065e-05	3	108670	PASS	-	-	-	-	-	-	-	-	-	-	-
-	-	-	-	X	-	X	1	55337188	G	T	1:55337188:G>T	exonic	DHCR24	.	stopgain	DHCR24:NM_014762:exon5:c.C711A:p.Y237X	-	LP	1	0	24	246190	9.74857e-05	ASJ	0.0023355	23	9848	8.95704e-06	1	111644	PASS	-	-	-	-	-	-	-	-	-	-	-
-	-	-	-	X	-	X	1	55337220	C	T	1:55337220:C>T	exonic	DHCR24	.	nonsynonymous	DHCR24:NM_014762:exon5:c.G679A:p.A227T	-	LP	2	1	30	246186	0.000121859	AMR	0.000208445	7	33582	0.000179154	20	111636	PASS	1	30944	3.23164e-05	NFE	6.672e-05	1	14988	6.672e-05	1	14988	PASS
-	-	-	-	X	-	X	1	55337234	C	A	1:55337234:C>A	exonic	DHCR24	.	nonsynonymous	DHCR24:NM_014762:exon5:c.G665T:p.G222V	-	LP	0	1	4	246134	1.62513e-05	NFE	3.58474e-05	4	111584	3.58474e-05	4	111584	PASS	-	-	-	-	-	-	-	-	-	-	-
-	-	-	-	X	-	X	1	55337283	C	T	1:55337283:C>T	exonic	DHCR24	.	nonsynonymous	DHCR24:NM_014762:exon5:c.G616A:p.E206K	-	LP	6	12	136	245186	0.000554681	NFE	0.000958028	106	110644	0.000958028	106	110644	PASS	27	30946	0.000872488	NFE	0.00113364	17	14996	0.00113364	17	14996	PASS
-	-	-	-	X	-	X	1	55340813	C	T	1:55340813:C>T	exonic	DHCR24	.	nonsynonymous	DHCR24:NM_014762:exon4:c.G565A:p.A189T	-	LP	0	1	-	-	-	-	-	-	-	-	-	-	-	-	-	-	-	-	-	-	-	-	-	-
-	-	-	-	X	-	X	1	55341645	C	T	1:55341645:C>T	exonic	DHCR24	.	nonsynonymous	DHCR24:NM_014762:exon3:c.G463A:p.V155M	-	LP	2	0	50	246006	0.000203247	AFR	0.00209096	32	15304	3.58841e-05	4	111470	PASS	8	30942	0.000258548	AFR	0.000802752	7	8720	6.67022e-05	1	14992	PASS
-	-	-	-	X	-	X	1	55341705	G	A	1:55341705:G>A	exonic	DHCR24	.	nonsynonymous	DHCR24:NM_014762:exon3:c.C403T:p.P135S	-	LP	0	1	4	246110	1.62529e-05	NFE	3.58494e-05	4	111578	3.58494e-05	4	111578	PASS	-	-	-	-	-	-	-	-	-	-	-
-	-	-	-	X	-	X	1	55349320	C	T	1:55349320:C>T	exonic	DHCR24	.	nonsynonymous	DHCR24:NM_014762:exon2:c.G358A:p.D120N	-	LP	1	0	-	-	-	-	-	-	-	-	-	-	-	-	-	-	-	-	-	-	-	-	-	-
-	-	-	-	X	-	X	1	55349373	A	C	1:55349373:A>C	exonic	DHCR24	.	nonsynonymous	DHCR24:NM_014762:exon2:c.T305G:p.L102R	-	LP	1	0	-	-	-	-	-	-	-	-	-	-	-	-	-	-	-	-	-	-	-	-	-	-
-	-	-	-	X	-	X	1	55349403	G	A	1:55349403:G>A	exonic	DHCR24	.	nonsynonymous	DHCR24:NM_014762:exon2:c.C275T:p.T92M	-	LP	1	0	4	246220	1.62456e-05	AMR	5.95557e-05	2	33582	1.79096e-05	2	111672	PASS	-	-	-	-	-	-	-	-	-	-	-
-	-	-	-	X	-	X	1	55349443	G	A	1:55349443:G>A	exonic	DHCR24	.	nonsynonymous	DHCR24:NM_014762:exon2:c.C235T:p.R79W	-	LP	0	1	5	246180	2.03103e-05	NFE	3.58147e-05	4	111686	3.58147e-05	4	111686	PASS	-	-	-	-	-	-	-	-	-	-	-
-	-	-	-	-	-	-	1	55470779	G	T	1:55470779:G>T	exonic	BSND	.	stopgain	BSND:NM_057176:exon2:c.G262T:p.E88X	-	P	0	1	5	245944	2.03298e-05	NFE	4.48398e-05	5	111508	4.48398e-05	5	111508	PASS	-	-	-	-	-	-	-	-	-	-	-
-	-	-	-	X	-	X	1	55548944	C	A	1:55548944:C>A	splicing	USP24	NM_015306:exon58:c.6975+1G>T	.	.	-	P	0	1	-	-	-	-	-	-	-	-	-	-	-	-	-	-	-	-	-	-	-	-	-	-
-	-	-	-	X	-	X	1	55561046	G	A	1:55561046:G>A	exonic	USP24	.	stopgain	USP24:NM_015306:exon51:c.C6085T:p.R2029X	-	P	1	0	1	243662	4.10405e-06	NFE	9.05781e-06	1	110402	9.05781e-06	1	110402	RF	1	30982	3.22768e-05	NFE	6.65956e-05	1	15016	6.65956e-05	1	15016	PASS
-	-	-	-	X	-	X	1	55609867	A	C	1:55609867:A>C	exonic	USP24	.	stopgain	USP24:NM_015306:exon21:c.T2372G:p.L791X	-	P	1	0	-	-	-	-	-	-	-	-	-	-	-	-	-	-	-	-	-	-	-	-	-	-
-	-	-	-	-	-	-	1	57406638	G	A	1:57406638:G>A	exonic	C8B	.	stopgain	C8B:NM_000066:exon9:c.C1282T:p.R428X,C8B:NM_001278543:exon10:c.C1126T:p.R376X,C8B:NM_001278544:exon10:c.C1096T:p.R366X	P	P	8	24	272	246016	0.00110562	NFE	0.00189211	211	111516	0.00189211	211	111516	PASS	40	30924	0.00129349	NFE	0.0022703	34	14976	0.0022703	34	14976	PASS
-	-	-	-	-	-	-	1	57409499	T	C	1:57409499:T>C	splicing	C8B	NM_000066:exon8:c.1106-2A>G;NM_001278543:exon9:c.950-2A>G;NM_001278544:exon9:c.920-2A>G	.	.	-	P	1	0	3	246006	1.21948e-05	AMR	2.9785e-05	1	33574	1.79289e-05	2	111552	PASS	-	-	-	-	-	-	-	-	-	-	-
-	-	-	-	-	-	-	1	57422472	G	A	1:57422472:G>A	exonic	C8B	.	stopgain	C8B:NM_000066:exon3:c.C361T:p.R121X,C8B:NM_001278543:exon4:c.C205T:p.R69X,C8B:NM_001278544:exon4:c.C175T:p.R59X	P	P	0	1	35	246058	0.000142243	ASJ	0.000913891	9	9848	0.000179318	20	111534	PASS	-	-	-	-	-	-	-	-	-	-	-
-	-	-	-	-	-	-	1	57422562	G	A	1:57422562:G>A	exonic	C8B	.	stopgain	C8B:NM_000066:exon3:c.C271T:p.Q91X,C8B:NM_001278543:exon4:c.C115T:p.Q39X,C8B:NM_001278544:exon4:c.C85T:p.Q29X	P	P	5	2	28	245976	0.000113832	NFE	0.000233238	26	111474	0.000233238	26	111474	PASS	3	30972	9.68617e-05	NFE	0.000133227	2	15012	0.000133227	2	15012	PASS
-	-	-	-	X	-	X	1	57463803	T	C	1:57463803:T>C	splicing	DAB1	NM_021080:exon17:c.1684-2A>G;NM_021080:exon17:UTR3	.	.	-	P	1	0	-	-	-	-	-	-	-	-	-	-	-	-	-	-	-	-	-	-	-	-	-	-
-	-	-	-	X	-	X	1	57491653	C	T	1:57491653:C>T	splicing	DAB1	NM_021080:exon12:c.786+1G>A	.	.	-	P	0	1	3	214552	1.39826e-05	NFE	2.96449e-05	3	101198	2.96449e-05	3	101198	PASS	-	-	-	-	-	-	-	-	-	-	-
-	-	-	-	X	X	X	1	61554013	C	T	1:61554013:C>T	exonic	NFIA	.	stopgain	NFIA:NM_001134673:exon2:c.C220T:p.R74X,NFIA:NM_001145511:exon2:c.C196T:p.R66X,NFIA:NM_005595:exon2:c.C220T:p.R74X,NFIA:NM_001145512:exon3:c.C355T:p.R119X	-	P	1	0	-	-	-	-	-	-	-	-	-	-	-	-	-	-	-	-	-	-	-	-	-	-
-	-	-	-	-	-	-	1	64095094	A	G	1:64095094:A>G	splicing	PGM1	NM_002633:exon2:c.247-2A>G;NM_001172819:exon2:UTR5;NM_001172818:exon2:c.301-2A>G	.	.	-	P	0	1	-	-	-	-	-	-	-	-	-	-	-	1	30944	3.23164e-05	NFE	6.66667e-05	1	15000	6.66667e-05	1	15000	PASS
-	-	-	-	-	-	-	1	64100604	G	T	1:64100604:G>T	exonic	PGM1	.	nonsynonymous	PGM1:NM_001172818:exon5:c.G841T:p.D281Y,PGM1:NM_001172819:exon5:c.G196T:p.D66Y,PGM1:NM_002633:exon5:c.G787T:p.D263Y	P	LP	0	1	5	246016	2.03239e-05	NFE	4.48487e-05	5	111486	4.48487e-05	5	111486	PASS	1	30950	3.23102e-05	NFE	6.66489e-05	1	15004	6.66489e-05	1	15004	PASS
-	-	-	-	-	-	-	1	64120033	C	T	1:64120033:C>T	exonic	PGM1	.	stopgain	PGM1:NM_001172818:exon10:c.C1549T:p.R517X,PGM1:NM_001172819:exon10:c.C904T:p.R302X,PGM1:NM_002633:exon10:c.C1495T:p.R499X	-	P	0	1	1	245948	4.0659e-06	NFE	8.97199e-06	1	111458	8.97199e-06	1	111458	PASS	-	-	-	-	-	-	-	-	-	-	-
-	-	-	-	X	X	X	1	65855134	T	C	1:65855134:T>C	splicing	DNAJC6	NM_014787:exon10:c.1216+2T>C;NM_001256865:exon11:c.1177+2T>C;NM_001256864:exon10:c.1387+2T>C	.	.	-	P	0	1	1	245856	4.06742e-06	NFE	8.96893e-06	1	111496	8.96893e-06	1	111496	PASS	-	-	-	-	-	-	-	-	-	-	-
-	-	-	-	X	X	X	1	65855273	C	G	1:65855273:C>G	exonic	DNAJC6	.	stopgain	DNAJC6:NM_001256864:exon11:c.C1431G:p.Y477X,DNAJC6:NM_014787:exon11:c.C1260G:p.Y420X,DNAJC6:NM_001256865:exon12:c.C1221G:p.Y407X	-	LP	0	1	-	-	-	-	-	-	-	-	-	-	-	-	-	-	-	-	-	-	-	-	-	-
-	-	-	-	-	-	X	1	66064343	G	C	1:66064343:G>C	exonic	LEPR	.	nonsynonymous	LEPR:NM_001198687:exon7:c.G850C:p.A284P,LEPR:NM_001198688:exon7:c.G850C:p.A284P,LEPR:NM_001198689:exon7:c.G850C:p.A284P,LEPR:NM_001003679:exon8:c.G850C:p.A284P,LEPR:NM_001003680:exon8:c.G850C:p.A284P,LEPR:NM_002303:exon8:c.G850C:p.A284P	-	LP	0	2	3	245824	1.22039e-05	NFE	2.69174e-05	3	111452	2.69174e-05	3	111452	PASS	-	-	-	-	-	-	-	-	-	-	-
-	-	-	-	-	-	X	1	66070918	T	A	1:66070918:T>A	exonic	LEPR	.	nonsynonymous	LEPR:NM_001198687:exon10:c.T1601A:p.V534E,LEPR:NM_001198688:exon10:c.T1601A:p.V534E,LEPR:NM_001198689:exon10:c.T1601A:p.V534E,LEPR:NM_001003679:exon11:c.T1601A:p.V534E,LEPR:NM_001003680:exon11:c.T1601A:p.V534E,LEPR:NM_002303:exon11:c.T1601A:p.V534E	-	LP	0	1	2	246126	8.12592e-06	NFE	1.79195e-05	2	111610	1.79195e-05	2	111610	PASS	-	-	-	-	-	-	-	-	-	-	-
-	-	-	-	-	-	X	1	66074585	G	A	1:66074585:G>A	splicing	LEPR	NM_002303:exon12:c.1752+1G>A;NM_001003679:exon12:c.1752+1G>A;NM_001003680:exon12:c.1752+1G>A;NM_001198687:exon11:c.1752+1G>A;NM_001198689:exon11:c.1752+1G>A;NM_001198688:exon11:c.1752+1G>A	.	.	-	P	0	1	1	245876	4.06709e-06	NFE	8.97553e-06	1	111414	8.97553e-06	1	111414	PASS	3	30968	9.68742e-05	NFE	0.000133245	2	15010	0.000133245	2	15010	PASS
-	-	-	-	-	-	X	1	66075712	G	A	1:66075712:G>A	exonic	LEPR	.	nonsynonymous	LEPR:NM_001198687:exon12:c.G1835A:p.R612H,LEPR:NM_001198688:exon12:c.G1835A:p.R612H,LEPR:NM_001198689:exon12:c.G1835A:p.R612H,LEPR:NM_001003679:exon13:c.G1835A:p.R612H,LEPR:NM_001003680:exon13:c.G1835A:p.R612H,LEPR:NM_002303:exon13:c.G1835A:p.R612H	-	LP	4	5	93	246212	0.000377723	AMR	0.00083383	28	33580	0.000546233	61	111674	PASS	5	30976	0.000161415	AMR	0.00119332	1	838	0.000133245	2	15010	PASS
-	-	-	-	-	-	X	1	66075729	G	A	1:66075729:G>A	exonic	LEPR	.	nonsynonymous	LEPR:NM_001198687:exon12:c.G1852A:p.G618R,LEPR:NM_001198688:exon12:c.G1852A:p.G618R,LEPR:NM_001198689:exon12:c.G1852A:p.G618R,LEPR:NM_001003679:exon13:c.G1852A:p.G618R,LEPR:NM_001003680:exon13:c.G1852A:p.G618R,LEPR:NM_002303:exon13:c.G1852A:p.G618R	-	LP	0	1	-	-	-	-	-	-	-	-	-	-	-	-	-	-	-	-	-	-	-	-	-	-
-	-	-	-	-	-	X	1	66083803	C	A	1:66083803:C>A	exonic	LEPR	.	stopgain	LEPR:NM_001198687:exon15:c.C2369A:p.S790X,LEPR:NM_001198688:exon15:c.C2369A:p.S790X,LEPR:NM_001198689:exon15:c.C2369A:p.S790X,LEPR:NM_001003679:exon16:c.C2369A:p.S790X,LEPR:NM_001003680:exon16:c.C2369A:p.S790X,LEPR:NM_002303:exon16:c.C2369A:p.S790X	-	P	0	1	-	-	-	-	-	-	-	-	-	-	-	-	-	-	-	-	-	-	-	-	-	-
-	-	-	-	X	-	X	1	67424667	G	A	1:67424667:G>A	splicing	MIER1	NM_001146110:exon7:c.526+1G>A;NM_001146113:exon5:c.286+1G>A;NM_020948:exon7:c.526+1G>A;NM_001350530:exon8:c.745+1G>A;NM_001146112:exon7:c.394+1G>A;NM_001146111:exon7:c.526+1G>A;NM_001077703:exon6:c.634+1G>A;NM_001077702:exon7:c.526+1G>A;NM_001077700:exon6:c.634+1G>A;NM_001077704:exon5:c.475+1G>A;NM_001077701:exon5:c.475+1G>A	.	.	-	P	1	0	-	-	-	-	-	-	-	-	-	-	-	-	-	-	-	-	-	-	-	-	-	-
-	-	-	-	-	-	-	1	67474795	C	T	1:67474795:C>T	exonic	SLC35D1	.	stopgain	SLC35D1:NM_015139:exon11:c.G932A:p.W311X	P	P	1	0	2	239978	8.3341e-06	NFE	1.8701e-05	2	106946	1.8701e-05	2	106946	PASS	1	30940	3.23206e-05	NFE	6.65956e-05	1	15016	6.65956e-05	1	15016	PASS
-	-	-	-	-	-	-	1	67519492	A	G	1:67519492:A>G	splicing	SLC35D1	NM_015139:exon1:c.203+2T>C	.	.	-	P	1	0	-	-	-	-	-	-	-	-	-	-	-	-	-	-	-	-	-	-	-	-	-	-
-	-	-	-	X	-	X	1	67890662	T	G	1:67890662:T>G	splicing	SERBP1	NM_001018067:exon4:c.606-2A>C;NM_001018069:exon4:c.606-2A>C	.	.	-	P	1	0	-	-	-	-	-	-	-	-	-	-	-	-	-	-	-	-	-	-	-	-	-	-
-	-	-	-	-	-	-	1	68897152	A	G	1:68897152:A>G	splicing	RPE65	NM_000329:exon11:c.1243+2T>C	.	.	-	P	1	0	-	-	-	-	-	-	-	-	-	-	-	-	-	-	-	-	-	-	-	-	-	-
-	-	-	-	-	-	-	1	68914390	C	T	1:68914390:C>T	splicing	RPE65	NM_000329:exon2:c.12-1G>A	.	.	-	P	0	1	-	-	-	-	-	-	-	-	-	-	-	1	30942	3.23185e-05	AFR	0.000114705	1	8718	0	0	14996	PASS
-	-	-	-	-	-	X	1	70742521	G	A	1:70742521:G>A	exonic	ANKRD13C	.	stopgain	ANKRD13C:NM_030816:exon10:c.C1222T:p.R408X	-	P	0	1	-	-	-	-	-	-	-	-	-	-	-	1	28196	3.5466e-05	NFE	7.15615e-05	1	13974	7.15615e-05	1	13974	PASS
-	-	-	-	-	-	-	1	70883692	T	C	1:70883692:T>C	exonic	CTH	.	nonsynonymous	CTH:NM_001902:exon3:c.T323C:p.I108T,CTH:NM_153742:exon3:c.T323C:p.I108T	-	LP	1	0	2	246206	8.12328e-06	NFE	1.79093e-05	2	111674	1.79093e-05	2	111674	PASS	-	-	-	-	-	-	-	-	-	-	-
-	-	-	-	-	-	-	1	70887339	C	T	1:70887339:C>T	exonic	CTH	.	nonsynonymous	CTH:NM_001190463:exon3:c.C341T:p.A114V,CTH:NM_001902:exon4:c.C437T:p.A146V,CTH:NM_153742:exon4:c.C437T:p.A146V	-	LP	1	0	-	-	-	-	-	-	-	-	-	-	-	-	-	-	-	-	-	-	-	-	-	-
-	-	-	-	-	-	-	1	70890067	G	A	1:70890067:G>A	exonic	CTH	.	nonsynonymous	CTH:NM_001190463:exon4:c.G460A:p.V154M,CTH:NM_001902:exon5:c.G556A:p.V186M	-	LP	1	0	53	246182	0.000215288	EAS	0.00272527	47	17246	4.47884e-05	5	111636	PASS	6	30976	0.000193698	EAS	0.00308261	5	1622	0	0	15012	PASS
-	-	-	-	-	-	-	1	70890077	C	G	1:70890077:C>G	exonic	CTH	.	nonsynonymous	CTH:NM_001190463:exon4:c.C470G:p.T157S,CTH:NM_001902:exon5:c.C566G:p.T189S	-	LP	0	1	-	-	-	-	-	-	-	-	-	-	-	-	-	-	-	-	-	-	-	-	-	-
-	-	-	-	-	-	-	1	70895508	T	C	1:70895508:T>C	exonic	CTH	.	nonsynonymous	CTH:NM_001190463:exon5:c.T524C:p.M175T,CTH:NM_153742:exon5:c.T488C:p.M163T,CTH:NM_001902:exon6:c.T620C:p.M207T	-	LP	1	3	24	245992	9.75641e-05	NFE	0.000161337	18	111568	0.000161337	18	111568	PASS	2	30974	6.45703e-05	NFE	0.00013328	2	15006	0.00013328	2	15006	PASS
-	-	-	-	-	-	-	1	70896018	T	C	1:70896018:T>C	exonic	CTH	.	nonsynonymous	CTH:NM_001190463:exon6:c.T569C:p.M190T,CTH:NM_153742:exon6:c.T533C:p.M178T,CTH:NM_001902:exon7:c.T665C:p.M222T	-	LP	0	1	-	-	-	-	-	-	-	-	-	-	-	-	-	-	-	-	-	-	-	-	-	-
-	-	-	-	-	-	-	1	70897780	C	T	1:70897780:C>T	exonic	CTH	.	nonsynonymous	CTH:NM_001190463:exon7:c.C643T:p.P215S,CTH:NM_153742:exon7:c.C607T:p.P203S,CTH:NM_001902:exon8:c.C739T:p.P247S	-	LP	0	1	2	245972	8.13101e-06	NFE	1.79388e-05	2	111490	1.79388e-05	2	111490	PASS	-	-	-	-	-	-	-	-	-	-	-
-	-	-	-	-	-	-	1	70897811	G	A	1:70897811:G>A	exonic	CTH	.	nonsynonymous	CTH:NM_001190463:exon7:c.G674A:p.R225Q,CTH:NM_153742:exon7:c.G638A:p.R213Q,CTH:NM_001902:exon8:c.G770A:p.R257Q	-	LP	1	0	1	245978	4.0654e-06	NFE	8.96958e-06	1	111488	8.96958e-06	1	111488	PASS	-	-	-	-	-	-	-	-	-	-	-
-	-	-	-	-	-	-	1	70897835	G	A	1:70897835:G>A	exonic	CTH	.	nonsynonymous	CTH:NM_001190463:exon7:c.G698A:p.R233Q,CTH:NM_153742:exon7:c.G662A:p.R221Q,CTH:NM_001902:exon8:c.G794A:p.R265Q	-	LP	1	0	7	245962	2.84597e-05	FIN	4.48793e-05	1	22282	4.48551e-05	5	111470	PASS	-	-	-	-	-	-	-	-	-	-	-
-	-	-	-	-	-	-	1	70899574	T	C	1:70899574:T>C	exonic	CTH	.	nonsynonymous	CTH:NM_001190463:exon8:c.T845C:p.V282A,CTH:NM_153742:exon8:c.T809C:p.V270A,CTH:NM_001902:exon9:c.T941C:p.V314A	-	LP	0	1	-	-	-	-	-	-	-	-	-	-	-	-	-	-	-	-	-	-	-	-	-	-
-	-	-	-	-	-	-	1	70900823	G	A	1:70900823:G>A	exonic	CTH	.	nonsynonymous	CTH:NM_001190463:exon9:c.G919A:p.E307K,CTH:NM_153742:exon9:c.G883A:p.E295K,CTH:NM_001902:exon10:c.G1015A:p.E339K	-	LP	0	1	2	245752	8.13829e-06	AFR	6.54193e-05	1	15286	8.97408e-06	1	111432	RF	-	-	-	-	-	-	-	-	-	-	-
-	-	-	-	-	-	-	1	70904499	T	C	1:70904499:T>C	exonic	CTH	.	nonsynonymous	CTH:NM_001190463:exon10:c.T1085C:p.L362S,CTH:NM_153742:exon10:c.T1049C:p.L350S,CTH:NM_001902:exon11:c.T1181C:p.L394S	-	LP	1	0	1	245686	4.07024e-06	NFE	8.9823e-06	1	111330	8.9823e-06	1	111330	PASS	-	-	-	-	-	-	-	-	-	-	-
-	-	-	-	-	-	-	1	74801771	C	T	1:74801771:C>T	exonic	FPGT-TNNI3K;TNNI3K	.	nonsynonymous	TNNI3K:NM_015978:exon7:c.C620T:p.A207V,FPGT-TNNI3K:NM_001112808:exon9:c.C962T:p.A321V,FPGT-TNNI3K:NM_001199327:exon9:c.C962T:p.A321V	-	LP	0	1	-	-	-	-	-	-	-	-	-	-	-	-	-	-	-	-	-	-	-	-	-	-
-	-	-	-	-	-	-	1	74835103	T	A	1:74835103:T>A	exonic	FPGT-TNNI3K;TNNI3K	.	nonsynonymous	TNNI3K:NM_015978:exon16:c.T1501A:p.S501T,FPGT-TNNI3K:NM_001112808:exon18:c.T1843A:p.S615T,FPGT-TNNI3K:NM_001199327:exon18:c.T1843A:p.S615T	-	LP	0	1	2	244038	8.19544e-06	NFE	1.80815e-05	2	110610	1.80815e-05	2	110610	PASS	1	30878	3.23855e-05	AFR	0.000114705	1	8718	0	0	14984	PASS
-	-	-	-	-	-	-	1	74835268	A	T	1:74835268:A>T	exonic	FPGT-TNNI3K;TNNI3K	.	nonsynonymous	TNNI3K:NM_015978:exon16:c.A1666T:p.R556W,FPGT-TNNI3K:NM_001112808:exon18:c.A2008T:p.R670W,FPGT-TNNI3K:NM_001199327:exon18:c.A2008T:p.R670W	-	LP	1	0	1	232240	4.30589e-06	NFE	9.44965e-06	1	105824	9.44965e-06	1	105824	PASS	-	-	-	-	-	-	-	-	-	-	-
-	-	-	-	-	-	-	1	76198337	G	A	1:76198337:G>A	exonic	ACADM	.	nonsynonymous	ACADM:NM_001286042:exon2:c.G19A:p.E7K,ACADM:NM_000016:exon3:c.G127A:p.E43K,ACADM:NM_001127328:exon3:c.G139A:p.E47K,ACADM:NM_001286043:exon3:c.G127A:p.E43K	P|P|B	LP	20	41	525	246124	0.00213307	ASJ	0.00426656	42	9844	0.00309107	345	111612	PASS	76	30956	0.0024551	ASJ	0.00993377	3	302	0.00413333	62	15000	PASS
-	-	-	-	-	-	-	1	76198409	T	C	1:76198409:T>C	exonic	ACADM	.	nonsynonymous	ACADM:NM_001286042:exon2:c.T91C:p.Y31H,ACADM:NM_000016:exon3:c.T199C:p.Y67H,ACADM:NM_001127328:exon3:c.T211C:p.Y71H,ACADM:NM_001286043:exon3:c.T199C:p.Y67H	P|P	LP	4	8	122	246188	0.000495556	NFE	0.00101198	113	111662	0.00101198	113	111662	PASS	13	30974	0.000419707	NFE	0.000866089	13	15010	0.000866089	13	15010	PASS
-	-	-	-	-	-	-	1	76199288	C	T	1:76199288:C>T	exonic	ACADM	.	nonsynonymous	ACADM:NM_001286042:exon4:c.C254T:p.T85I,ACADM:NM_000016:exon5:c.C362T:p.T121I,ACADM:NM_001127328:exon5:c.C374T:p.T125I,ACADM:NM_001286043:exon6:c.C461T:p.T154I	P|P	LP	0	1	3	246224	1.2184e-05	FIN	4.48511e-05	1	22296	8.95383e-06	1	111684	PASS	-	-	-	-	-	-	-	-	-	-	-
-	-	-	-	-	-	-	1	76205779	G	A	1:76205779:G>A	exonic	ACADM	.	nonsynonymous	ACADM:NM_001286044:exon4:c.G16A:p.G6R,ACADM:NM_001286042:exon6:c.G475A:p.G159R,ACADM:NM_000016:exon7:c.G583A:p.G195R,ACADM:NM_001127328:exon7:c.G595A:p.G199R,ACADM:NM_001286043:exon8:c.G682A:p.G228R	other|P	LP	1	2	9	246174	3.65595e-05	NFE	7.16628e-05	8	111634	7.16628e-05	8	111634	PASS	1	30956	3.23039e-05	NFE	6.66489e-05	1	15004	6.66489e-05	1	15004	PASS
-	-	-	-	-	-	-	1	76205796	G	A	1:76205796:G>A	splicing	ACADM	NM_000016:exon7:c.599+1G>A;NM_001286044:exon4:c.32+1G>A;NM_001127328:exon7:c.611+1G>A;NM_001286043:exon8:c.698+1G>A;NM_001286042:exon6:c.491+1G>A	.	.	-	P	0	1	1	246136	4.06279e-06	NFE	8.96025e-06	1	111604	8.96025e-06	1	111604	PASS	-	-	-	-	-	-	-	-	-	-	-
-	-	-	-	-	-	-	1	76211507	C	T	1:76211507:C>T	exonic	ACADM	.	nonsynonymous	ACADM:NM_001286044:exon5:c.C49T:p.R17C,ACADM:NM_001286042:exon7:c.C508T:p.R170C,ACADM:NM_000016:exon8:c.C616T:p.R206C,ACADM:NM_001127328:exon8:c.C628T:p.R210C,ACADM:NM_001286043:exon9:c.C715T:p.R239C	P|P	LP	1	1	7	246186	2.84338e-05	SAS	6.4973e-05	2	30782	2.68702e-05	3	111648	PASS	1	30970	3.22893e-05	NFE	6.664e-05	1	15006	6.664e-05	1	15006	PASS
-	-	-	-	-	-	-	1	76211574	C	A	1:76211574:C>A	exonic	ACADM	.	nonsynonymous	ACADM:NM_001286044:exon5:c.C116A:p.T39N,ACADM:NM_001286042:exon7:c.C575A:p.T192N,ACADM:NM_000016:exon8:c.C683A:p.T228N,ACADM:NM_001127328:exon8:c.C695A:p.T232N,ACADM:NM_001286043:exon9:c.C782A:p.T261N	P	LP	0	2	73	246128	0.000296594	AMR	0.0016081	54	33580	0.000152289	17	111630	PASS	2	30972	6.45745e-05	AFR	0.0001146	1	8726	0	0	15014	PASS
-	-	-	-	-	-	-	1	76215192	A	G	1:76215192:A>G	exonic	ACADM	.	nonsynonymous	ACADM:NM_001286044:exon6:c.A230G:p.D77G,ACADM:NM_001286042:exon8:c.A689G:p.D230G,ACADM:NM_000016:exon9:c.A797G:p.D266G,ACADM:NM_001127328:exon9:c.A809G:p.D270G,ACADM:NM_001286043:exon10:c.A896G:p.D299G	P	LP	1	2	73	246234	0.000296466	AMR	0.000625335	21	33582	0.00038498	43	111694	PASS	-	-	-	-	-	-	-	-	-	-	-
-	-	-	-	-	-	-	1	76215194	G	A	1:76215194:G>A	exonic	ACADM	.	nonsynonymous	ACADM:NM_001286044:exon6:c.G232A:p.G78R,ACADM:NM_001286042:exon8:c.G691A:p.G231R,ACADM:NM_000016:exon9:c.G799A:p.G267R,ACADM:NM_001127328:exon9:c.G811A:p.G271R,ACADM:NM_001286043:exon10:c.G898A:p.G300R	P|P	LP	1	1	54	246232	0.000219305	SAS	0.000487298	15	30782	0.000277544	31	111694	PASS	3	30926	9.70058e-05	NFE	0.000199947	3	15004	0.000199947	3	15004	PASS
-	-	-	-	X	-	X	1	78180377	G	A	1:78180377:G>A	exonic	USP33	.	stopgain	USP33:NM_201624:exon19:c.C2137T:p.R713X,USP33:NM_015017:exon20:c.C2230T:p.R744X,USP33:NM_201626:exon20:c.C2206T:p.R736X	-	P	0	1	-	-	-	-	-	-	-	-	-	-	-	-	-	-	-	-	-	-	-	-	-	-
-	-	-	-	X	-	X	1	78194379	G	A	1:78194379:G>A	exonic	USP33	.	stopgain	USP33:NM_201624:exon10:c.C736T:p.R246X,USP33:NM_015017:exon11:c.C829T:p.R277X,USP33:NM_201626:exon11:c.C829T:p.R277X	-	P	0	1	1	242892	4.11706e-06	NFE	9.14762e-06	1	109318	9.14762e-06	1	109318	PASS	1	30964	3.22956e-05	NFE	6.66489e-05	1	15004	6.66489e-05	1	15004	PASS
-	-	-	-	X	-	X	1	78432437	T	C	1:78432437:T>C	splicing	FUBP1	NM_003902:exon7:c.416-2A>G;NM_001303433:exon8:c.479-2A>G	.	.	-	P	0	1	-	-	-	-	-	-	-	-	-	-	-	-	-	-	-	-	-	-	-	-	-	-
-	-	-	-	-	-	X	1	90473142	G	T	1:90473142:G>T	exonic	ZNF326	.	stopgain	ZNF326:NM_182976:exon5:c.G448T:p.G150X	-	P	1	0	-	-	-	-	-	-	-	-	-	-	-	-	-	-	-	-	-	-	-	-	-	-
-	-	-	-	-	-	-	1	91817169	G	A	1:91817169:G>A	exonic	HFM1	.	nonsynonymous	HFM1:NM_001017975:exon17:c.C2009T:p.T670I	-	LP	0	1	-	-	-	-	-	-	-	-	-	-	-	-	-	-	-	-	-	-	-	-	-	-
-	-	-	-	-	-	-	1	91818680	G	T	1:91818680:G>T	exonic	HFM1	.	nonsynonymous	HFM1:NM_001017975:exon15:c.C1759A:p.H587N	-	LP	0	1	-	-	-	-	-	-	-	-	-	-	-	-	-	-	-	-	-	-	-	-	-	-
-	-	-	-	-	-	-	1	91818682	T	C	1:91818682:T>C	exonic	HFM1	.	nonsynonymous	HFM1:NM_001017975:exon15:c.A1757G:p.H586R	-	LP	1	0	-	-	-	-	-	-	-	-	-	-	-	-	-	-	-	-	-	-	-	-	-	-
-	-	-	-	-	-	-	1	91818695	C	T	1:91818695:C>T	exonic	HFM1	.	nonsynonymous	HFM1:NM_001017975:exon15:c.G1744A:p.G582S	-	LP	0	1	-	-	-	-	-	-	-	-	-	-	-	-	-	-	-	-	-	-	-	-	-	-
-	-	-	-	-	-	-	1	91843964	T	A	1:91843964:T>A	exonic	HFM1	.	nonsynonymous	HFM1:NM_001017975:exon10:c.A1232T:p.D411V	-	LP	0	1	2	244488	8.18036e-06	FIN	4.48752e-05	1	22284	9.02576e-06	1	110794	PASS	-	-	-	-	-	-	-	-	-	-	-
-	-	-	-	-	-	-	1	91844741	C	T	1:91844741:C>T	exonic	HFM1	.	nonsynonymous	HFM1:NM_001017975:exon9:c.G1037A:p.R346H	-	LP	1	0	3	241932	1.24002e-05	SAS	3.38272e-05	1	29562	1.81501e-05	2	110192	PASS	-	-	-	-	-	-	-	-	-	-	-
-	-	-	-	-	-	-	1	92752112	G	A	1:92752112:G>A	exonic	GLMN	.	stopgain	GLMN:NM_001319683:exon7:c.C670T:p.Q224X,GLMN:NM_053274:exon7:c.C670T:p.Q224X	-	P	1	0	-	-	-	-	-	-	-	-	-	-	-	-	-	-	-	-	-	-	-	-	-	-
-	-	-	-	-	-	-	1	92945913	G	A	1:92945913:G>A	exonic	GFI1	.	nonsynonymous	GFI1:NM_001127215:exon5:c.C916T:p.H306Y,GFI1:NM_001127216:exon5:c.C916T:p.H306Y,GFI1:NM_005263:exon5:c.C916T:p.H306Y	-	LP	0	1	-	-	-	-	-	-	-	-	-	-	-	-	-	-	-	-	-	-	-	-	-	-
-	-	-	-	X	-	X	1	93987657	C	G	1:93987657:C>G	exonic	FNBP1L	.	stopgain	FNBP1L:NM_001024948:exon3:c.C159G:p.Y53X,FNBP1L:NM_001164473:exon3:c.C159G:p.Y53X,FNBP1L:NM_017737:exon3:c.C159G:p.Y53X	-	P	1	0	-	-	-	-	-	-	-	-	-	-	-	-	-	-	-	-	-	-	-	-	-	-
-	-	-	-	-	-	-	1	94461676	G	A	1:94461676:G>A	exonic	ABCA4	.	stopgain	ABCA4:NM_000350:exon49:c.C6805T:p.R2269X	-	LP	0	1	3	245884	1.22009e-05	SAS	3.24886e-05	1	30780	1.79215e-05	2	111598	PASS	-	-	-	-	-	-	-	-	-	-	-
-	-	-	-	-	-	-	1	94486818	C	A	1:94486818:C>A	exonic	ABCA4	.	stopgain	ABCA4:NM_000350:exon35:c.G4996T:p.E1666X	-	P	0	1	2	246236	8.12229e-06	NFE	1.7907e-05	2	111688	1.7907e-05	2	111688	PASS	-	-	-	-	-	-	-	-	-	-	-
-	-	-	-	-	-	-	1	94487195	C	A	1:94487195:C>A	splicing	ABCA4	NM_000350:exon34:c.4848+1G>T	.	.	-	P	1	0	-	-	-	-	-	-	-	-	-	-	-	-	-	-	-	-	-	-	-	-	-	-
-	-	-	-	-	-	-	1	94488972	A	C	1:94488972:A>C	exonic	ABCA4	.	stopgain	ABCA4:NM_000350:exon32:c.T4637G:p.L1546X	-	P	1	0	-	-	-	-	-	-	-	-	-	-	-	-	-	-	-	-	-	-	-	-	-	-
-	-	-	-	-	-	-	1	94574256	G	A	1:94574256:G>A	exonic	ABCA4	.	stopgain	ABCA4:NM_000350:exon4:c.C319T:p.R107X	-	P	3	0	7	246262	2.8425e-05	NFE	6.26611e-05	7	111712	6.26611e-05	7	111712	PASS	1	30934	3.23269e-05	NFE	6.672e-05	1	14988	6.672e-05	1	14988	PASS
-	-	-	-	-	-	X	1	94964402	C	T	1:94964402:C>T	exonic	ABCD3	.	stopgain	ABCD3:NM_002858:exon18:c.C1528T:p.Q510X	-	P	0	1	-	-	-	-	-	-	-	-	-	-	-	-	-	-	-	-	-	-	-	-	-	-
-	-	-	-	-	-	-	1	95492795	G	A	1:95492795:G>A	exonic	ALG14	.	stopgain	ALG14:NM_144988:exon3:c.C310T:p.R104X	P	P	0	3	11	246178	4.46831e-05	NFE	8.06105e-05	9	111648	8.06105e-05	9	111648	PASS	-	-	-	-	-	-	-	-	-	-	-
-	-	-	-	-	-	-	1	95501431	G	C	1:95501431:G>C	exonic	ALG14	.	stopgain	ALG14:NM_001305242:exon3:c.C296G:p.S99X	-	LP	0	1	-	-	-	-	-	-	-	-	-	-	-	-	-	-	-	-	-	-	-	-	-	-
-	-	-	-	-	-	-	1	95538317	A	G	1:95538317:A>G	splicing	ALG14	NM_001305242:exon1:c.136+2T>C;NM_144988:exon1:c.136+2T>C	.	.	-	P	1	0	-	-	-	-	-	-	-	-	-	-	-	-	-	-	-	-	-	-	-	-	-	-
-	-	-	-	-	-	-	1	95538318	C	G	1:95538318:C>G	splicing	ALG14	NM_001305242:exon1:c.136+1G>C;NM_144988:exon1:c.136+1G>C	.	.	-	P	0	1	19	245814	7.72942e-05	NFE	0.000143781	16	111280	0.000143781	16	111280	PASS	2	30826	6.48803e-05	NFE	0.00013403	2	14922	0.00013403	2	14922	PASS
-	-	X	X	X	-	-	1	97564044	C	T	1:97564044:C>T	splicing	DPYD	NM_000110:exon21:c.2766+1G>A	.	.	-	P	1	1	3	245752	1.22074e-05	SAS	3.25098e-05	1	30760	1.79546e-05	2	111392	PASS	-	-	-	-	-	-	-	-	-	-	-
-	-	X	X	X	-	-	1	97981341	G	A	1:97981341:G>A	exonic	DPYD	.	stopgain	DPYD:NM_000110:exon13:c.C1681T:p.R561X	-	P	0	1	2	245368	8.15102e-06	NFE	1.80034e-05	2	111090	1.80034e-05	2	111090	PASS	1	30920	3.23415e-05	NFE	6.66933e-05	1	14994	6.66933e-05	1	14994	PASS
-	-	X	X	X	-	-	1	97981498	C	T	1:97981498:C>T	splicing	DPYD	NM_000110:exon13:c.1525-1G>A	.	.	-	P	1	1	8	244692	3.26942e-05	NFE	7.2223e-05	8	110768	7.2223e-05	8	110768	PASS	-	-	-	-	-	-	-	-	-	-	-
-	-	X	X	X	-	-	1	98060724	T	C	1:98060724:T>C	splicing	DPYD	NM_000110:exon9:c.851-2A>G	.	.	-	P	1	0	-	-	-	-	-	-	-	-	-	-	-	-	-	-	-	-	-	-	-	-	-	-
-	-	X	X	X	-	-	1	98164926	C	A	1:98164926:C>A	exonic	DPYD	.	stopgain	DPYD:NM_000110:exon6:c.G661T:p.E221X	-	P	1	1	8	245704	3.25595e-05	NFE	7.19205e-05	8	111234	7.19205e-05	8	111234	PASS	-	-	-	-	-	-	-	-	-	-	-
-	-	X	X	X	-	-	1	98293683	G	A	1:98293683:G>A	exonic	DPYD	.	stopgain	DPYD:NM_000110:exon3:c.C220T:p.R74X,DPYD:NM_001160301:exon3:c.C220T:p.R74X	-	P	0	1	32	245726	0.000130226	EAS	0.00168252	29	17236	0	0	111354	PASS	1	30934	3.23269e-05	EAS	0.000617284	1	1620	0	0	14984	PASS
-	-	-	-	-	-	-	1	100316614	C	T	1:100316614:C>T	exonic	AGL	.	stopgain	AGL:NM_000028:exon2:c.C16T:p.Q6X,AGL:NM_000642:exon2:c.C16T:p.Q6X,AGL:NM_000643:exon2:c.C16T:p.Q6X,AGL:NM_000644:exon2:c.C16T:p.Q6X	P|P	P	1	0	-	-	-	-	-	-	-	-	-	-	-	-	-	-	-	-	-	-	-	-	-	-
-	-	-	-	-	-	-	1	100327270	G	T	1:100327270:G>T	splicing	AGL	NM_000642:exon3:c.293+1G>T;NM_000643:exon3:c.293+1G>T;NM_000028:exon3:c.293+1G>T;NM_000644:exon3:c.293+1G>T;NM_000646:exon3:c.245+1G>T	.	.	-	P	0	1	-	-	-	-	-	-	-	-	-	-	-	-	-	-	-	-	-	-	-	-	-	-
-	-	-	-	-	-	-	1	100327949	G	T	1:100327949:G>T	exonic	AGL	.	stopgain	AGL:NM_000028:exon4:c.G430T:p.E144X,AGL:NM_000642:exon4:c.G430T:p.E144X,AGL:NM_000643:exon4:c.G430T:p.E144X,AGL:NM_000644:exon4:c.G430T:p.E144X,AGL:NM_000646:exon4:c.G382T:p.E128X	-	P	1	0	-	-	-	-	-	-	-	-	-	-	-	-	-	-	-	-	-	-	-	-	-	-
-	-	-	-	-	-	-	1	100330146	G	A	1:100330146:G>A	splicing	AGL	NM_000642:exon5:c.664+1G>A;NM_000643:exon5:c.664+1G>A;NM_000028:exon5:c.664+1G>A;NM_000644:exon5:c.664+1G>A;NM_000646:exon5:c.616+1G>A	.	.	-	P	1	0	-	-	-	-	-	-	-	-	-	-	-	-	-	-	-	-	-	-	-	-	-	-
-	-	-	-	-	-	-	1	100336426	G	A	1:100336426:G>A	splicing	AGL	NM_000642:exon7:c.958+1G>A;NM_000643:exon7:c.958+1G>A;NM_000028:exon7:c.958+1G>A;NM_000644:exon7:c.958+1G>A;NM_000646:exon7:c.910+1G>A	.	.	-	P	0	1	-	-	-	-	-	-	-	-	-	-	-	-	-	-	-	-	-	-	-	-	-	-
-	-	-	-	-	-	-	1	100336426	G	T	1:100336426:G>T	splicing	AGL	NM_000642:exon7:c.958+1G>T;NM_000643:exon7:c.958+1G>T;NM_000028:exon7:c.958+1G>T;NM_000644:exon7:c.958+1G>T;NM_000646:exon7:c.910+1G>T	.	.	-	P	0	1	-	-	-	-	-	-	-	-	-	-	-	-	-	-	-	-	-	-	-	-	-	-
-	-	-	-	-	-	-	1	100340242	G	C	1:100340242:G>C	splicing	AGL	NM_000642:exon8:c.959-1G>C;NM_000643:exon8:c.959-1G>C;NM_000028:exon8:c.959-1G>C;NM_000644:exon8:c.959-1G>C;NM_000646:exon8:c.911-1G>C	.	.	-	P	0	1	-	-	-	-	-	-	-	-	-	-	-	-	-	-	-	-	-	-	-	-	-	-
-	-	-	-	-	-	-	1	100340950	C	T	1:100340950:C>T	exonic	AGL	.	stopgain	AGL:NM_000028:exon10:c.C1222T:p.R408X,AGL:NM_000642:exon10:c.C1222T:p.R408X,AGL:NM_000643:exon10:c.C1222T:p.R408X,AGL:NM_000644:exon10:c.C1222T:p.R408X,AGL:NM_000646:exon10:c.C1174T:p.R392X	P|P	P	0	1	4	246092	1.62541e-05	NFE	3.58494e-05	4	111578	3.58494e-05	4	111578	PASS	-	-	-	-	-	-	-	-	-	-	-
-	-	-	-	-	-	-	1	100346885	G	A	1:100346885:G>A	exonic	AGL	.	stopgain	AGL:NM_000028:exon16:c.G2039A:p.W680X,AGL:NM_000642:exon16:c.G2039A:p.W680X,AGL:NM_000643:exon16:c.G2039A:p.W680X,AGL:NM_000644:exon16:c.G2039A:p.W680X,AGL:NM_000646:exon16:c.G1991A:p.W664X	P|P	P	0	1	2	245434	8.14883e-06	NFE	1.80177e-05	2	111002	1.80177e-05	2	111002	PASS	-	-	-	-	-	-	-	-	-	-	-
-	-	-	-	-	-	-	1	100350168	C	T	1:100350168:C>T	exonic	AGL	.	stopgain	AGL:NM_000028:exon20:c.C2590T:p.R864X,AGL:NM_000642:exon20:c.C2590T:p.R864X,AGL:NM_000643:exon20:c.C2590T:p.R864X,AGL:NM_000644:exon20:c.C2590T:p.R864X,AGL:NM_000646:exon20:c.C2542T:p.R848X	P	P	0	1	18	245754	7.3244e-05	FIN	0.0002693	6	22280	0.000107774	12	111344	PASS	2	30966	6.4587e-05	NFE	0.000133333	2	15000	0.000133333	2	15000	PASS
-	-	-	-	-	-	-	1	100366203	T	G	1:100366203:T>G	exonic	AGL	.	stopgain	AGL:NM_000028:exon26:c.T3374G:p.L1125X,AGL:NM_000642:exon26:c.T3374G:p.L1125X,AGL:NM_000643:exon26:c.T3374G:p.L1125X,AGL:NM_000644:exon26:c.T3374G:p.L1125X,AGL:NM_000646:exon26:c.T3326G:p.L1109X	-	P	1	0	-	-	-	-	-	-	-	-	-	-	-	-	-	-	-	-	-	-	-	-	-	-
-	-	-	-	-	-	-	1	100368302	C	T	1:100368302:C>T	exonic	AGL	.	stopgain	AGL:NM_000028:exon27:c.C3652T:p.R1218X,AGL:NM_000642:exon27:c.C3652T:p.R1218X,AGL:NM_000643:exon27:c.C3652T:p.R1218X,AGL:NM_000644:exon27:c.C3652T:p.R1218X,AGL:NM_000646:exon27:c.C3604T:p.R1202X	-	P	0	1	2	245356	8.15142e-06	SAS	3.25267e-05	1	30744	0	0	111120	PASS	1	30968	3.22914e-05	NFE	6.664e-05	1	15006	6.664e-05	1	15006	PASS
-	-	-	-	-	-	-	1	100379113	G	A	1:100379113:G>A	exonic	AGL	.	stopgain	AGL:NM_000028:exon30:c.G3980A:p.W1327X,AGL:NM_000642:exon30:c.G3980A:p.W1327X,AGL:NM_000643:exon30:c.G3980A:p.W1327X,AGL:NM_000644:exon30:c.G3980A:p.W1327X,AGL:NM_000646:exon30:c.G3932A:p.W1311X	P	P	3	0	14	245760	5.69661e-05	AMR	0.000119496	4	33474	8.97634e-05	10	111404	PASS	2	30980	6.45578e-05	NFE	0.000133227	2	15012	0.000133227	2	15012	PASS
-	-	-	-	-	-	-	1	100381043	G	A	1:100381043:G>A	splicing	AGL	NM_000642:exon31:c.4259+1G>A;NM_000643:exon31:c.4259+1G>A;NM_000028:exon31:c.4259+1G>A;NM_000644:exon31:c.4259+1G>A;NM_000646:exon31:c.4211+1G>A	.	.	-	P	1	0	1	245866	4.06726e-06	NFE	8.97296e-06	1	111446	8.97296e-06	1	111446	PASS	-	-	-	-	-	-	-	-	-	-	-
-	-	-	-	-	-	X	1	103428318	T	C	1:103428318:T>C	splicing	COL11A1	NM_080630:exon37:c.2569-2A>G;NM_001854:exon39:c.2917-2A>G;NM_080629:exon39:c.2953-2A>G;NM_001190709:exon38:c.2800-2A>G	.	.	-	P	1	0	1	245988	4.06524e-06	NFE	8.96186e-06	1	111584	8.96186e-06	1	111584	PASS	-	-	-	-	-	-	-	-	-	-	-
-	-	-	-	-	-	X	1	103496671	C	T	1:103496671:C>T	splicing	COL11A1	NM_080630:exon5:c.780+1G>A;NM_001854:exon5:c.780+1G>A;NM_080629:exon5:c.780+1G>A;NM_001190709:exon5:c.780+1G>A	.	.	-	P	1	0	-	-	-	-	-	-	-	-	-	-	-	-	-	-	-	-	-	-	-	-	-	-
-	-	-	-	-	-	-	1	109465090	C	T	1:109465090:C>T	exonic	GPSM2	.	stopgain	GPSM2:NM_001321038:exon13:c.C1492T:p.R498X,GPSM2:NM_001321039:exon13:c.C1492T:p.R498X,GPSM2:NM_013296:exon13:c.C1492T:p.R498X	-	P	1	1	-	-	-	-	-	-	-	-	-	-	-	1	30948	3.23123e-05	NFE	6.664e-05	1	15006	6.664e-05	1	15006	PASS
-	-	-	-	-	-	-	1	109466682	C	A	1:109466682:C>A	exonic	GPSM2	.	stopgain	GPSM2:NM_001321038:exon14:c.C1661A:p.S554X,GPSM2:NM_001321039:exon14:c.C1661A:p.S554X,GPSM2:NM_013296:exon14:c.C1661A:p.S554X	P	P	0	1	18	245924	7.31933e-05	NFE	0.000161589	18	111394	0.000161589	18	111394	PASS	1	30940	3.23206e-05	NFE	6.67379e-05	1	14984	6.67379e-05	1	14984	PASS
-	-	-	-	X	-	X	1	109544928	G	A	1:109544928:G>A	exonic	WDR47	.	stopgain	WDR47:NM_001142550:exon7:c.C1375T:p.Q459X,WDR47:NM_001142551:exon7:c.C1351T:p.Q451X,WDR47:NM_014969:exon7:c.C1354T:p.Q452X	-	P	1	0	-	-	-	-	-	-	-	-	-	-	-	1	30970	3.22893e-05	NFE	6.66223e-05	1	15010	6.66223e-05	1	15010	PASS
-	-	-	-	X	-	X	1	109556441	C	A	1:109556441:C>A	splicing	WDR47	NM_001142550:exon4:c.348+1G>T	.	.	-	P	1	0	-	-	-	-	-	-	-	-	-	-	-	-	-	-	-	-	-	-	-	-	-	-
-	-	-	-	-	-	-	1	110116397	A	G	1:110116397:A>G	exonic	GNAI3	.	nonsynonymous	GNAI3:NM_006496:exon2:c.A157G:p.M53V	-	LP	0	1	2	246030	8.12909e-06	NFE	1.79366e-05	2	111504	1.79366e-05	2	111504	PASS	-	-	-	-	-	-	-	-	-	-	-
-	-	-	-	-	-	-	1	110116589	T	C	1:110116589:T>C	exonic	GNAI3	.	nonsynonymous	GNAI3:NM_006496:exon3:c.T233C:p.I78T	-	LP	1	0	-	-	-	-	-	-	-	-	-	-	-	-	-	-	-	-	-	-	-	-	-	-
-	-	-	-	-	-	-	1	110153086	C	T	1:110153086:C>T	splicing	GNAT2	NM_005272:exon2:c.161+1G>A	.	.	-	P	0	1	-	-	-	-	-	-	-	-	-	-	-	-	-	-	-	-	-	-	-	-	-	-
-	-	-	-	-	-	-	1	110171038	T	C	1:110171038:T>C	exonic	AMPD2	.	nonsynonymous	AMPD2:NM_203404:exon9:c.T1133C:p.I378T,AMPD2:NM_001308170:exon10:c.T1265C:p.I422T,AMPD2:NM_001257361:exon11:c.T1136C:p.I379T,AMPD2:NM_004037:exon11:c.T1490C:p.I497T,AMPD2:NM_139156:exon11:c.T1247C:p.I416T,AMPD2:NM_001257360:exon12:c.T1490C:p.I497T	-	LP	1	1	8	245962	3.25253e-05	AFR	6.5445e-05	1	15280	4.48262e-05	5	111542	PASS	-	-	-	-	-	-	-	-	-	-	-
-	-	-	-	-	-	-	1	110172425	G	C	1:110172425:G>C	exonic	AMPD2	.	nonsynonymous	AMPD2:NM_203404:exon13:c.G1675C:p.G559R,AMPD2:NM_001308170:exon14:c.G1807C:p.G603R,AMPD2:NM_001257361:exon15:c.G1678C:p.G560R,AMPD2:NM_004037:exon15:c.G2032C:p.G678R,AMPD2:NM_139156:exon15:c.G1789C:p.G597R,AMPD2:NM_001257360:exon16:c.G2032C:p.G678R	-	LP	0	1	-	-	-	-	-	-	-	-	-	-	-	-	-	-	-	-	-	-	-	-	-	-
-	-	-	-	-	-	-	1	110173384	A	G	1:110173384:A>G	exonic	AMPD2	.	nonsynonymous	AMPD2:NM_203404:exon15:c.A2042G:p.N681S,AMPD2:NM_001308170:exon16:c.A2174G:p.N725S,AMPD2:NM_001257361:exon17:c.A2045G:p.N682S,AMPD2:NM_004037:exon17:c.A2399G:p.N800S,AMPD2:NM_139156:exon17:c.A2156G:p.N719S,AMPD2:NM_001257360:exon18:c.A2399G:p.N800S	-	LP	0	1	6	239554	2.50465e-05	FIN	4.72277e-05	1	21174	4.60736e-05	5	108522	PASS	1	30874	3.23897e-05	NFE	6.69703e-05	1	14932	6.69703e-05	1	14932	PASS
-	-	-	-	-	-	-	1	110607260	A	T	1:110607260:A>T	exonic	ALX3	.	stopgain	ALX3:NM_006492:exon2:c.T543A:p.Y181X	P	P	0	1	1	246176	4.06213e-06	NFE	8.95688e-06	1	111646	8.95688e-06	1	111646	PASS	1	30956	3.23039e-05	NFE	6.67111e-05	1	14990	6.67111e-05	1	14990	PASS
-	-	-	-	X	X	-	1	111146251	A	G	1:111146251:A>G	exonic	KCNA2	.	nonsynonymous	KCNA2:NM_004974:exon3:c.T1154C:p.I385T	-	LP	0	1	2	246224	8.12269e-06	FIN	4.49236e-05	1	22260	8.95127e-06	1	111716	PASS	1	30950	3.23102e-05	NFE	6.66844e-05	1	14996	6.66844e-05	1	14996	PASS
-	-	-	-	X	X	-	1	111146627	T	C	1:111146627:T>C	exonic	KCNA2	.	nonsynonymous	KCNA2:NM_001204269:exon3:c.A778G:p.I260V,KCNA2:NM_004974:exon3:c.A778G:p.I260V	-	LP	1	0	-	-	-	-	-	-	-	-	-	-	-	1	30960	3.22997e-05	AFR	0.000114705	1	8718	0	0	15006	PASS
-	-	-	-	X	X	-	1	111146779	G	A	1:111146779:G>A	exonic	KCNA2	.	nonsynonymous	KCNA2:NM_001204269:exon3:c.C626T:p.T209I,KCNA2:NM_004974:exon3:c.C626T:p.T209I	-	LP	1	0	-	-	-	-	-	-	-	-	-	-	-	-	-	-	-	-	-	-	-	-	-	-
-	-	-	-	X	X	-	1	111147166	C	T	1:111147166:C>T	exonic	KCNA2	.	nonsynonymous	KCNA2:NM_001204269:exon3:c.G239A:p.R80Q,KCNA2:NM_004974:exon3:c.G239A:p.R80Q	-	LP	1	0	-	-	-	-	-	-	-	-	-	-	-	-	-	-	-	-	-	-	-	-	-	-
-	-	-	-	X	X	-	1	111147179	A	G	1:111147179:A>G	exonic	KCNA2	.	nonsynonymous	KCNA2:NM_001204269:exon3:c.T226C:p.Y76H,KCNA2:NM_004974:exon3:c.T226C:p.Y76H	-	LP	0	1	-	-	-	-	-	-	-	-	-	-	-	-	-	-	-	-	-	-	-	-	-	-
-	-	-	-	X	X	-	1	111147187	C	A	1:111147187:C>A	exonic	KCNA2	.	nonsynonymous	KCNA2:NM_001204269:exon3:c.G218T:p.R73L,KCNA2:NM_004974:exon3:c.G218T:p.R73L	-	LP	0	1	-	-	-	-	-	-	-	-	-	-	-	-	-	-	-	-	-	-	-	-	-	-
-	-	-	-	-	-	-	1	111663161	C	T	1:111663161:C>T	exonic	DRAM2	.	stopgain	DRAM2:NM_001349889:exon5:c.G104A:p.W35X,DRAM2:NM_001349885:exon6:c.G494A:p.W165X,DRAM2:NM_001349887:exon6:c.G224A:p.W75X,DRAM2:NM_001349890:exon6:c.G104A:p.W35X,DRAM2:NM_001349892:exon6:c.G104A:p.W35X,DRAM2:NM_001349893:exon6:c.G104A:p.W35X,DRAM2:NM_178454:exon6:c.G494A:p.W165X,DRAM2:NM_001349881:exon7:c.G494A:p.W165X,DRAM2:NM_001349882:exon7:c.G494A:p.W165X,DRAM2:NM_001349884:exon7:c.G494A:p.W16…	P|P	P	1	1	8	242450	3.29965e-05	AFR	6.60153e-05	1	15148	5.45127e-05	6	110066	PASS	-	-	-	-	-	-	-	-	-	-	-
-	-	-	-	-	-	-	1	111667366	G	A	1:111667366:G>A	exonic	DRAM2	.	stopgain	DRAM2:NM_001349885:exon5:c.C337T:p.Q113X,DRAM2:NM_178454:exon5:c.C337T:p.Q113X,DRAM2:NM_001349881:exon6:c.C337T:p.Q113X,DRAM2:NM_001349882:exon6:c.C337T:p.Q113X,DRAM2:NM_001349884:exon6:c.C337T:p.Q113X	-	P	1	0	-	-	-	-	-	-	-	-	-	-	-	-	-	-	-	-	-	-	-	-	-	-
-	-	X	-	X	X	-	1	112524546	A	G	1:112524546:A>G	exonic	KCND3	.	nonsynonymous	KCND3:NM_004980:exon2:c.T803C:p.M268T,KCND3:NM_172198:exon2:c.T803C:p.M268T	-	LP	1	0	-	-	-	-	-	-	-	-	-	-	-	-	-	-	-	-	-	-	-	-	-	-
-	-	-	-	-	-	-	1	114438631	G	A	1:114438631:G>A	exonic	AP4B1	.	stopgain	AP4B1:NM_001308312:exon6:c.C1036T:p.R346X,AP4B1:NM_001253852:exon9:c.C1540T:p.R514X,AP4B1:NM_001253853:exon10:c.C1243T:p.R415X,AP4B1:NM_006594:exon10:c.C1540T:p.R514X	-	P	0	1	6	246156	2.43748e-05	AMR	0.000119133	4	33576	8.95945e-06	1	111614	PASS	1	30962	3.22977e-05	AFR	0.000114548	1	8730	0	0	14998	PASS
-	-	-	-	-	-	-	1	114440548	G	A	1:114440548:G>A	exonic	AP4B1	.	stopgain	AP4B1:NM_001308312:exon4:c.C712T:p.R238X,AP4B1:NM_001253852:exon7:c.C1216T:p.R406X,AP4B1:NM_001253853:exon8:c.C919T:p.R307X,AP4B1:NM_006594:exon8:c.C1216T:p.R406X	-	P	0	2	13	246234	5.27953e-05	NFE	9.84851e-05	11	111692	9.84851e-05	11	111692	PASS	-	-	-	-	-	-	-	-	-	-	-
-	-	-	-	-	-	-	1	114442746	A	T	1:114442746:A>T	exonic	AP4B1	.	stopgain	AP4B1:NM_001308312:exon2:c.T390A:p.C130X,AP4B1:NM_001253852:exon5:c.T894A:p.C298X,AP4B1:NM_001253853:exon6:c.T597A:p.C199X,AP4B1:NM_006594:exon6:c.T894A:p.C298X	-	LP	0	1	7	246256	2.84257e-05	NFE	6.26645e-05	7	111706	6.26645e-05	7	111706	PASS	-	-	-	-	-	-	-	-	-	-	-
-	-	-	-	-	-	-	1	114444509	T	C	1:114444509:T>C	splicing	AP4B1	NM_001253853:exon4:c.42-2A>G;NM_006594:exon4:c.339-2A>G;NM_001253852:exon3:c.339-2A>G	.	.	-	P	0	1	-	-	-	-	-	-	-	-	-	-	-	-	-	-	-	-	-	-	-	-	-	-
-	-	-	-	X	X	X	1	114483097	G	A	1:114483097:G>A	exonic	HIPK1	.	stopgain	HIPK1:NM_152696:exon2:c.G92A:p.W31X,HIPK1:NM_198268:exon2:c.G92A:p.W31X	-	P	0	1	-	-	-	-	-	-	-	-	-	-	-	-	-	-	-	-	-	-	-	-	-	-
-	-	-	-	X	-	X	1	115251258	A	C	1:115251258:A>C	exonic	NRAS	.	nonsynonymous	NRAS:NM_002524:exon5:c.T468G:p.F156L	-	LP	1	0	-	-	-	-	-	-	-	-	-	-	-	-	-	-	-	-	-	-	-	-	-	-
-	-	-	-	-	-	X	1	115272878	C	T	1:115272878:C>T	splicing	CSDE1	NM_001130523:exon12:c.1401+1G>A;NM_007158:exon11:c.1263+1G>A;NM_001242891:exon13:c.1494+1G>A;NM_001242892:exon11:c.1356+1G>A;NM_001242893:exon10:c.1263+1G>A;NM_001007553:exon12:c.1356+1G>A	.	.	-	P	1	0	-	-	-	-	-	-	-	-	-	-	-	-	-	-	-	-	-	-	-	-	-	-
-	-	-	-	-	-	X	1	115277146	T	C	1:115277146:T>C	splicing	CSDE1	NM_001130523:exon7:c.546-2A>G;NM_007158:exon6:c.408-2A>G;NM_001242891:exon8:c.639-2A>G;NM_001242892:exon6:c.501-2A>G;NM_001242893:exon5:c.408-2A>G;NM_001007553:exon7:c.501-2A>G	.	.	-	P	1	0	-	-	-	-	-	-	-	-	-	-	-	-	-	-	-	-	-	-	-	-	-	-
-	-	-	-	-	-	-	1	115828972	C	T	1:115828972:C>T	exonic	NGF	.	nonsynonymous	NGF:NM_002506:exon3:c.G445A:p.A149T	-	LP	0	1	6	246238	2.43667e-05	AFR	0.000130702	2	15302	3.58083e-05	4	111706	PASS	-	-	-	-	-	-	-	-	-	-	-
-	-	-	-	X	-	X	1	117142614	G	A	1:117142614:G>A	exonic	IGSF3	.	stopgain	IGSF3:NM_001007237:exon7:c.C1978T:p.R660X,IGSF3:NM_001542:exon7:c.C2038T:p.R680X	-	LP	1	0	-	-	-	-	-	-	-	-	-	-	-	-	-	-	-	-	-	-	-	-	-	-
-	-	-	-	-	-	-	1	120254783	G	C	1:120254783:G>C	exonic	PHGDH	.	nonsynonymous	PHGDH:NM_006623:exon1:c.G138C:p.Q46H	-	LP	1	0	13	243534	5.33806e-05	NFE	0.000119152	13	109104	0.000119152	13	109104	PASS	1	30966	3.22935e-05	NFE	6.664e-05	1	15006	6.664e-05	1	15006	PASS
-	-	-	-	-	-	-	1	120263830	T	G	1:120263830:T>G	exonic	PHGDH	.	nonsynonymous	PHGDH:NM_006623:exon2:c.T176G:p.V59G	-	LP	0	1	1	246260	4.06075e-06	NFE	8.95191e-06	1	111708	8.95191e-06	1	111708	PASS	-	-	-	-	-	-	-	-	-	-	-
-	-	-	-	-	-	-	1	120263838	G	A	1:120263838:G>A	exonic	PHGDH	.	nonsynonymous	PHGDH:NM_006623:exon2:c.G184A:p.D62N	-	LP	0	1	1	246260	4.06075e-06	NFE	8.95175e-06	1	111710	8.95175e-06	1	111710	PASS	-	-	-	-	-	-	-	-	-	-	-
-	-	-	-	-	-	-	1	120263896	A	T	1:120263896:A>T	exonic	PHGDH	.	nonsynonymous	PHGDH:NM_006623:exon2:c.A242T:p.D81V	-	LP	0	2	5	246244	2.03051e-05	FIN	4.48551e-05	1	22294	2.68567e-05	3	111704	PASS	13	30962	0.00041987	NFE	0.000866551	13	15002	0.000866551	13	15002	PASS
-	-	-	-	-	-	-	1	120263916	G	T	1:120263916:G>T	exonic	PHGDH	.	nonsynonymous	PHGDH:NM_006623:exon2:c.G262T:p.A88S	-	LP	0	1	-	-	-	-	-	-	-	-	-	-	-	-	-	-	-	-	-	-	-	-	-	-
-	-	-	-	-	-	-	1	120266027	G	A	1:120266027:G>A	exonic	PHGDH	.	nonsynonymous	PHGDH:NM_006623:exon3:c.G319A:p.A107T	-	LP	1	0	21	246266	8.52736e-05	ASJ	0.00101523	10	9850	2.68538e-05	3	111716	PASS	1	30930	3.23311e-05	NFE	6.67468e-05	1	14982	6.67468e-05	1	14982	PASS
-	-	-	-	-	-	-	1	120269702	C	T	1:120269702:C>T	exonic	PHGDH	.	nonsynonymous	PHGDH:NM_006623:exon5:c.C487T:p.R163W	-	LP	0	1	4	246238	1.62444e-05	AMR	2.97779e-05	1	33582	2.68601e-05	3	111690	PASS	-	-	-	-	-	-	-	-	-	-	-
-	-	-	-	-	-	-	1	120277270	A	T	1:120277270:A>T	exonic	PHGDH	.	nonsynonymous	PHGDH:NM_006623:exon6:c.A524T:p.D175V	-	LP	0	1	-	-	-	-	-	-	-	-	-	-	-	-	-	-	-	-	-	-	-	-	-	-
-	-	-	-	-	-	-	1	120277365	A	T	1:120277365:A>T	exonic	PHGDH	.	nonsynonymous	PHGDH:NM_006623:exon6:c.A619T:p.T207S	-	LP	0	2	-	-	-	-	-	-	-	-	-	-	-	-	-	-	-	-	-	-	-	-	-	-
-	-	-	-	-	-	-	1	120277956	G	T	1:120277956:G>T	exonic	PHGDH	.	nonsynonymous	PHGDH:NM_006623:exon7:c.G682T:p.G228W	-	LP	10	12	194	245670	0.000789677	AMR	0.00151867	51	33582	0.00116055	129	111154	PASS	27	30982	0.000871474	NFE	0.00133262	20	15008	0.00133262	20	15008	PASS
-	-	-	-	-	-	-	1	120277980	C	T	1:120277980:C>T	exonic	PHGDH	.	nonsynonymous	PHGDH:NM_006623:exon7:c.C706T:p.R236C	-	LP	1	0	13	245666	5.29174e-05	NFE	9.89689e-05	11	111146	9.89689e-05	11	111146	PASS	4	30972	0.000129149	NFE	0.000266631	4	15002	0.000266631	4	15002	PASS
-	-	-	-	-	-	-	1	120277981	G	A	1:120277981:G>A	exonic	PHGDH	.	nonsynonymous	PHGDH:NM_006623:exon7:c.G707A:p.R236H	-	LP	1	0	9	245692	3.66312e-05	EAS	0.000115969	2	17246	1.79898e-05	2	111174	PASS	-	-	-	-	-	-	-	-	-	-	-
-	-	-	-	-	-	-	1	120277992	G	A	1:120277992:G>A	exonic	PHGDH	.	nonsynonymous	PHGDH:NM_006623:exon7:c.G718A:p.V240M	-	LP	1	0	4	245520	1.6292e-05	SAS	3.24886e-05	1	30780	1.80154e-05	2	111016	PASS	-	-	-	-	-	-	-	-	-	-	-
-	-	-	-	-	-	-	1	120278016	G	A	1:120278016:G>A	exonic	PHGDH	.	nonsynonymous	PHGDH:NM_006623:exon7:c.G742A:p.A248T	-	LP	1	0	4	244884	1.63343e-05	NFE	3.62024e-05	4	110490	3.62024e-05	4	110490	PASS	-	-	-	-	-	-	-	-	-	-	-
-	-	-	-	-	-	-	1	120278017	C	T	1:120278017:C>T	exonic	PHGDH	.	nonsynonymous	PHGDH:NM_006623:exon7:c.C743T:p.A248V	-	LP	3	0	98	244888	0.000400183	EAS	0.00498666	86	17246	4.5253e-05	5	110490	PASS	8	30976	0.000258264	EAS	0.00493218	8	1622	0	0	15002	PASS
-	-	-	-	-	-	-	1	120279818	C	T	1:120279818:C>T	exonic	PHGDH	.	stopgain	PHGDH:NM_006623:exon8:c.C874T:p.Q292X	-	P	0	1	3	246158	1.21873e-05	AMR	5.95557e-05	2	33582	8.95496e-06	1	111670	PASS	1	30962	3.22977e-05	NFE	6.66933e-05	1	14994	6.66933e-05	1	14994	PASS
-	-	-	-	-	-	-	1	120279825	G	A	1:120279825:G>A	exonic	PHGDH	.	nonsynonymous	PHGDH:NM_006623:exon8:c.G881A:p.R294H	-	LP	0	1	25	246142	0.000101567	AMR	0.000178688	6	33578	0.000143292	16	111660	PASS	1	30968	3.22914e-05	NFE	6.66667e-05	1	15000	6.66667e-05	1	15000	PASS
-	-	-	-	-	-	-	1	120283009	G	A	1:120283009:G>A	exonic	PHGDH	.	nonsynonymous	PHGDH:NM_006623:exon9:c.G946A:p.V316M	-	LP	1	0	13	246056	5.28335e-05	SAS	0.000357631	11	30758	8.96395e-06	1	111558	PASS	-	-	-	-	-	-	-	-	-	-	-
-	-	-	-	-	-	-	1	120283093	C	T	1:120283093:C>T	exonic	PHGDH	.	stopgain	PHGDH:NM_006623:exon9:c.C1030T:p.R344X	-	P	0	1	4	227192	1.76063e-05	EAS	0.000125802	2	15898	1.96537e-05	2	101762	RF	-	-	-	-	-	-	-	-	-	-	-
-	-	-	-	-	-	-	1	120284440	G	A	1:120284440:G>A	exonic	PHGDH	.	nonsynonymous	PHGDH:NM_006623:exon10:c.G1129A:p.G377S	P	LP	0	1	3	246266	1.21819e-05	NFE	2.68538e-05	3	111716	2.68538e-05	3	111716	PASS	-	-	-	-	-	-	-	-	-	-	-
-	-	-	-	-	-	-	1	120285493	G	A	1:120285493:G>A	exonic	PHGDH	.	nonsynonymous	PHGDH:NM_006623:exon11:c.G1273A:p.V425M	P	LP	1	0	1	245614	4.07143e-06	EAS	5.80383e-05	1	17230	0	0	111208	RF	-	-	-	-	-	-	-	-	-	-	-
-	-	-	-	-	-	-	1	120302485	A	T	1:120302485:A>T	splicing	HMGCS2	NM_005518:exon3:c.685+2T>A	.	.	P	P	1	0	-	-	-	-	-	-	-	-	-	-	-	-	-	-	-	-	-	-	-	-	-	-
-	-	-	-	-	-	X	1	120465071	T	A	1:120465071:T>A	splicing	NOTCH2	NM_024408:exon28:c.5003-2A>T	.	.	-	P	0	1	-	-	-	-	-	-	-	-	-	-	-	-	-	-	-	-	-	-	-	-	-	-
-	-	-	-	-	-	X	1	120548030	G	A	1:120548030:G>A	exonic	NOTCH2	.	stopgain	NOTCH2:NM_001200001:exon3:c.C337T:p.R113X,NOTCH2:NM_024408:exon3:c.C337T:p.R113X	-	P	0	1	2	245930	8.1324e-06	SAS	3.24865e-05	1	30782	8.97747e-06	1	111390	PASS	-	-	-	-	-	-	-	-	-	-	-
-	-	-	-	-	-	X	1	145578224	C	T	1:145578224:C>T	exonic	PIAS3	.	stopgain	PIAS3:NM_006099:exon2:c.C187T:p.R63X	-	LP	1	0	1	246118	4.06309e-06	NFE	8.96282e-06	1	111572	8.96282e-06	1	111572	PASS	-	-	-	-	-	-	-	-	-	-	-
-	-	-	-	-	-	-	1	147230791	G	A	1:147230791:G>A	exonic	GJA5	.	nonsynonymous	GJA5:NM_005266:exon2:c.C556T:p.R186C,GJA5:NM_181703:exon2:c.C556T:p.R186C	-	LP	1	0	-	-	-	-	-	-	-	-	-	-	-	1	30952	3.23081e-05	EAS	0.000616523	1	1622	0	0	14988	PASS
-	-	-	-	-	-	-	1	147231210	C	A	1:147231210:C>A	exonic	GJA5	.	nonsynonymous	GJA5:NM_005266:exon2:c.G137T:p.G46V,GJA5:NM_181703:exon2:c.G137T:p.G46V	-	LP	1	0	-	-	-	-	-	-	-	-	-	-	-	-	-	-	-	-	-	-	-	-	-	-
-	-	-	-	-	-	-	1	147380164	G	A	1:147380164:G>A	exonic	GJA8	.	nonsynonymous	GJA8:NM_005267:exon2:c.G82A:p.V28M	-	LP	0	1	-	-	-	-	-	-	-	-	-	-	-	-	-	-	-	-	-	-	-	-	-	-
-	-	-	-	-	-	-	1	147380306	T	C	1:147380306:T>C	exonic	GJA8	.	nonsynonymous	GJA8:NM_005267:exon2:c.T224C:p.I75T	-	LP	0	1	-	-	-	-	-	-	-	-	-	-	-	-	-	-	-	-	-	-	-	-	-	-
-	-	-	-	-	-	-	1	147380399	G	A	1:147380399:G>A	exonic	GJA8	.	nonsynonymous	GJA8:NM_005267:exon2:c.G317A:p.R106H	-	LP	0	1	4	246114	1.62526e-05	NFE	3.58288e-05	4	111642	3.58288e-05	4	111642	PASS	1	30956	3.23039e-05	NFE	6.67111e-05	1	14990	6.67111e-05	1	14990	PASS
-	-	-	-	-	-	-	1	147380648	C	G	1:147380648:C>G	exonic	GJA8	.	nonsynonymous	GJA8:NM_005267:exon2:c.C566G:p.P189R	-	LP	0	1	-	-	-	-	-	-	-	-	-	-	-	-	-	-	-	-	-	-	-	-	-	-
-	-	-	-	-	-	X	1	149755780	C	T	1:149755780:C>T	exonic	FCGR1A	.	stopgain	FCGR1A:NM_000566:exon3:c.C274T:p.R92X	P|P	P	4	5	977	239564	0.00407824	NFE	0.00623076	676	108494	0.00623076	676	108494	PASS	105	30666	0.00342399	NFE	0.00588865	88	14944	0.00588865	88	14944	PASS
X	-	X	X	X	-	X	1	150199107	C	A	1:150199107:C>A	exonic	ANP32E	.	stopgain	ANP32E:NM_001136478:exon4:c.G391T:p.E131X,ANP32E:NM_001136479:exon5:c.G370T:p.E124X,ANP32E:NM_001280559:exon5:c.G514T:p.E172X,ANP32E:NM_030920:exon5:c.G514T:p.E172X	-	LP	0	1	-	-	-	-	-	-	-	-	-	-	-	-	-	-	-	-	-	-	-	-	-	-
X	-	-	X	-	-	X	1	150297351	A	T	1:150297351:A>T	splicing	PRPF3	NM_004698:exon2:UTR5;NM_001350529:exon2:UTR5	.	.	-	P	1	2	14	132926	0.000105322	AFR	0.000369822	3	8112	9.24528e-05	6	64898	RF	6	21542	0.000278526	FIN	0.00175747	2	1138	0.000368189	4	10864	RF
X	-	-	X	-	-	X	1	150318570	G	T	1:150318570:G>T	exonic	PRPF3	.	nonsynonymous	PRPF3:NM_004698:exon13:c.G1717T:p.V573L,PRPF3:NM_001350529:exon14:c.G1312T:p.V438L	-	LP	1	0	-	-	-	-	-	-	-	-	-	-	-	-	-	-	-	-	-	-	-	-	-	-
X	-	-	X	-	-	X	1	150318916	A	T	1:150318916:A>T	exonic	PRPF3	.	nonsynonymous	PRPF3:NM_004698:exon14:c.A1792T:p.M598L,PRPF3:NM_001350529:exon15:c.A1387T:p.M463L	-	LP	0	1	-	-	-	-	-	-	-	-	-	-	-	-	-	-	-	-	-	-	-	-	-	-
X	-	-	X	-	-	-	1	150484301	G	A	1:150484301:G>A	exonic	ECM1	.	stopgain	ECM1:NM_001202858:exon7:c.G1158A:p.W386X,ECM1:NM_004425:exon7:c.G1077A:p.W359X	-	P	1	0	8	238552	3.35357e-05	NFE	7.44048e-05	8	107520	7.44048e-05	8	107520	PASS	1	30920	3.23415e-05	FIN	0.000286205	1	3494	0	0	14984	PASS
X	-	-	X	-	-	-	1	150484308	G	A	1:150484308:G>A	splicing	ECM1	NM_004425:exon7:c.1083+1G>A;NM_001202858:exon7:c.1164+1G>A	.	.	-	P	0	1	5	231966	2.15549e-05	AFR	6.68271e-05	1	14964	3.82629e-05	4	104540	PASS	1	30908	3.23541e-05	NFE	6.68003e-05	1	14970	6.68003e-05	1	14970	PASS
X	-	-	X	-	-	-	1	150485199	A	G	1:150485199:A>G	splicing	ECM1	NM_004425:exon9:c.1305-2A>G;NM_022664:exon8:c.930-2A>G;NM_001202858:exon9:c.1386-2A>G	.	.	-	P	0	1	2	246272	8.1211e-06	NFE	1.79019e-05	2	111720	1.79019e-05	2	111720	PASS	-	-	-	-	-	-	-	-	-	-	-
-	-	X	X	X	-	-	1	150529186	C	T	1:150529186:C>T	exonic	ADAMTSL4	.	stopgain	ADAMTSL4:NM_019032:exon10:c.C1666T:p.R556X,ADAMTSL4:NM_025008:exon10:c.C1666T:p.R556X,ADAMTSL4:NM_001288607:exon11:c.C1735T:p.R579X,ADAMTSL4:NM_001288608:exon11:c.C1735T:p.R579X	-	P	1	0	3	246196	1.21854e-05	NFE	2.6862e-05	3	111682	2.6862e-05	3	111682	PASS	-	-	-	-	-	-	-	-	-	-	-
-	-	X	X	X	-	-	1	150529232	C	A	1:150529232:C>A	exonic	ADAMTSL4	.	stopgain	ADAMTSL4:NM_019032:exon10:c.C1712A:p.S571X,ADAMTSL4:NM_025008:exon10:c.C1712A:p.S571X,ADAMTSL4:NM_001288607:exon11:c.C1781A:p.S594X,ADAMTSL4:NM_001288608:exon11:c.C1781A:p.S594X	-	P	0	1	2	246008	8.12982e-06	NFE	1.7935e-05	2	111514	1.7935e-05	2	111514	PASS	1	30786	3.24823e-05	NFE	6.71321e-05	1	14896	6.71321e-05	1	14896	PASS
-	-	X	X	X	-	-	1	150530419	A	G	1:150530419:A>G	splicing	ADAMTSL4	NM_025008:exon14:c.2178-2A>G;NM_001288608:exon15:c.2247-2A>G;NM_001288607:exon15:c.2061-2A>G;NM_019032:exon14:c.2178-2A>G	.	.	-	P	1	0	1	232296	4.30485e-06	SAS	3.26392e-05	1	30638	0	0	104038	PASS	-	-	-	-	-	-	-	-	-	-	-
-	-	-	X	-	-	-	1	150772083	G	A	1:150772083:G>A	exonic	CTSK	.	stopgain	CTSK:NM_000396:exon6:c.C721T:p.R241X	other	P	0	1	17	246248	6.90361e-05	AMR	0.000119111	4	33582	9.84781e-05	11	111700	PASS	-	-	-	-	-	-	-	-	-	-	-
-	-	-	X	-	-	-	1	150778608	A	T	1:150778608:A>T	exonic	CTSK	.	stopgain	CTSK:NM_000396:exon3:c.T213A:p.Y71X	-	LP	1	0	1	246084	4.06365e-06	NFE	8.9633e-06	1	111566	8.9633e-06	1	111566	PASS	-	-	-	-	-	-	-	-	-	-	-
-	-	-	X	-	-	X	1	150900179	G	C	1:150900179:G>C	splicing	SETDB1	NM_012432:exon2:UTR5;NM_001243491:exon2:UTR5;NM_001145415:exon2:UTR5	.	.	-	P	1	0	-	-	-	-	-	-	-	-	-	-	-	-	-	-	-	-	-	-	-	-	-	-
-	-	-	X	-	-	X	1	150916470	G	A	1:150916470:G>A	splicing	SETDB1	NM_012432:exon8:c.949+1G>A;NM_001243491:exon8:c.949+1G>A;NM_001145415:exon8:c.949+1G>A	.	.	-	P	1	0	-	-	-	-	-	-	-	-	-	-	-	-	-	-	-	-	-	-	-	-	-	-
-	-	-	X	-	-	X	1	150931739	C	T	1:150931739:C>T	exonic	SETDB1	.	stopgain	SETDB1:NM_001145415:exon15:c.C2416T:p.Q806X,SETDB1:NM_012432:exon15:c.C2416T:p.Q806X	-	P	0	1	-	-	-	-	-	-	-	-	-	-	-	1	30986	3.22726e-05	NFE	6.66045e-05	1	15014	6.66045e-05	1	15014	PASS
-	-	-	-	-	-	X	1	151238783	G	A	1:151238783:G>A	splicing	PSMD4	NM_001330692:exon8:c.773-1G>A;NM_002810:exon8:c.764-1G>A	.	.	-	P	1	0	-	-	-	-	-	-	-	-	-	-	-	1	30952	3.23081e-05	NFE	6.66933e-05	1	14994	6.66933e-05	1	14994	PASS
-	-	-	-	-	-	X	1	151262280	G	T	1:151262280:G>T	exonic	ZNF687	.	stopgain	ZNF687:NM_001304764:exon6:c.G2761T:p.E921X,ZNF687:NM_020832:exon6:c.G2761T:p.E921X,ZNF687:NM_001304763:exon7:c.G2761T:p.E921X	-	P	1	0	7	170004	4.11755e-05	NFE	5.75175e-05	4	69544	5.75175e-05	4	69544	PASS	1	30936	3.23248e-05	NFE	6.67111e-05	1	14990	6.67111e-05	1	14990	PASS
-	-	-	-	-	-	-	1	151316905	C	T	1:151316905:C>T	exonic	RFX5	.	nonsynonymous	RFX5:NM_000449:exon7:c.G461A:p.R154Q,RFX5:NM_001025603:exon7:c.G461A:p.R154Q	-	LP	1	0	4	246238	1.62444e-05	NFE	3.58121e-05	4	111694	3.58121e-05	4	111694	PASS	-	-	-	-	-	-	-	-	-	-	-
-	-	-	-	-	-	-	1	151316906	G	A	1:151316906:G>A	exonic	RFX5	.	nonsynonymous	RFX5:NM_000449:exon7:c.C460T:p.R154W,RFX5:NM_001025603:exon7:c.C460T:p.R154W	-	LP	0	1	2	246230	8.12249e-06	FIN	4.48511e-05	1	22296	8.95367e-06	1	111686	PASS	-	-	-	-	-	-	-	-	-	-	-
-	-	-	-	-	-	-	1	151317205	G	A	1:151317205:G>A	exonic	RFX5	.	nonsynonymous	RFX5:NM_000449:exon6:c.C352T:p.R118W,RFX5:NM_001025603:exon6:c.C352T:p.R118W	-	LP	0	1	9	199900	4.50225e-05	AMR	0.000142867	4	27998	4.60395e-05	4	86882	PASS	-	-	-	-	-	-	-	-	-	-	-
-	-	-	-	X	-	X	1	151396426	G	A	1:151396426:G>A	exonic	POGZ	.	stopgain	POGZ:NM_145796:exon7:c.C1237T:p.R413X,POGZ:NM_207171:exon7:c.C1363T:p.R455X,POGZ:NM_001194938:exon8:c.C1336T:p.R446X,POGZ:NM_001194937:exon9:c.C1495T:p.R499X,POGZ:NM_015100:exon9:c.C1522T:p.R508X	-	P	1	0	-	-	-	-	-	-	-	-	-	-	-	-	-	-	-	-	-	-	-	-	-	-
-	-	-	-	-	-	X	1	151787149	G	T	1:151787149:G>T	exonic	RORC	.	stopgain	RORC:NM_001001523:exon5:c.C771A:p.C257X,RORC:NM_005060:exon6:c.C834A:p.C278X	-	LP	0	1	-	-	-	-	-	-	-	-	-	-	-	-	-	-	-	-	-	-	-	-	-	-
-	-	-	-	-	-	X	1	151787731	G	A	1:151787731:G>A	exonic	RORC	.	stopgain	RORC:NM_001001523:exon4:c.C406T:p.Q136X,RORC:NM_005060:exon5:c.C469T:p.Q157X	-	P	0	1	-	-	-	-	-	-	-	-	-	-	-	-	-	-	-	-	-	-	-	-	-	-
-	-	-	-	-	-	X	1	151789714	G	A	1:151789714:G>A	exonic	RORC	.	nonsynonymous	RORC:NM_001001523:exon2:c.C50T:p.S17L,RORC:NM_005060:exon3:c.C113T:p.S38L	P	LP	1	0	1	246256	4.06081e-06	NFE	8.95175e-06	1	111710	8.95175e-06	1	111710	PASS	-	-	-	-	-	-	-	-	-	-	-
-	-	-	-	-	-	X	1	151789756	G	T	1:151789756:G>T	exonic	RORC	.	stopgain	RORC:NM_005060:exon3:c.C71A:p.S24X	-	P	1	0	-	-	-	-	-	-	-	-	-	-	-	-	-	-	-	-	-	-	-	-	-	-
-	-	-	-	-	-	-	1	152287794	C	T	1:152287794:C>T	splicing	FLG	NM_002016:exon2:c.138+1G>A	.	.	-	P	0	1	4	245932	1.62647e-05	NFE	3.58931e-05	4	111442	3.58931e-05	4	111442	PASS	-	-	-	-	-	-	-	-	-	-	-
-	-	-	-	-	-	-	1	152287839	C	A	1:152287839:C>A	exonic	FLG	.	stopgain	FLG:NM_002016:exon2:c.G94T:p.E32X	-	P	2	3	34	245928	0.000138252	NFE	0.000269121	30	111474	0.000269121	30	111474	PASS	4	30928	0.000129333	NFE	0.000266845	4	14990	0.000266845	4	14990	PASS
-	-	-	-	-	-	-	1	154163700	G	A	1:154163700:G>A	exonic	TPM3	.	stopgain	TPM3:NM_152263:exon2:c.C205T:p.Q69X	-	P	1	0	-	-	-	-	-	-	-	-	-	-	-	-	-	-	-	-	-	-	-	-	-	-
-	-	-	-	-	-	-	1	154247641	C	T	1:154247641:C>T	exonic	HAX1	.	stopgain	HAX1:NM_001018837:exon5:c.C424T:p.Q142X,HAX1:NM_006118:exon5:c.C568T:p.Q190X	P	P	1	1	9	246106	3.65696e-05	NFE	6.27319e-05	7	111586	6.27319e-05	7	111586	PASS	-	-	-	-	-	-	-	-	-	-	-
-	-	-	-	-	-	X	1	154303982	G	A	1:154303982:G>A	splicing	ATP8B2	NM_001005855:exon6:c.365+1G>A;NM_020452:exon6:c.464+1G>A	.	.	-	P	1	0	-	-	-	-	-	-	-	-	-	-	-	-	-	-	-	-	-	-	-	-	-	-
-	-	-	-	-	-	X	1	154304502	T	A	1:154304502:T>A	splicing	ATP8B2	NM_001005855:exon8:c.509+2T>A;NM_020452:exon8:c.608+2T>A	.	.	-	P	1	0	-	-	-	-	-	-	-	-	-	-	-	-	-	-	-	-	-	-	-	-	-	-
-	-	-	-	-	-	X	1	154305093	G	C	1:154305093:G>C	splicing	ATP8B2	NM_001005855:exon9:c.510-1G>C;NM_020452:exon9:c.609-1G>C	.	.	-	P	1	0	-	-	-	-	-	-	-	-	-	-	-	-	-	-	-	-	-	-	-	-	-	-
-	-	-	-	X	X	X	1	154558714	G	A	1:154558714:G>A	exonic	ADAR	.	stopgain	ADAR:NM_001025107:exon12:c.C2260T:p.Q754X,ADAR:NM_001111:exon12:c.C3145T:p.Q1049X,ADAR:NM_001193495:exon12:c.C2260T:p.Q754X,ADAR:NM_015840:exon12:c.C3067T:p.Q1023X,ADAR:NM_015841:exon12:c.C3010T:p.Q1004X	-	P	0	1	-	-	-	-	-	-	-	-	-	-	-	-	-	-	-	-	-	-	-	-	-	-
-	-	-	-	X	X	X	1	154562374	G	A	1:154562374:G>A	exonic	ADAR	.	stopgain	ADAR:NM_001025107:exon8:c.C1642T:p.Q548X,ADAR:NM_001111:exon8:c.C2527T:p.Q843X,ADAR:NM_001193495:exon8:c.C1642T:p.Q548X,ADAR:NM_015840:exon8:c.C2449T:p.Q817X,ADAR:NM_015841:exon8:c.C2392T:p.Q798X	-	P	0	1	1	245886	4.06693e-06	NFE	8.97279e-06	1	111448	8.97279e-06	1	111448	PASS	-	-	-	-	-	-	-	-	-	-	-
-	-	-	-	X	X	X	1	154574598	G	A	1:154574598:G>A	exonic	ADAR	.	stopgain	ADAR:NM_001111:exon2:c.C520T:p.R174X,ADAR:NM_015840:exon2:c.C520T:p.R174X,ADAR:NM_015841:exon2:c.C520T:p.R174X	-	P	0	1	1	246244	4.06101e-06	EAS	5.79777e-05	1	17248	0	0	111698	PASS	-	-	-	-	-	-	-	-	-	-	-
-	-	-	-	X	X	X	1	154575104	T	C	1:154575104:T>C	splicing	ADAR	NM_001111:exon2:c.16-2A>G;NM_001193495:exon2:UTR5;NM_015841:exon2:c.16-2A>G;NM_015840:exon2:c.16-2A>G;NM_001025107:exon2:UTR5	.	.	-	P	0	3	3	241094	1.24433e-05	NFE	2.78536e-05	3	107706	2.78536e-05	3	107706	PASS	-	-	-	-	-	-	-	-	-	-	-
-	-	-	-	X	-	X	1	155147970	C	T	1:155147970:C>T	exonic	TRIM46	.	stopgain	TRIM46:NM_001256599:exon2:c.C103T:p.R35X,TRIM46:NM_001256601:exon2:c.C133T:p.R45X,TRIM46:NM_001282379:exon2:c.C172T:p.R58X,TRIM46:NM_025058:exon2:c.C172T:p.R58X,TRIM46:NM_001256600:exon3:c.C133T:p.R45X	-	P	1	0	-	-	-	-	-	-	-	-	-	-	-	-	-	-	-	-	-	-	-	-	-	-
-	-	-	-	-	-	-	1	155210420	C	T	1:155210420:C>T	splicing	GBA	NM_000157:exon2:c.115+1G>A;NM_001171812:exon2:c.115+1G>A;NM_001005742:exon3:c.115+1G>A;NM_001005741:exon3:c.115+1G>A	.	.	P|P	P	1	0	18	245568	7.32995e-05	ASJ	0.000203046	2	9850	8.9765e-05	10	111402	PASS	1	30962	3.22977e-05	NFE	6.66667e-05	1	15000	6.66667e-05	1	15000	PASS
-	-	-	-	-	-	X	1	155235747	T	C	1:155235747:T>C	splicing	CLK2	NM_003993:exon8:c.836-2A>G;NM_001294338:exon8:c.839-2A>G;NM_001294339:exon7:c.155-2A>G	.	.	-	P	1	0	-	-	-	-	-	-	-	-	-	-	-	-	-	-	-	-	-	-	-	-	-	-
-	-	-	-	-	-	-	1	155260382	C	T	1:155260382:C>T	exonic	PKLR	.	nonsynonymous	PKLR:NM_000298:exon11:c.G1706A:p.R569Q,PKLR:NM_181871:exon11:c.G1613A:p.R538Q	-	LP	8	18	252	245620	0.00102598	NFE	0.00198687	221	111230	0.00198687	221	111230	PASS	35	30894	0.00113291	NFE	0.00220706	33	14952	0.00220706	33	14952	PASS
-	-	-	-	-	-	-	1	155260401	C	T	1:155260401:C>T	exonic	PKLR	.	nonsynonymous	PKLR:NM_000298:exon11:c.G1687A:p.G563S,PKLR:NM_181871:exon11:c.G1594A:p.G532S	-	LP	0	1	-	-	-	-	-	-	-	-	-	-	-	2	30880	6.47668e-05	AFR	0.000114995	1	8696	6.6836e-05	1	14962	PASS
-	-	-	-	-	-	-	1	155261613	G	A	1:155261613:G>A	exonic	PKLR	.	nonsynonymous	PKLR:NM_000298:exon10:c.C1552T:p.R518C,PKLR:NM_181871:exon10:c.C1459T:p.R487C	-	LP	5	10	110	246254	0.000446693	NFE	0.000751974	84	111706	0.000751974	84	111706	PASS	15	30940	0.000484809	FIN	0.000860092	3	3488	0.000800534	12	14990	PASS
-	-	-	-	-	-	-	1	155261636	C	T	1:155261636:C>T	exonic	PKLR	.	nonsynonymous	PKLR:NM_000298:exon10:c.G1529A:p.R510Q,PKLR:NM_181871:exon10:c.G1436A:p.R479Q	P	LP	3	5	87	246252	0.000353297	NFE	0.000716204	80	111700	0.000716204	80	111700	PASS	17	30942	0.000549415	NFE	0.000800213	12	14996	0.000800213	12	14996	PASS
-	-	-	-	-	-	-	1	155261681	G	A	1:155261681:G>A	exonic	PKLR	.	nonsynonymous	PKLR:NM_000298:exon10:c.C1484T:p.A495V,PKLR:NM_181871:exon10:c.C1391T:p.A464V	-	LP	2	3	12	246158	4.87492e-05	NFE	0.000107502	12	111626	0.000107502	12	111626	PASS	2	30950	6.46204e-05	NFE	0.000133387	2	14994	0.000133387	2	14994	PASS
-	-	-	-	-	-	-	1	155262968	C	T	1:155262968:C>T	exonic	PKLR	.	nonsynonymous	PKLR:NM_000298:exon9:c.G1436A:p.R479H,PKLR:NM_181871:exon9:c.G1343A:p.R448H	P	LP	1	0	13	246224	5.27975e-05	AMR	0.000119111	4	33582	7.16384e-05	8	111672	PASS	4	30968	0.000129166	NFE	0.000266631	4	15002	0.000266631	4	15002	PASS
-	-	-	-	-	-	-	1	155263031	C	T	1:155263031:C>T	exonic	PKLR	.	nonsynonymous	PKLR:NM_000298:exon9:c.G1373A:p.G458D,PKLR:NM_181871:exon9:c.G1280A:p.G427D	-	LP	0	1	4	246268	1.62425e-05	NFE	3.58051e-05	4	111716	3.58051e-05	4	111716	PASS	-	-	-	-	-	-	-	-	-	-	-
-	-	-	-	-	-	-	1	155263077	G	A	1:155263077:G>A	exonic	PKLR	.	nonsynonymous	PKLR:NM_000298:exon9:c.C1327T:p.R443W,PKLR:NM_181871:exon9:c.C1234T:p.R412W	-	LP	0	1	1	246264	4.06068e-06	EAS	5.79777e-05	1	17248	0	0	111712	PASS	-	-	-	-	-	-	-	-	-	-	-
-	-	-	-	-	-	-	1	155263131	C	T	1:155263131:C>T	exonic	PKLR	.	nonsynonymous	PKLR:NM_000298:exon9:c.G1273A:p.A425T,PKLR:NM_181871:exon9:c.G1180A:p.A394T	-	LP	0	1	1	246244	4.06101e-06	NFE	8.95255e-06	1	111700	8.95255e-06	1	111700	PASS	-	-	-	-	-	-	-	-	-	-	-
-	-	-	-	-	-	-	1	155263290	A	G	1:155263290:A>G	exonic	PKLR	.	nonsynonymous	PKLR:NM_000298:exon8:c.T1208C:p.M403T,PKLR:NM_181871:exon8:c.T1115C:p.M372T	-	LP	0	1	3	246256	1.21824e-05	NFE	2.68567e-05	3	111704	2.68567e-05	3	111704	PASS	-	-	-	-	-	-	-	-	-	-	-
-	-	-	-	-	-	-	1	155264063	C	G	1:155264063:C>G	exonic	PKLR	.	nonsynonymous	PKLR:NM_000298:exon7:c.G1079C:p.C360S,PKLR:NM_181871:exon7:c.G986C:p.C329S	-	LP	1	0	2	246250	8.12183e-06	AFR	0.000130685	2	15304	0	0	111702	PASS	-	-	-	-	-	-	-	-	-	-	-
-	-	-	-	-	-	-	1	155264076	T	A	1:155264076:T>A	exonic	PKLR	.	nonsynonymous	PKLR:NM_000298:exon7:c.A1066T:p.M356L,PKLR:NM_181871:exon7:c.A973T:p.M325L	-	LP	0	1	-	-	-	-	-	-	-	-	-	-	-	-	-	-	-	-	-	-	-	-	-	-
-	-	-	-	-	-	-	1	155264108	G	A	1:155264108:G>A	exonic	PKLR	.	nonsynonymous	PKLR:NM_000298:exon7:c.C1034T:p.P345L,PKLR:NM_181871:exon7:c.C941T:p.P314L	-	LP	0	1	-	-	-	-	-	-	-	-	-	-	-	-	-	-	-	-	-	-	-	-	-	-
-	-	-	-	-	-	-	1	155264151	C	T	1:155264151:C>T	exonic	PKLR	.	nonsynonymous	PKLR:NM_000298:exon7:c.G991A:p.D331N,PKLR:NM_181871:exon7:c.G898A:p.D300N	-	LP	1	0	2	246120	8.12612e-06	AFR	6.53595e-05	1	15300	8.95897e-06	1	111620	PASS	1	30954	3.2306e-05	AFR	0.0001146	1	8726	0	0	15000	PASS
-	-	-	-	-	-	-	1	155264162	A	T	1:155264162:A>T	exonic	PKLR	.	nonsynonymous	PKLR:NM_000298:exon7:c.T980A:p.L327Q,PKLR:NM_181871:exon7:c.T887A:p.L296Q	-	LP	0	1	2	246184	8.124e-06	NFE	1.79115e-05	2	111660	1.79115e-05	2	111660	PASS	-	-	-	-	-	-	-	-	-	-	-
-	-	-	-	-	-	-	1	155264412	C	T	1:155264412:C>T	exonic	PKLR	.	nonsynonymous	PKLR:NM_000298:exon6:c.G826A:p.V276M,PKLR:NM_181871:exon6:c.G733A:p.V245M	-	LP	0	1	3	245592	1.22154e-05	ASJ	0.000101874	1	9816	1.79801e-05	2	111234	PASS	-	-	-	-	-	-	-	-	-	-	-
-	-	-	-	-	-	-	1	155264441	T	C	1:155264441:T>C	exonic	PKLR	.	nonsynonymous	PKLR:NM_000298:exon6:c.A797G:p.E266G,PKLR:NM_181871:exon6:c.A704G:p.E235G	-	LP	1	0	1	245294	4.07674e-06	NFE	9.00479e-06	1	111052	9.00479e-06	1	111052	PASS	-	-	-	-	-	-	-	-	-	-	-
-	-	-	-	-	-	-	1	155264945	A	G	1:155264945:A>G	exonic	PKLR	.	nonsynonymous	PKLR:NM_000298:exon5:c.T656C:p.I219T,PKLR:NM_181871:exon5:c.T563C:p.I188T	-	LP	1	2	17	246028	6.90978e-05	FIN	0.000134529	3	22300	0.000116563	13	111528	PASS	1	30890	3.23729e-05	NFE	6.68717e-05	1	14954	6.68717e-05	1	14954	PASS
-	-	-	-	-	-	-	1	155264963	A	G	1:155264963:A>G	exonic	PKLR	.	nonsynonymous	PKLR:NM_000298:exon5:c.T638C:p.V213A,PKLR:NM_181871:exon5:c.T545C:p.V182A	-	LP	0	2	13	245980	5.28498e-05	EAS	0.000754235	13	17236	0	0	111482	PASS	1	30908	3.23541e-05	EAS	0.000616523	1	1622	0	0	14970	PASS
-	-	-	-	-	-	-	1	155264970	C	G	1:155264970:C>G	exonic	PKLR	.	nonsynonymous	PKLR:NM_000298:exon5:c.G631C:p.V211L,PKLR:NM_181871:exon5:c.G538C:p.V180L	-	LP	1	2	2	246004	8.12995e-06	NFE	1.79366e-05	2	111504	1.79366e-05	2	111504	PASS	1	30918	3.23436e-05	NFE	6.67646e-05	1	14978	6.67646e-05	1	14978	PASS
-	-	-	-	-	-	-	1	155264973	C	T	1:155264973:C>T	exonic	PKLR	.	nonsynonymous	PKLR:NM_000298:exon5:c.G628A:p.V210I,PKLR:NM_181871:exon5:c.G535A:p.V179I	-	LP	0	1	-	-	-	-	-	-	-	-	-	-	-	-	-	-	-	-	-	-	-	-	-	-
-	-	-	-	-	-	-	1	155265230	C	A	1:155265230:C>A	exonic	PKLR	.	nonsynonymous	PKLR:NM_000298:exon4:c.G505T:p.G169W,PKLR:NM_181871:exon4:c.G412T:p.G138W	-	LP	8	8	115	230284	0.000499383	NFE	0.0010786	110	101984	0.0010786	110	101984	PASS	16	30932	0.000517264	NFE	0.000868287	13	14972	0.000868287	13	14972	PASS
-	-	-	-	-	-	-	1	155265334	A	T	1:155265334:A>T	exonic	PKLR	.	nonsynonymous	PKLR:NM_000298:exon4:c.T401A:p.V134D,PKLR:NM_181871:exon4:c.T308A:p.V103D	-	LP	1	1	1	243654	4.10418e-06	NFE	9.10979e-06	1	109772	9.10979e-06	1	109772	PASS	2	30948	6.46245e-05	NFE	0.000133422	2	14990	0.000133422	2	14990	PASS
-	-	-	-	-	-	-	1	155265457	T	G	1:155265457:T>G	exonic	PKLR	.	nonsynonymous	PKLR:NM_000298:exon3:c.A374C:p.E125A,PKLR:NM_181871:exon3:c.A281C:p.E94A	-	LP	1	0	2	246108	8.12651e-06	NFE	1.79157e-05	2	111634	1.79157e-05	2	111634	PASS	-	-	-	-	-	-	-	-	-	-	-
-	-	-	-	-	-	-	1	155265524	G	T	1:155265524:G>T	exonic	PKLR	.	nonsynonymous	PKLR:NM_000298:exon3:c.C307A:p.R103S,PKLR:NM_181871:exon3:c.C214A:p.R72S	-	LP	0	1	3	246132	1.21886e-05	AFR	6.5368e-05	1	15298	1.79099e-05	2	111670	PASS	-	-	-	-	-	-	-	-	-	-	-
-	-	-	-	-	-	-	1	155269900	A	G	1:155269900:A>G	exonic	PKLR	.	nonsynonymous	PKLR:NM_000298:exon2:c.T272C:p.I91T,PKLR:NM_181871:exon2:c.T179C:p.I60T	-	LP	0	1	2	246008	8.12982e-06	NFE	1.79353e-05	2	111512	1.79353e-05	2	111512	PASS	1	30954	3.2306e-05	EAS	0.000616523	1	1622	0	0	14990	PASS
-	-	-	-	-	-	-	1	155269915	C	T	1:155269915:C>T	exonic	PKLR	.	nonsynonymous	PKLR:NM_000298:exon2:c.G257A:p.R86H,PKLR:NM_181871:exon2:c.G164A:p.R55H	-	LP	0	2	10	246000	4.06504e-05	ASJ	0.000101585	1	9844	6.2778e-05	7	111504	PASS	1	30948	3.23123e-05	NFE	6.67289e-05	1	14986	6.67289e-05	1	14986	PASS
-	-	-	-	-	-	-	1	155269916	G	C	1:155269916:G>C	exonic	PKLR	.	nonsynonymous	PKLR:NM_000298:exon2:c.C256G:p.R86G,PKLR:NM_181871:exon2:c.C163G:p.R55G	-	LP	0	1	2	246036	8.12889e-06	NFE	1.79324e-05	2	111530	1.79324e-05	2	111530	PASS	-	-	-	-	-	-	-	-	-	-	-
-	-	-	-	-	-	-	1	155269954	A	T	1:155269954:A>T	exonic	PKLR	.	nonsynonymous	PKLR:NM_000298:exon2:c.T218A:p.L73H,PKLR:NM_181871:exon2:c.T125A:p.L42H	-	LP	1	0	-	-	-	-	-	-	-	-	-	-	-	-	-	-	-	-	-	-	-	-	-	-
-	-	-	-	-	-	-	1	155269955	G	A	1:155269955:G>A	exonic	PKLR	.	nonsynonymous	PKLR:NM_000298:exon2:c.C217T:p.L73F,PKLR:NM_181871:exon2:c.C124T:p.L42F	-	LP	1	0	16	246104	6.50132e-05	FIN	0.000403732	9	22292	2.68841e-05	3	111590	PASS	2	30964	6.45911e-05	FIN	0.000286533	1	3490	6.66667e-05	1	15000	PASS
-	-	-	-	-	-	-	1	155287787	G	A	1:155287787:G>A	exonic	FDPS	.	nonsynonymous	FDPS:NM_001242825:exon3:c.G23A:p.R8Q,FDPS:NM_001135822:exon4:c.G338A:p.R113Q,FDPS:NM_001242824:exon4:c.G338A:p.R113Q,FDPS:NM_001135821:exon5:c.G536A:p.R179Q,FDPS:NM_002004:exon5:c.G536A:p.R179Q	P	LP	0	1	1	246246	4.06098e-06	NFE	8.95271e-06	1	111698	8.95271e-06	1	111698	PASS	-	-	-	-	-	-	-	-	-	-	-
-	-	-	-	X	X	X	1	155340671	G	A	1:155340671:G>A	exonic	ASH1L	.	stopgain	ASH1L:NM_018489:exon11:c.C6436T:p.R2146X	-	P	0	1	-	-	-	-	-	-	-	-	-	-	-	-	-	-	-	-	-	-	-	-	-	-
-	-	-	-	-	X	X	1	155935127	G	A	1:155935127:G>A	exonic	ARHGEF2	.	stopgain	ARHGEF2:NM_001162383:exon6:c.C547T:p.R183X,ARHGEF2:NM_001162384:exon6:c.C547T:p.R183X,ARHGEF2:NM_001350110:exon6:c.C466T:p.R156X,ARHGEF2:NM_001350111:exon6:c.C466T:p.R156X,ARHGEF2:NM_001350112:exon6:c.C496T:p.R166X,ARHGEF2:NM_004723:exon6:c.C466T:p.R156X	-	P	0	1	-	-	-	-	-	-	-	-	-	-	-	-	-	-	-	-	-	-	-	-	-	-
-	-	-	-	-	-	X	1	156108540	C	T	1:156108540:C>T	exonic	LMNA	.	stopgain	LMNA:NM_170708:exon10:c.C1870T:p.R624X,LMNA:NM_001257374:exon11:c.C1624T:p.R542X,LMNA:NM_170707:exon11:c.C1960T:p.R654X	-	P	0	1	4	241830	1.65405e-05	NFE	3.69802e-05	4	108166	3.69802e-05	4	108166	PASS	-	-	-	-	-	-	-	-	-	-	-
-	-	-	-	-	-	X	1	156108870	G	T	1:156108870:G>T	splicing	LMNA	NM_170707:exon12:c.1969-1G>T;NM_001282626:exon12:c.1819-1G>T;NM_170708:exon11:c.1879-1G>T;NM_001257374:exon12:c.1633-1G>T	.	.	-	P	1	0	-	-	-	-	-	-	-	-	-	-	-	-	-	-	-	-	-	-	-	-	-	-
-	-	-	-	-	X	X	1	156908306	C	A	1:156908306:C>A	splicing	ARHGEF11	NM_014784:exon37:c.3977-1G>T;NM_198236:exon38:c.4097-1G>T	.	.	-	P	0	1	-	-	-	-	-	-	-	-	-	-	-	-	-	-	-	-	-	-	-	-	-	-
-	-	-	-	-	X	X	1	156909339	C	T	1:156909339:C>T	splicing	ARHGEF11	NM_014784:exon36:c.3976+1G>A;NM_198236:exon37:c.4096+1G>A	.	.	-	P	0	1	-	-	-	-	-	-	-	-	-	-	-	-	-	-	-	-	-	-	-	-	-	-
-	-	-	-	-	X	X	1	156918223	G	A	1:156918223:G>A	exonic	ARHGEF11	.	stopgain	ARHGEF11:NM_014784:exon22:c.C1873T:p.R625X,ARHGEF11:NM_198236:exon23:c.C1993T:p.R665X	-	P	0	1	-	-	-	-	-	-	-	-	-	-	-	-	-	-	-	-	-	-	-	-	-	-
-	-	-	-	-	-	-	1	158582702	C	A	1:158582702:C>A	exonic	SPTA1	.	stopgain	SPTA1:NM_003126:exon51:c.G7039T:p.E2347X	-	P	0	2	2	245616	8.14279e-06	NFE	1.79804e-05	2	111232	1.79804e-05	2	111232	PASS	-	-	-	-	-	-	-	-	-	-	-
-	-	-	-	-	-	-	1	158582750	T	C	1:158582750:T>C	exonic	SPTA1	.	nonsynonymous	SPTA1:NM_003126:exon51:c.A6991G:p.K2331E	-	LP	1	0	5	244952	2.04122e-05	AFR	6.5445e-05	1	15280	3.61592e-05	4	110622	PASS	4	30954	0.000129224	NFE	0.000266738	4	14996	0.000266738	4	14996	PASS
-	-	-	-	-	-	-	1	158596799	T	C	1:158596799:T>C	splicing	SPTA1	NM_003126:exon41:c.5665-2A>G	.	.	-	P	0	1	3	245810	1.22045e-05	NFE	2.69382e-05	3	111366	2.69382e-05	3	111366	PASS	-	-	-	-	-	-	-	-	-	-	-
-	-	-	-	-	-	-	1	158607910	A	T	1:158607910:A>T	exonic	SPTA1	.	stopgain	SPTA1:NM_003126:exon36:c.T5102A:p.L1701X	-	P	0	1	-	-	-	-	-	-	-	-	-	-	-	-	-	-	-	-	-	-	-	-	-	-
-	-	-	-	-	-	-	1	160164890	A	G	1:160164890:A>G	exonic	CASQ1	.	nonsynonymous	CASQ1:NM_001231:exon4:c.A554G:p.Y185C	-	LP	1	0	-	-	-	-	-	-	-	-	-	-	-	-	-	-	-	-	-	-	-	-	-	-
-	-	-	-	-	-	-	1	160165733	A	T	1:160165733:A>T	exonic	CASQ1	.	nonsynonymous	CASQ1:NM_001231:exon6:c.A698T:p.E233V	-	LP	0	1	-	-	-	-	-	-	-	-	-	-	-	-	-	-	-	-	-	-	-	-	-	-
-	-	-	-	-	-	X	1	160194327	C	G	1:160194327:C>G	exonic	DCAF8	.	nonsynonymous	DCAF8:NM_015726:exon10:c.G1214C:p.S405T	-	LP	0	1	-	-	-	-	-	-	-	-	-	-	-	-	-	-	-	-	-	-	-	-	-	-
-	-	X	-	-	X	X	1	160276226	C	G	1:160276226:C>G	exonic	COPA	.	nonsynonymous	COPA:NM_001098398:exon15:c.G1360C:p.D454H,COPA:NM_004371:exon15:c.G1360C:p.D454H	-	LP	0	1	1	246094	4.06349e-06	NFE	8.96186e-06	1	111584	8.96186e-06	1	111584	PASS	-	-	-	-	-	-	-	-	-	-	-
-	-	-	-	-	-	-	1	161136628	A	G	1:161136628:A>G	splicing	PPOX	NM_001350130:exon2:UTR5;NM_001350129:exon2:UTR5;NM_001122764:exon2:UTR5;NM_000309:exon2:UTR5;NM_001350128:exon2:UTR5;NM_001350131:exon2:UTR5	.	.	-	P	1	0	1	244904	4.08323e-06	NFE	8.98925e-06	1	111244	8.98925e-06	1	111244	PASS	-	-	-	-	-	-	-	-	-	-	-
-	-	-	-	-	-	-	1	161137255	A	G	1:161137255:A>G	exonic	PPOX	.	nonsynonymous	PPOX:NM_000309:exon4:c.A317G:p.H106R,PPOX:NM_001122764:exon4:c.A317G:p.H106R,PPOX:NM_001350128:exon4:c.A332G:p.H111R	-	LP	0	1	-	-	-	-	-	-	-	-	-	-	-	-	-	-	-	-	-	-	-	-	-	-
-	-	-	-	X	-	X	1	161183266	G	T	1:161183266:G>T	splicing	NDUFS2	NM_004550:exon12:c.1212+1G>T;NM_001166159:exon11:c.1212+1G>T	.	.	-	P	1	0	-	-	-	-	-	-	-	-	-	-	-	-	-	-	-	-	-	-	-	-	-	-
-	-	-	-	-	-	-	1	161275682	C	A	1:161275682:C>A	exonic	MPZ	.	nonsynonymous	MPZ:NM_000530:exon6:c.G731T:p.R244L	-	LP	0	1	13	244470	5.31763e-05	NFE	0.000109053	12	110038	0.000109053	12	110038	PASS	1	30884	3.23792e-05	NFE	6.68717e-05	1	14954	6.68717e-05	1	14954	PASS
-	-	-	-	-	-	-	1	161275764	G	A	1:161275764:G>A	exonic	MPZ	.	nonsynonymous	MPZ:NM_000530:exon6:c.C649T:p.P217S	P	LP	0	1	-	-	-	-	-	-	-	-	-	-	-	-	-	-	-	-	-	-	-	-	-	-
-	-	-	-	-	-	-	1	161275921	C	A	1:161275921:C>A	exonic	MPZ	.	nonsynonymous	MPZ:NM_000530:exon5:c.G622T:p.D208Y	-	LP	0	1	-	-	-	-	-	-	-	-	-	-	-	-	-	-	-	-	-	-	-	-	-	-
-	-	-	-	-	-	-	1	161276161	T	C	1:161276161:T>C	exonic	MPZ	.	nonsynonymous	MPZ:NM_000530:exon4:c.A542G:p.Y181C	-	LP	1	0	-	-	-	-	-	-	-	-	-	-	-	-	-	-	-	-	-	-	-	-	-	-
-	-	-	-	-	-	-	1	161277114	C	G	1:161277114:C>G	exonic	MPZ	.	nonsynonymous	MPZ:NM_000530:exon2:c.G168C:p.E56D	-	LP	0	1	1	246156	4.06246e-06	NFE	8.95752e-06	1	111638	8.95752e-06	1	111638	PASS	-	-	-	-	-	-	-	-	-	-	-
-	-	-	-	-	-	-	1	161326488	C	A	1:161326488:C>A	exonic	SDHC	.	stopgain	SDHC:NM_001035513:exon3:c.C104A:p.S35X,SDHC:NM_001035512:exon4:c.C161A:p.S54X,SDHC:NM_003001:exon5:c.C263A:p.S88X	-	P	0	3	-	-	-	-	-	-	-	-	-	-	-	-	-	-	-	-	-	-	-	-	-	-
-	-	-	-	X	-	-	1	161753834	C	G	1:161753834:C>G	exonic	ATF6	.	stopgain	ATF6:NM_007348:exon4:c.C302G:p.S101X	-	P	0	1	-	-	-	-	-	-	-	-	-	-	-	-	-	-	-	-	-	-	-	-	-	-
-	-	-	-	X	-	-	1	161789483	C	T	1:161789483:C>T	exonic	ATF6	.	nonsynonymous	ATF6:NM_007348:exon8:c.C970T:p.R324C	P	LP	0	1	4	244640	1.63506e-05	NFE	3.59764e-05	4	111184	3.59764e-05	4	111184	PASS	2	30964	6.45911e-05	AFR	0.000114548	1	8730	6.66489e-05	1	15004	PASS
-	-	-	-	-	-	-	1	161953617	C	T	1:161953617:C>T	exonic	OLFML2B	.	nonsynonymous	OLFML2B:NM_001297713:exon8:c.G2104A:p.D702N,OLFML2B:NM_001347700:exon8:c.G2107A:p.D703N,OLFML2B:NM_015441:exon8:c.G2101A:p.D701N	-	LP	1	0	1	246262	4.06072e-06	NFE	8.95159e-06	1	111712	8.95159e-06	1	111712	PASS	1	30938	3.23227e-05	NFE	6.67111e-05	1	14990	6.67111e-05	1	14990	PASS
-	-	-	-	-	-	-	1	161953648	G	C	1:161953648:G>C	exonic	OLFML2B	.	nonsynonymous	OLFML2B:NM_001297713:exon8:c.C2073G:p.N691K,OLFML2B:NM_001347700:exon8:c.C2076G:p.N692K,OLFML2B:NM_015441:exon8:c.C2070G:p.N690K	-	LP	0	1	-	-	-	-	-	-	-	-	-	-	-	-	-	-	-	-	-	-	-	-	-	-
-	-	-	-	-	-	-	1	161954021	G	A	1:161954021:G>A	exonic	OLFML2B	.	nonsynonymous	OLFML2B:NM_001297713:exon8:c.C1700T:p.T567I,OLFML2B:NM_001347700:exon8:c.C1703T:p.T568I,OLFML2B:NM_015441:exon8:c.C1697T:p.T566I	-	LP	0	1	-	-	-	-	-	-	-	-	-	-	-	-	-	-	-	-	-	-	-	-	-	-
-	-	-	-	-	-	-	1	161954606	T	A	1:161954606:T>A	exonic	OLFML2B	.	nonsynonymous	OLFML2B:NM_001297713:exon7:c.A1642T:p.N548Y,OLFML2B:NM_001347700:exon7:c.A1645T:p.N549Y,OLFML2B:NM_015441:exon7:c.A1639T:p.N547Y	-	LP	1	0	-	-	-	-	-	-	-	-	-	-	-	-	-	-	-	-	-	-	-	-	-	-
-	-	-	-	-	-	-	1	161954632	G	A	1:161954632:G>A	exonic	OLFML2B	.	nonsynonymous	OLFML2B:NM_001297713:exon7:c.C1616T:p.T539I,OLFML2B:NM_001347700:exon7:c.C1619T:p.T540I,OLFML2B:NM_015441:exon7:c.C1613T:p.T538I	-	LP	1	0	3	246242	1.21831e-05	AMR	2.97832e-05	1	33576	1.79041e-05	2	111706	PASS	-	-	-	-	-	-	-	-	-	-	-
-	-	-	-	-	-	-	1	161954648	A	G	1:161954648:A>G	exonic	OLFML2B	.	nonsynonymous	OLFML2B:NM_001297713:exon7:c.T1600C:p.Y534H,OLFML2B:NM_001347700:exon7:c.T1603C:p.Y535H,OLFML2B:NM_015441:exon7:c.T1597C:p.Y533H	-	LP	0	1	-	-	-	-	-	-	-	-	-	-	-	-	-	-	-	-	-	-	-	-	-	-
-	-	-	-	-	-	-	1	161954657	C	A	1:161954657:C>A	exonic	OLFML2B	.	nonsynonymous	OLFML2B:NM_001297713:exon7:c.G1591T:p.V531L,OLFML2B:NM_001347700:exon7:c.G1594T:p.V532L,OLFML2B:NM_015441:exon7:c.G1588T:p.V530L	-	LP	1	0	-	-	-	-	-	-	-	-	-	-	-	-	-	-	-	-	-	-	-	-	-	-
-	-	-	-	-	-	-	1	161954764	C	T	1:161954764:C>T	exonic	OLFML2B	.	nonsynonymous	OLFML2B:NM_001297713:exon7:c.G1484A:p.C495Y,OLFML2B:NM_001347700:exon7:c.G1487A:p.C496Y,OLFML2B:NM_015441:exon7:c.G1481A:p.C494Y	-	LP	0	1	1	242282	4.12742e-06	NFE	9.10249e-06	1	109860	9.10249e-06	1	109860	PASS	-	-	-	-	-	-	-	-	-	-	-
-	-	-	-	-	-	X	1	162560128	T	G	1:162560128:T>G	exonic	UAP1	.	stopgain	UAP1:NM_001324114:exon8:c.T1185G:p.Y395X,UAP1:NM_001324116:exon8:c.T1185G:p.Y395X,UAP1:NM_001324117:exon8:c.T1185G:p.Y395X,UAP1:NM_003115:exon8:c.T1185G:p.Y395X,UAP1:NM_001324113:exon9:c.T1185G:p.Y395X,UAP1:NM_001324115:exon9:c.T1185G:p.Y395X	-	P	0	1	-	-	-	-	-	-	-	-	-	-	-	-	-	-	-	-	-	-	-	-	-	-
-	-	-	-	X	-	X	1	162724415	C	G	1:162724415:C>G	exonic	DDR2	.	nonsynonymous	DDR2:NM_006182:exon5:c.C187G:p.L63V,DDR2:NM_001014796:exon6:c.C187G:p.L63V	-	LP	1	0	14	245652	5.69912e-05	NFE	0.000116961	13	111148	0.000116961	13	111148	PASS	2	30946	6.46287e-05	NFE	0.000133369	2	14996	0.000133369	2	14996	PASS
-	-	-	-	X	-	X	1	162724508	C	T	1:162724508:C>T	exonic	DDR2	.	nonsynonymous	DDR2:NM_006182:exon5:c.C280T:p.L94F,DDR2:NM_001014796:exon6:c.C280T:p.L94F	-	LP	1	0	3	245972	1.21965e-05	NFE	2.6916e-05	3	111458	2.6916e-05	3	111458	PASS	-	-	-	-	-	-	-	-	-	-	-
-	-	-	-	X	-	X	1	162724521	C	T	1:162724521:C>T	exonic	DDR2	.	nonsynonymous	DDR2:NM_006182:exon5:c.C293T:p.T98I,DDR2:NM_001014796:exon6:c.C293T:p.T98I	-	LP	0	1	6	245946	2.43956e-05	NFE	5.38387e-05	6	111444	5.38387e-05	6	111444	PASS	1	30960	3.22997e-05	NFE	6.664e-05	1	15006	6.664e-05	1	15006	PASS
-	-	-	-	X	-	X	1	162724599	G	A	1:162724599:G>A	exonic	DDR2	.	nonsynonymous	DDR2:NM_006182:exon5:c.G371A:p.R124Q,DDR2:NM_001014796:exon6:c.G371A:p.R124Q	-	LP	0	1	-	-	-	-	-	-	-	-	-	-	-	-	-	-	-	-	-	-	-	-	-	-
-	-	-	-	X	-	X	1	162724610	C	T	1:162724610:C>T	exonic	DDR2	.	nonsynonymous	DDR2:NM_006182:exon5:c.C382T:p.R128C,DDR2:NM_001014796:exon6:c.C382T:p.R128C	-	LP	0	1	4	245400	1.62999e-05	SAS	3.24865e-05	1	30782	1.80252e-05	2	110956	PASS	1	30924	3.23373e-05	AFR	0.000114705	1	8718	0	0	14972	PASS
-	-	-	-	X	-	X	1	162724611	G	A	1:162724611:G>A	exonic	DDR2	.	nonsynonymous	DDR2:NM_006182:exon5:c.G383A:p.R128H,DDR2:NM_001014796:exon6:c.G383A:p.R128H	-	LP	1	0	6	245420	2.44479e-05	AFR	6.53766e-05	1	15296	2.70324e-05	3	110978	PASS	-	-	-	-	-	-	-	-	-	-	-
-	-	-	-	X	-	X	1	162724631	C	T	1:162724631:C>T	exonic	DDR2	.	nonsynonymous	DDR2:NM_006182:exon5:c.C403T:p.R135C,DDR2:NM_001014796:exon6:c.C403T:p.R135C	-	LP	1	1	12	245028	4.8974e-05	AMR	0.00017888	6	33542	1.80786e-05	2	110628	PASS	-	-	-	-	-	-	-	-	-	-	-
-	-	-	-	X	-	X	1	162724965	A	G	1:162724965:A>G	exonic	DDR2	.	nonsynonymous	DDR2:NM_006182:exon6:c.A437G:p.N146S,DDR2:NM_001014796:exon7:c.A437G:p.N146S	-	LP	0	3	11	246042	4.47078e-05	NFE	8.07001e-05	9	111524	8.07001e-05	9	111524	PASS	1	30928	3.23332e-05	NFE	6.672e-05	1	14988	6.672e-05	1	14988	PASS
-	-	-	-	X	-	X	1	162725004	T	C	1:162725004:T>C	exonic	DDR2	.	nonsynonymous	DDR2:NM_006182:exon6:c.T476C:p.I159T,DDR2:NM_001014796:exon7:c.T476C:p.I159T	-	LP	1	8	93	246124	0.000377858	SAS	0.00094217	29	30780	0.000519741	58	111594	PASS	9	30952	0.000290773	NFE	0.000533832	8	14986	0.000533832	8	14986	PASS
-	-	-	-	X	-	X	1	162725022	G	A	1:162725022:G>A	exonic	DDR2	.	nonsynonymous	DDR2:NM_006182:exon6:c.G494A:p.R165Q,DDR2:NM_001014796:exon7:c.G494A:p.R165Q	-	LP	0	1	7	246114	2.84421e-05	NFE	4.48037e-05	5	111598	4.48037e-05	5	111598	PASS	1	30946	3.23144e-05	NFE	6.67111e-05	1	14990	6.67111e-05	1	14990	PASS
-	-	-	-	X	-	X	1	162725039	G	A	1:162725039:G>A	exonic	DDR2	.	nonsynonymous	DDR2:NM_006182:exon6:c.G511A:p.D171N,DDR2:NM_001014796:exon7:c.G511A:p.D171N	-	LP	1	0	-	-	-	-	-	-	-	-	-	-	-	-	-	-	-	-	-	-	-	-	-	-
-	-	-	-	X	-	X	1	162731195	C	A	1:162731195:C>A	exonic	DDR2	.	stopgain	DDR2:NM_006182:exon9:c.C1050A:p.Y350X,DDR2:NM_001014796:exon10:c.C1050A:p.Y350X	-	P	0	1	1	245132	4.07943e-06	NFE	9.03734e-06	1	110652	9.03734e-06	1	110652	PASS	-	-	-	-	-	-	-	-	-	-	-
-	-	-	-	X	-	X	1	162740300	C	A	1:162740300:C>A	exonic	DDR2	.	stopgain	DDR2:NM_006182:exon12:c.C1502A:p.S501X,DDR2:NM_001014796:exon13:c.C1502A:p.S501X	-	P	0	1	-	-	-	-	-	-	-	-	-	-	-	1	30970	3.22893e-05	NFE	6.66134e-05	1	15012	6.66134e-05	1	15012	PASS
-	-	-	-	X	-	X	1	162740303	G	A	1:162740303:G>A	splicing	DDR2	NM_001014796:exon13:c.1504+1G>A;NM_006182:exon12:c.1504+1G>A	.	.	-	P	1	0	-	-	-	-	-	-	-	-	-	-	-	-	-	-	-	-	-	-	-	-	-	-
-	-	-	-	X	-	X	1	162745504	T	C	1:162745504:T>C	exonic	DDR2	.	nonsynonymous	DDR2:NM_006182:exon15:c.T1919C:p.L640P,DDR2:NM_001014796:exon16:c.T1919C:p.L640P	-	LP	1	0	1	245944	4.06597e-06	NFE	8.9744e-06	1	111428	8.9744e-06	1	111428	PASS	-	-	-	-	-	-	-	-	-	-	-
-	-	-	-	X	-	X	1	162745556	G	A	1:162745556:G>A	exonic	DDR2	.	nonsynonymous	DDR2:NM_006182:exon15:c.G1971A:p.M657I,DDR2:NM_001014796:exon16:c.G1971A:p.M657I	-	LP	1	0	-	-	-	-	-	-	-	-	-	-	-	-	-	-	-	-	-	-	-	-	-	-
-	-	-	-	X	-	X	1	162745581	C	A	1:162745581:C>A	exonic	DDR2	.	nonsynonymous	DDR2:NM_006182:exon15:c.C1996A:p.L666I,DDR2:NM_001014796:exon16:c.C1996A:p.L666I	-	LP	1	0	-	-	-	-	-	-	-	-	-	-	-	-	-	-	-	-	-	-	-	-	-	-
-	-	-	-	X	-	X	1	162745976	A	G	1:162745976:A>G	exonic	DDR2	.	nonsynonymous	DDR2:NM_006182:exon16:c.A2099G:p.Y700C,DDR2:NM_001014796:exon17:c.A2099G:p.Y700C	-	LP	0	1	1	246092	4.06352e-06	NFE	8.96282e-06	1	111572	8.96282e-06	1	111572	PASS	-	-	-	-	-	-	-	-	-	-	-
-	-	-	-	X	-	X	1	162746113	C	T	1:162746113:C>T	exonic	DDR2	.	nonsynonymous	DDR2:NM_006182:exon16:c.C2236T:p.R746W,DDR2:NM_001014796:exon17:c.C2236T:p.R746W	-	LP	0	1	3	246100	1.21902e-05	EAS	5.79777e-05	1	17248	1.79244e-05	2	111580	PASS	1	30964	3.22956e-05	AFR	0.0001146	1	8726	0	0	15008	PASS
-	-	-	-	X	-	X	1	162746132	G	A	1:162746132:G>A	exonic	DDR2	.	nonsynonymous	DDR2:NM_006182:exon16:c.G2255A:p.R752H,DDR2:NM_001014796:exon17:c.G2255A:p.R752H	-	LP	0	1	1	245978	4.0654e-06	EAS	5.79912e-05	1	17244	0	0	111498	PASS	1	30964	3.22956e-05	AFR	0.0001146	1	8726	0	0	15010	PASS
-	-	-	-	X	-	X	1	162748398	G	A	1:162748398:G>A	exonic	DDR2	.	stopgain	DDR2:NM_006182:exon17:c.G2312A:p.W771X,DDR2:NM_001014796:exon18:c.G2312A:p.W771X	-	P	1	0	-	-	-	-	-	-	-	-	-	-	-	-	-	-	-	-	-	-	-	-	-	-
-	-	-	-	X	-	X	1	162748470	A	G	1:162748470:A>G	exonic	DDR2	.	nonsynonymous	DDR2:NM_006182:exon17:c.A2384G:p.E795G,DDR2:NM_001014796:exon18:c.A2384G:p.E795G	-	LP	1	0	-	-	-	-	-	-	-	-	-	-	-	-	-	-	-	-	-	-	-	-	-	-
-	-	-	-	X	-	X	1	162749972	A	G	1:162749972:A>G	exonic	DDR2	.	nonsynonymous	DDR2:NM_006182:exon18:c.A2504G:p.D835G,DDR2:NM_001014796:exon19:c.A2504G:p.D835G	-	LP	0	1	2	246118	8.12618e-06	NFE	1.79215e-05	2	111598	1.79215e-05	2	111598	PASS	-	-	-	-	-	-	-	-	-	-	-
-	-	-	-	X	-	X	1	162749975	C	T	1:162749975:C>T	exonic	DDR2	.	nonsynonymous	DDR2:NM_006182:exon18:c.C2507T:p.T836M,DDR2:NM_001014796:exon19:c.C2507T:p.T836M	-	LP	0	1	3	246100	1.21902e-05	SAS	3.24865e-05	1	30782	1.79234e-05	2	111586	PASS	1	30908	3.23541e-05	NFE	6.6836e-05	1	14962	6.6836e-05	1	14962	PASS
-	-	-	-	X	-	X	1	162749990	C	T	1:162749990:C>T	exonic	DDR2	.	nonsynonymous	DDR2:NM_006182:exon18:c.C2522T:p.S841L,DDR2:NM_001014796:exon19:c.C2522T:p.S841L	-	LP	1	0	-	-	-	-	-	-	-	-	-	-	-	-	-	-	-	-	-	-	-	-	-	-
-	-	-	-	-	-	-	1	165712481	G	A	1:165712481:G>A	exonic	TMCO1	.	stopgain	TMCO1:NM_001256164:exon6:c.C442T:p.R148X,TMCO1:NM_001256165:exon6:c.C355T:p.R119X,TMCO1:NM_019026:exon6:c.C544T:p.R182X	-	P	1	0	1	246184	4.062e-06	NFE	8.95656e-06	1	111650	8.95656e-06	1	111650	PASS	-	-	-	-	-	-	-	-	-	-	-
-	-	-	-	-	-	-	1	165728783	G	A	1:165728783:G>A	exonic	TMCO1	.	stopgain	TMCO1:NM_001256164:exon3:c.C238T:p.R80X,TMCO1:NM_001256165:exon3:c.C151T:p.R51X,TMCO1:NM_019026:exon3:c.C340T:p.R114X	-	P	0	2	7	245822	2.84759e-05	NFE	6.28321e-05	7	111408	6.28321e-05	7	111408	PASS	1	30820	3.24465e-05	NFE	6.69613e-05	1	14934	6.69613e-05	1	14934	PASS
-	-	-	-	-	-	X	1	166818510	C	T	1:166818510:C>T	exonic	POGK	.	stopgain	POGK:NM_001314014:exon3:c.C340T:p.R114X,POGK:NM_017542:exon5:c.C694T:p.R232X	-	P	1	0	-	-	-	-	-	-	-	-	-	-	-	-	-	-	-	-	-	-	-	-	-	-
-	-	-	-	-	-	X	1	167345347	C	T	1:167345347:C>T	exonic	POU2F1	.	stopgain	POU2F1:NM_001198786:exon6:c.C484T:p.Q162X,POU2F1:NM_001198783:exon7:c.C640T:p.Q214X,POU2F1:NM_002697:exon7:c.C673T:p.Q225X	-	P	1	0	-	-	-	-	-	-	-	-	-	-	-	-	-	-	-	-	-	-	-	-	-	-
-	-	-	-	X	X	X	1	167960460	C	T	1:167960460:C>T	exonic	DCAF6	.	stopgain	DCAF6:NM_001198957:exon5:c.C478T:p.R160X,DCAF6:NM_001349777:exon5:c.C130T:p.R44X,DCAF6:NM_001349780:exon5:c.C130T:p.R44X,DCAF6:NM_001017977:exon6:c.C571T:p.R191X,DCAF6:NM_001198956:exon6:c.C571T:p.R191X,DCAF6:NM_001349773:exon6:c.C571T:p.R191X,DCAF6:NM_001349774:exon6:c.C130T:p.R44X,DCAF6:NM_001349775:exon6:c.C130T:p.R44X,DCAF6:NM_001349776:exon6:c.C130T:p.R44X,DCAF6:NM_001349778:exon6:c.C130T:p.…	-	P	0	1	2	245474	8.1475e-06	FIN	4.48712e-05	1	22286	0	0	111400	PASS	-	-	-	-	-	-	-	-	-	-	-
-	-	-	-	X	X	X	1	167992252	C	T	1:167992252:C>T	exonic	DCAF6	.	stopgain	DCAF6:NM_001349777:exon10:c.C964T:p.Q322X,DCAF6:NM_001198957:exon11:c.C1483T:p.Q495X,DCAF6:NM_001349774:exon11:c.C964T:p.Q322X,DCAF6:NM_001349775:exon11:c.C964T:p.Q322X,DCAF6:NM_001349776:exon11:c.C964T:p.Q322X,DCAF6:NM_018442:exon11:c.C1405T:p.Q469X,DCAF6:NM_001198956:exon12:c.C1576T:p.Q526X,DCAF6:NM_001349773:exon12:c.C1576T:p.Q526X	-	P	0	1	-	-	-	-	-	-	-	-	-	-	-	-	-	-	-	-	-	-	-	-	-	-
-	-	-	-	-	-	-	1	168066012	G	T	1:168066012:G>T	exonic	GPR161	.	nonsynonymous	GPR161:NM_001267613:exon2:c.C599A:p.A200D,GPR161:NM_001267614:exon2:c.C491A:p.A164D,GPR161:NM_001349635:exon2:c.C437A:p.A146D,GPR161:NM_001267611:exon3:c.C884A:p.A295D,GPR161:NM_001267612:exon3:c.C437A:p.A146D,GPR161:NM_001349633:exon3:c.C833A:p.A278D,GPR161:NM_001267609:exon4:c.C893A:p.A298D,GPR161:NM_001267610:exon4:c.C833A:p.A278D,GPR161:NM_001349632:exon5:c.C833A:p.A278D,GPR161:NM_001349634:e…	-	LP	0	1	-	-	-	-	-	-	-	-	-	-	-	-	-	-	-	-	-	-	-	-	-	-
-	-	-	-	-	-	-	1	168260577	C	T	1:168260577:C>T	exonic	TBX19	.	nonsynonymous	TBX19:NM_005149:exon2:c.C383T:p.S128F	P	LP	0	1	1	246222	4.06138e-06	NFE	8.95415e-06	1	111680	8.95415e-06	1	111680	PASS	-	-	-	-	-	-	-	-	-	-	-
-	-	-	-	-	-	-	1	168262448	C	T	1:168262448:C>T	exonic	TBX19	.	stopgain	TBX19:NM_005149:exon3:c.C535T:p.R179X	-	P	1	2	14	246166	5.68722e-05	FIN	8.97022e-05	2	22296	8.06264e-05	9	111626	PASS	1	30940	3.23206e-05	FIN	0.000287191	1	3482	0	0	15002	PASS
-	-	-	-	-	-	-	1	168274374	C	T	1:168274374:C>T	exonic	TBX19	.	stopgain	TBX19:NM_005149:exon6:c.C856T:p.R286X	P	P	0	1	7	246060	2.84483e-05	NFE	5.3724e-05	6	111682	5.3724e-05	6	111682	PASS	2	30954	6.4612e-05	NFE	0.000133387	2	14994	0.000133387	2	14994	PASS
-	-	-	-	-	-	-	1	169437881	C	T	1:169437881:C>T	splicing	SLC19A2	NM_006996:exon4:c.1223+1G>A;NM_001319667:exon3:c.620+1G>A	.	.	-	P	1	0	6	245830	2.44071e-05	ASJ	0.000304878	3	9840	2.69e-05	3	111524	PASS	1	30984	3.22747e-05	ASJ	0.00331126	1	302	0	0	15012	PASS
-	-	-	-	-	-	-	1	169498900	G	A	1:169498900:G>A	exonic	F5	.	stopgain	F5:NM_000130:exon16:c.C5365T:p.R1789X	-	LP	0	1	2	245812	8.1363e-06	ASJ	0.000101709	1	9832	0	0	111400	PASS	-	-	-	-	-	-	-	-	-	-	-
-	-	-	-	-	-	-	1	169510187	G	A	1:169510187:G>A	exonic	F5	.	stopgain	F5:NM_000130:exon13:c.C4141T:p.Q1381X	-	LP	1	0	-	-	-	-	-	-	-	-	-	-	-	-	-	-	-	-	-	-	-	-	-	-
-	-	-	-	-	-	-	1	169510736	C	A	1:169510736:C>A	exonic	F5	.	stopgain	F5:NM_000130:exon13:c.G3592T:p.E1198X	-	P	1	0	-	-	-	-	-	-	-	-	-	-	-	-	-	-	-	-	-	-	-	-	-	-
-	-	-	-	-	-	-	1	169515768	G	T	1:169515768:G>T	exonic	F5	.	stopgain	F5:NM_000130:exon11:c.C1674A:p.Y558X	-	P	1	0	-	-	-	-	-	-	-	-	-	-	-	1	30960	3.22997e-05	AFR	0.000114521	1	8732	0	0	14992	PASS
-	-	-	-	-	-	-	1	169551668	C	T	1:169551668:C>T	splicing	F5	NM_000130:exon2:c.250+1G>A	.	.	-	P	1	0	-	-	-	-	-	-	-	-	-	-	-	-	-	-	-	-	-	-	-	-	-	-
-	-	-	-	-	-	-	1	169581490	G	T	1:169581490:G>T	exonic	SELP	.	stopgain	SELP:NM_003005:exon6:c.C926A:p.S309X	-	LP	0	1	-	-	-	-	-	-	-	-	-	-	-	-	-	-	-	-	-	-	-	-	-	-
-	-	-	-	-	-	-	1	170508656	G	T	1:170508656:G>T	exonic	GORAB	.	stopgain	GORAB:NM_001146039:exon2:c.G442T:p.E148X,GORAB:NM_152281:exon2:c.G442T:p.E148X	P	P	1	0	3	243746	1.23079e-05	NFE	2.74248e-05	3	109390	2.74248e-05	3	109390	PASS	-	-	-	-	-	-	-	-	-	-	-
-	-	-	-	-	-	-	1	171076900	G	T	1:171076900:G>T	exonic	FMO3	.	stopgain	FMO3:NM_001319174:exon3:c.G217T:p.E73X,FMO3:NM_001002294:exon4:c.G406T:p.E136X,FMO3:NM_006894:exon4:c.G406T:p.E136X,FMO3:NM_001319173:exon5:c.G346T:p.E116X	-	P	1	0	2	245676	8.1408e-06	NFE	1.79779e-05	2	111248	1.79779e-05	2	111248	PASS	-	-	-	-	-	-	-	-	-	-	-
-	-	-	-	-	-	-	1	171083232	G	T	1:171083232:G>T	exonic	FMO3	.	stopgain	FMO3:NM_001319174:exon6:c.G724T:p.E242X,FMO3:NM_001002294:exon7:c.G913T:p.E305X,FMO3:NM_006894:exon7:c.G913T:p.E305X,FMO3:NM_001319173:exon8:c.G853T:p.E285X	P	P	2	3	71	245784	0.000288872	NFE	0.000457596	51	111452	0.000457596	51	111452	PASS	12	30964	0.000387547	NFE	0.000733236	11	15002	0.000733236	11	15002	PASS
-	-	-	-	-	-	-	1	171083364	G	T	1:171083364:G>T	exonic	FMO3	.	stopgain	FMO3:NM_001319174:exon6:c.G856T:p.E286X,FMO3:NM_001002294:exon7:c.G1045T:p.E349X,FMO3:NM_006894:exon7:c.G1045T:p.E349X,FMO3:NM_001319173:exon8:c.G985T:p.E329X	-	P	1	0	-	-	-	-	-	-	-	-	-	-	-	-	-	-	-	-	-	-	-	-	-	-
-	-	-	-	-	-	X	1	171510842	C	T	1:171510842:C>T	exonic	PRRC2C	.	stopgain	PRRC2C:NM_015172:exon16:c.C4231T:p.R1411X	-	P	0	1	-	-	-	-	-	-	-	-	-	-	-	-	-	-	-	-	-	-	-	-	-	-
-	-	-	-	-	-	-	1	171605210	G	A	1:171605210:G>A	exonic	MYOC	.	nonsynonymous	MYOC:NM_000261:exon3:c.C1370T:p.T457I	-	LP	1	0	-	-	-	-	-	-	-	-	-	-	-	1	30966	3.22935e-05	NFE	6.66578e-05	1	15002	6.66578e-05	1	15002	PASS
-	-	-	-	-	-	-	1	171605308	C	G	1:171605308:C>G	exonic	MYOC	.	nonsynonymous	MYOC:NM_000261:exon3:c.G1272C:p.Q424H	-	LP	1	0	3	246262	1.21821e-05	NFE	2.68548e-05	3	111712	2.68548e-05	3	111712	PASS	-	-	-	-	-	-	-	-	-	-	-
-	-	-	-	-	-	-	1	171605315	C	T	1:171605315:C>T	exonic	MYOC	.	nonsynonymous	MYOC:NM_000261:exon3:c.G1265A:p.R422H	-	LP	1	0	6	246262	2.43643e-05	FIN	8.96861e-05	2	22300	8.95159e-06	1	111712	PASS	3	30942	9.69556e-05	NFE	0.000200053	3	14996	0.000200053	3	14996	PASS
-	-	-	-	-	-	-	1	171605316	G	A	1:171605316:G>A	exonic	MYOC	.	nonsynonymous	MYOC:NM_000261:exon3:c.C1264T:p.R422C	-	LP	1	0	7	246254	2.84259e-05	AFR	6.53424e-05	1	15304	3.58089e-05	4	111704	PASS	1	30934	3.23269e-05	NFE	6.67111e-05	1	14990	6.67111e-05	1	14990	PASS
-	-	-	-	-	-	-	1	171605322	T	A	1:171605322:T>A	exonic	MYOC	.	nonsynonymous	MYOC:NM_000261:exon3:c.A1258T:p.N420Y	-	LP	0	1	14	246258	5.68509e-05	NFE	0.000125325	14	111710	0.000125325	14	111710	PASS	3	30944	9.69493e-05	NFE	0.000200027	3	14998	0.000200027	3	14998	PASS
-	-	-	-	-	-	-	1	171605381	G	T	1:171605381:G>T	exonic	MYOC	.	nonsynonymous	MYOC:NM_000261:exon3:c.C1199A:p.A400D	-	LP	1	0	-	-	-	-	-	-	-	-	-	-	-	-	-	-	-	-	-	-	-	-	-	-
-	-	-	-	-	-	-	1	171605390	G	T	1:171605390:G>T	exonic	MYOC	.	nonsynonymous	MYOC:NM_000261:exon3:c.C1190A:p.A397D	-	LP	0	1	1	246202	4.06171e-06	NFE	8.95608e-06	1	111656	8.95608e-06	1	111656	PASS	-	-	-	-	-	-	-	-	-	-	-
-	-	-	-	-	-	-	1	171605528	G	T	1:171605528:G>T	exonic	MYOC	.	nonsynonymous	MYOC:NM_000261:exon3:c.C1052A:p.T351N	-	LP	0	1	7	246176	2.84349e-05	EAS	0.000405891	7	17246	0	0	111638	PASS	-	-	-	-	-	-	-	-	-	-	-
-	-	-	-	-	-	-	1	171607737	C	A	1:171607737:C>A	exonic	MYOC	.	stopgain	MYOC:NM_000261:exon2:c.G730T:p.G244X	-	P	1	0	-	-	-	-	-	-	-	-	-	-	-	-	-	-	-	-	-	-	-	-	-	-
-	-	-	-	-	-	-	1	171621147	C	A	1:171621147:C>A	splicing	MYOC	NM_000261:exon1:c.604+1G>T	.	.	-	P	1	0	-	-	-	-	-	-	-	-	-	-	-	-	-	-	-	-	-	-	-	-	-	-
-	-	-	X	-	-	-	1	173799900	G	A	1:173799900:G>A	splicing	DARS2	NM_018122:exon4:c.396+1G>A	.	.	-	P	1	0	-	-	-	-	-	-	-	-	-	-	-	-	-	-	-	-	-	-	-	-	-	-
-	-	-	X	-	-	-	1	173800770	T	C	1:173800770:T>C	splicing	DARS2	NM_018122:exon5:c.492+2T>C	.	.	P|P	P	5	3	82	246112	0.000333182	ASJ	0.00213328	21	9844	0.000179228	20	111590	PASS	22	30986	0.000709998	ASJ	0.00331126	1	302	0.000932463	14	15014	PASS
-	-	-	X	-	-	-	1	173802557	G	A	1:173802557:G>A	exonic	DARS2	.	nonsynonymous	DARS2:NM_018122:exon6:c.G536A:p.R179H	P	LP	1	0	16	246144	6.50026e-05	NFE	0.000143292	16	111660	0.000143292	16	111660	PASS	-	-	-	-	-	-	-	-	-	-	-
-	-	-	X	-	-	-	1	173819503	G	A	1:173819503:G>A	exonic	DARS2	.	stopgain	DARS2:NM_018122:exon13:c.G1230A:p.W410X	-	P	1	0	1	246022	4.06468e-06	EAS	5.80046e-05	1	17240	0	0	111576	PASS	-	-	-	-	-	-	-	-	-	-	-
-	-	X	X	-	-	X	1	173873074	T	C	1:173873074:T>C	exonic	SERPINC1	.	nonsynonymous	SERPINC1:NM_000488:exon7:c.A1348G:p.N450D	-	LP	0	1	2	246114	8.12632e-06	NFE	1.7925e-05	2	111576	1.7925e-05	2	111576	PASS	-	-	-	-	-	-	-	-	-	-	-
-	-	X	X	-	-	X	1	173873176	C	A	1:173873176:C>A	exonic	SERPINC1	.	nonsynonymous	SERPINC1:NM_000488:exon7:c.G1246T:p.A416S	other|VUS	LP	11	15	212	246126	0.000861347	NFE	0.00139795	156	111592	0.00139795	156	111592	PASS	22	30980	0.000710136	NFE	0.00119904	18	15012	0.00119904	18	15012	PASS
-	-	X	X	-	-	X	1	173878821	T	A	1:173878821:T>A	exonic	SERPINC1	.	nonsynonymous	SERPINC1:NM_000488:exon5:c.A1022T:p.D341V	-	LP	1	0	-	-	-	-	-	-	-	-	-	-	-	-	-	-	-	-	-	-	-	-	-	-
-	-	X	X	-	-	X	1	173880962	G	T	1:173880962:G>T	exonic	SERPINC1	.	nonsynonymous	SERPINC1:NM_000488:exon3:c.C599A:p.A200D	-	LP	1	0	2	246260	8.1215e-06	FIN	4.4843e-05	1	22300	8.95159e-06	1	111712	PASS	-	-	-	-	-	-	-	-	-	-	-
-	-	X	X	-	-	X	1	173881032	G	A	1:173881032:G>A	exonic	SERPINC1	.	nonsynonymous	SERPINC1:NM_000488:exon3:c.C529T:p.R177C	-	LP	0	3	27	246256	0.000109642	AFR	0.00150288	23	15304	0	0	111708	PASS	14	30980	0.000451904	AFR	0.00137426	12	8732	6.66134e-05	1	15012	PASS
-	-	X	X	-	-	X	1	173881079	C	A	1:173881079:C>A	exonic	SERPINC1	.	nonsynonymous	SERPINC1:NM_000488:exon3:c.G482T:p.R161L	-	LP	0	1	4	246264	1.62427e-05	NFE	2.68548e-05	3	111712	2.68548e-05	3	111712	PASS	-	-	-	-	-	-	-	-	-	-	-
-	-	X	X	-	-	X	1	173883864	G	A	1:173883864:G>A	exonic	SERPINC1	.	nonsynonymous	SERPINC1:NM_000488:exon2:c.C235T:p.R79C	P	LP	1	1	9	246238	3.655e-05	EAS	0.000231911	4	17248	1.7907e-05	2	111688	PASS	-	-	-	-	-	-	-	-	-	-	-
-	-	X	X	-	-	X	1	173883932	C	T	1:173883932:C>T	exonic	SERPINC1	.	nonsynonymous	SERPINC1:NM_000488:exon2:c.G167A:p.R56H	-	LP	1	0	4	246086	1.62545e-05	SAS	9.74849e-05	3	30774	8.9617e-06	1	111586	PASS	2	30966	6.4587e-05	AFR	0.000229043	2	8732	0	0	14998	PASS
-	-	X	X	-	X	X	1	173939719	G	A	1:173939719:G>A	exonic	RC3H1	.	stopgain	RC3H1:NM_001300850:exon8:c.C1258T:p.R420X,RC3H1:NM_001300851:exon8:c.C1258T:p.R420X,RC3H1:NM_001300852:exon8:c.C1258T:p.R420X,RC3H1:NM_172071:exon8:c.C1258T:p.R420X	-	P	0	1	-	-	-	-	-	-	-	-	-	-	-	-	-	-	-	-	-	-	-	-	-	-
-	-	-	-	-	-	-	1	179521736	A	T	1:179521736:A>T	splicing	NPHS2	NM_014625:exon7:c.873+2T>A;NM_001297575:exon6:c.669+2T>A	.	.	-	P	1	0	-	-	-	-	-	-	-	-	-	-	-	-	-	-	-	-	-	-	-	-	-	-
-	-	-	-	-	-	-	1	179530490	G	A	1:179530490:G>A	exonic	NPHS2	.	stopgain	NPHS2:NM_001297575:exon3:c.C385T:p.Q129X,NPHS2:NM_014625:exon3:c.C385T:p.Q129X	-	P	1	0	2	246106	8.12658e-06	NFE	1.79195e-05	2	111610	1.79195e-05	2	111610	PASS	-	-	-	-	-	-	-	-	-	-	-
-	-	-	-	X	-	X	1	180849360	C	T	1:180849360:C>T	exonic	XPR1	.	stopgain	XPR1:NM_001135669:exon13:c.C1762T:p.R588X,XPR1:NM_004736:exon14:c.C1957T:p.R653X	-	P	0	1	-	-	-	-	-	-	-	-	-	-	-	-	-	-	-	-	-	-	-	-	-	-
-	-	-	-	X	X	X	1	182353592	C	T	1:182353592:C>T	exonic	GLUL	.	nonsynonymous	GLUL:NM_001033044:exon7:c.G1070A:p.R357H,GLUL:NM_001033056:exon7:c.G1070A:p.R357H,GLUL:NM_002065:exon8:c.G1070A:p.R357H	-	LP	1	0	-	-	-	-	-	-	-	-	-	-	-	1	30942	3.23185e-05	AFR	0.000114626	1	8724	0	0	14986	PASS
-	-	-	-	X	X	X	1	182353593	G	A	1:182353593:G>A	exonic	GLUL	.	nonsynonymous	GLUL:NM_001033044:exon7:c.C1069T:p.R357C,GLUL:NM_001033056:exon7:c.C1069T:p.R357C,GLUL:NM_002065:exon8:c.C1069T:p.R357C	-	LP	1	0	8	245946	3.25275e-05	AMR	5.95806e-05	2	33568	5.38416e-05	6	111438	PASS	1	30958	3.23018e-05	NFE	6.66489e-05	1	15004	6.66489e-05	1	15004	PASS
-	-	-	-	X	X	X	1	182353677	C	T	1:182353677:C>T	exonic	GLUL	.	nonsynonymous	GLUL:NM_001033044:exon7:c.G985A:p.V329I,GLUL:NM_001033056:exon7:c.G985A:p.V329I,GLUL:NM_002065:exon8:c.G985A:p.V329I	-	LP	1	0	2	246236	8.12229e-06	AFR	6.53424e-05	1	15304	0	0	111686	PASS	2	30976	6.45661e-05	AFR	0.000229043	2	8732	0	0	15006	PASS
-	-	-	-	X	X	X	1	182353683	G	A	1:182353683:G>A	exonic	GLUL	.	nonsynonymous	GLUL:NM_001033044:exon7:c.C979T:p.R327W,GLUL:NM_001033056:exon7:c.C979T:p.R327W,GLUL:NM_002065:exon8:c.C979T:p.R327W	-	LP	1	0	4	246232	1.62448e-05	SAS	9.74596e-05	3	30782	0	0	111684	PASS	1	30980	3.22789e-05	AFR	0.000114574	1	8728	0	0	15014	RF
-	-	-	-	X	X	X	1	182353701	C	T	1:182353701:C>T	exonic	GLUL	.	nonsynonymous	GLUL:NM_001033044:exon7:c.G961A:p.A321T,GLUL:NM_001033056:exon7:c.G961A:p.A321T,GLUL:NM_002065:exon8:c.G961A:p.A321T	-	LP	0	2	3	246236	1.21834e-05	AMR	2.97779e-05	1	33582	1.79077e-05	2	111684	PASS	-	-	-	-	-	-	-	-	-	-	-
-	-	-	-	X	X	X	1	182354643	G	T	1:182354643:G>T	exonic	GLUL	.	nonsynonymous	GLUL:NM_001033044:exon6:c.C652A:p.L218I,GLUL:NM_001033056:exon6:c.C652A:p.L218I,GLUL:NM_002065:exon7:c.C652A:p.L218I	-	LP	0	1	-	-	-	-	-	-	-	-	-	-	-	-	-	-	-	-	-	-	-	-	-	-
-	-	-	-	X	X	X	1	182356414	C	G	1:182356414:C>G	exonic	GLUL	.	nonsynonymous	GLUL:NM_001033044:exon3:c.G180C:p.W60C,GLUL:NM_001033056:exon3:c.G180C:p.W60C,GLUL:NM_002065:exon4:c.G180C:p.W60C	-	LP	0	1	-	-	-	-	-	-	-	-	-	-	-	-	-	-	-	-	-	-	-	-	-	-
-	-	-	-	-	-	-	1	182555176	G	A	1:182555176:G>A	exonic	RNASEL	.	stopgain	RNASEL:NM_021133:exon2:c.C766T:p.Q256X	-	LP	1	0	-	-	-	-	-	-	-	-	-	-	-	-	-	-	-	-	-	-	-	-	-	-
-	-	-	-	X	X	X	1	182829287	C	T	1:182829287:C>T	exonic	DHX9	.	stopgain	DHX9:NM_001357:exon12:c.C1300T:p.R434X	-	P	0	1	-	-	-	-	-	-	-	-	-	-	-	-	-	-	-	-	-	-	-	-	-	-
-	-	-	-	X	-	X	1	183100515	T	A	1:183100515:T>A	splicing	LAMC1	NM_002293:exon20:c.3566+2T>A	.	.	-	P	0	1	-	-	-	-	-	-	-	-	-	-	-	-	-	-	-	-	-	-	-	-	-	-
-	-	-	-	-	-	-	1	183177014	A	G	1:183177014:A>G	splicing	LAMC2	NM_018891:exon2:c.80-2A>G;NM_005562:exon2:c.80-2A>G	.	.	-	P	1	1	4	244294	1.63737e-05	NFE	3.62542e-05	4	110332	3.62542e-05	4	110332	PASS	-	-	-	-	-	-	-	-	-	-	-
-	-	-	-	-	-	-	1	183189964	C	T	1:183189964:C>T	exonic	LAMC2	.	stopgain	LAMC2:NM_005562:exon5:c.C508T:p.R170X,LAMC2:NM_018891:exon5:c.C508T:p.R170X	-	P	0	1	2	246212	8.12308e-06	FIN	4.48471e-05	1	22298	8.95464e-06	1	111674	PASS	-	-	-	-	-	-	-	-	-	-	-
-	-	-	-	X	X	X	1	183511605	C	T	1:183511605:C>T	exonic	SMG7	.	stopgain	SMG7:NM_001174061:exon13:c.C1684T:p.Q562X,SMG7:NM_173156:exon14:c.C1810T:p.Q604X,SMG7:NM_001350220:exon16:c.C1897T:p.Q633X	-	P	0	1	3	245110	1.22394e-05	NFE	2.70402e-05	3	110946	2.70402e-05	3	110946	PASS	-	-	-	-	-	-	-	-	-	-	-
-	-	-	-	-	-	-	1	183542379	G	A	1:183542379:G>A	exonic	NCF2	.	stopgain	NCF2:NM_001190794:exon4:c.C415T:p.R139X,NCF2:NM_000433:exon5:c.C550T:p.R184X,NCF2:NM_001127651:exon6:c.C550T:p.R184X	-	P	1	1	3	246238	1.21833e-05	SAS	3.24865e-05	1	30782	1.79073e-05	2	111686	PASS	1	30964	3.22956e-05	NFE	6.664e-05	1	15006	6.664e-05	1	15006	PASS
-	-	-	-	-	-	-	1	183546796	G	A	1:183546796:G>A	exonic	NCF2	.	stopgain	NCF2:NM_000433:exon3:c.C304T:p.R102X,NCF2:NM_001190789:exon3:c.C304T:p.R102X,NCF2:NM_001190794:exon3:c.C304T:p.R102X,NCF2:NM_001127651:exon4:c.C304T:p.R102X	P	P	1	3	10	246264	4.06068e-05	FIN	8.97022e-05	2	22296	3.58051e-05	4	111716	PASS	2	30966	6.4587e-05	NFE	0.000133298	2	15004	0.000133298	2	15004	PASS
-	-	-	-	-	-	-	1	183546839	A	C	1:183546839:A>C	exonic	NCF2	.	stopgain	NCF2:NM_000433:exon3:c.T261G:p.Y87X,NCF2:NM_001190789:exon3:c.T261G:p.Y87X,NCF2:NM_001190794:exon3:c.T261G:p.Y87X,NCF2:NM_001127651:exon4:c.T261G:p.Y87X	-	LP	0	1	-	-	-	-	-	-	-	-	-	-	-	-	-	-	-	-	-	-	-	-	-	-
-	-	-	-	-	-	X	1	183867032	G	T	1:183867032:G>T	splicing	RGL1	NM_015149:exon11:c.1335+1G>T;NM_001297669:exon11:c.1224+1G>T;NM_001297670:exon10:c.1224+1G>T;NM_001297672:exon10:c.1230+1G>T;NM_001297671:exon10:c.1230+1G>T	.	.	-	P	0	1	-	-	-	-	-	-	-	-	-	-	-	-	-	-	-	-	-	-	-	-	-	-
-	-	-	-	-	-	X	1	185106804	G	A	1:185106804:G>A	exonic	TRMT1L	.	stopgain	TRMT1L:NM_001202423:exon10:c.C979T:p.Q327X,TRMT1L:NM_030934:exon10:c.C1447T:p.Q483X	-	P	1	0	-	-	-	-	-	-	-	-	-	-	-	-	-	-	-	-	-	-	-	-	-	-
-	-	-	-	-	-	X	1	186310494	C	A	1:186310494:C>A	exonic	TPR	.	stopgain	TPR:NM_003292:exon28:c.G3778T:p.E1260X	-	P	0	1	-	-	-	-	-	-	-	-	-	-	-	-	-	-	-	-	-	-	-	-	-	-
-	-	-	-	-	-	X	1	193181525	C	T	1:193181525:C>T	exonic	CDC73	.	stopgain	CDC73:NM_024529:exon13:c.C1072T:p.R358X	-	P	1	0	2	242570	8.24504e-06	NFE	1.80878e-05	2	110572	1.80878e-05	2	110572	PASS	-	-	-	-	-	-	-	-	-	-	-
-	-	-	-	-	-	X	1	196695602	C	T	1:196695602:C>T	exonic	CFH	.	stopgain	CFH:NM_000186:exon13:c.C1876T:p.Q626X	-	LP	1	0	-	-	-	-	-	-	-	-	-	-	-	-	-	-	-	-	-	-	-	-	-	-
-	-	-	-	-	-	-	1	197025029	T	C	1:197025029:T>C	splicing	F13B	NM_001994:exon8:c.1172-2A>G	.	.	-	P	0	1	1	243796	4.10179e-06	NFE	9.09339e-06	1	109970	9.09339e-06	1	109970	PASS	1	30938	3.23227e-05	NFE	6.67022e-05	1	14992	6.67022e-05	1	14992	PASS
-	-	-	-	-	-	-	1	197062180	A	G	1:197062180:A>G	splicing	ASPM	NM_018136:exon21:c.9294+2T>C;NM_001206846:exon20:c.4539+2T>C	.	.	-	P	1	2	31	244322	0.000126882	NFE	0.000235815	26	110256	0.000235815	26	110256	PASS	2	30868	6.4792e-05	FIN	0.000286369	1	3492	0	0	14956	PASS
-	-	-	-	-	-	-	1	197069851	G	A	1:197069851:G>A	exonic	ASPM	.	stopgain	ASPM:NM_018136:exon18:c.C8530T:p.Q2844X	-	P	1	1	1	244152	4.09581e-06	NFE	9.07886e-06	1	110146	9.07886e-06	1	110146	PASS	1	30870	3.23939e-05	NFE	6.68092e-05	1	14968	6.68092e-05	1	14968	PASS
-	-	-	-	-	-	-	1	197070283	G	A	1:197070283:G>A	exonic	ASPM	.	stopgain	ASPM:NM_018136:exon18:c.C8098T:p.R2700X	P	P	0	1	1	244378	4.09202e-06	NFE	9.06109e-06	1	110362	9.06109e-06	1	110362	RF	-	-	-	-	-	-	-	-	-	-	-
-	-	-	-	-	-	-	1	197071057	G	A	1:197071057:G>A	exonic	ASPM	.	stopgain	ASPM:NM_018136:exon18:c.C7324T:p.R2442X	-	LP	0	1	2	244898	8.16667e-06	NFE	1.80675e-05	2	110696	1.80675e-05	2	110696	PASS	-	-	-	-	-	-	-	-	-	-	-
-	-	-	-	-	-	-	1	197071336	T	A	1:197071336:T>A	exonic	ASPM	.	stopgain	ASPM:NM_018136:exon18:c.A7045T:p.R2349X	-	LP	0	1	3	244882	1.22508e-05	NFE	2.71076e-05	3	110670	2.71076e-05	3	110670	PASS	2	30886	6.47543e-05	FIN	0.00057241	2	3494	0	0	14990	PASS
-	-	-	-	-	-	-	1	197071387	G	A	1:197071387:G>A	exonic	ASPM	.	stopgain	ASPM:NM_018136:exon18:c.C6994T:p.R2332X	-	P	0	1	1	244916	4.08303e-06	NFE	9.03277e-06	1	110708	9.03277e-06	1	110708	RF	-	-	-	-	-	-	-	-	-	-	-
-	-	-	-	-	-	-	1	197072149	G	A	1:197072149:G>A	exonic	ASPM	.	stopgain	ASPM:NM_018136:exon18:c.C6232T:p.R2078X	P	P	0	1	4	245062	1.63224e-05	NFE	2.70056e-05	3	111088	2.70056e-05	3	111088	PASS	-	-	-	-	-	-	-	-	-	-	-
-	-	-	-	-	-	-	1	197086963	C	A	1:197086963:C>A	exonic	ASPM	.	stopgain	ASPM:NM_001206846:exon17:c.G4021T:p.E1341X,ASPM:NM_018136:exon17:c.G4021T:p.E1341X	-	P	0	1	1	245292	4.07677e-06	NFE	9.00528e-06	1	111046	9.00528e-06	1	111046	RF	-	-	-	-	-	-	-	-	-	-	-
-	-	-	-	-	-	-	1	197087005	G	A	1:197087005:G>A	exonic	ASPM	.	stopgain	ASPM:NM_001206846:exon17:c.C3979T:p.R1327X,ASPM:NM_018136:exon17:c.C3979T:p.R1327X	-	P	1	0	-	-	-	-	-	-	-	-	-	-	-	1	30886	3.23771e-05	FIN	0.000288018	1	3472	0	0	14968	PASS
-	-	-	-	-	-	-	1	197098380	A	T	1:197098380:A>T	exonic	ASPM	.	stopgain	ASPM:NM_001206846:exon9:c.T2697A:p.Y899X,ASPM:NM_018136:exon9:c.T2697A:p.Y899X	-	P	1	0	-	-	-	-	-	-	-	-	-	-	-	-	-	-	-	-	-	-	-	-	-	-
-	-	-	-	-	-	-	1	197102510	G	A	1:197102510:G>A	exonic	ASPM	.	stopgain	ASPM:NM_001206846:exon6:c.C2389T:p.R797X,ASPM:NM_018136:exon6:c.C2389T:p.R797X	P	P	1	0	3	245880	1.22011e-05	FIN	4.49357e-05	1	22254	1.79401e-05	2	111482	PASS	-	-	-	-	-	-	-	-	-	-	-
-	-	-	-	-	-	-	1	197102631	A	C	1:197102631:A>C	exonic	ASPM	.	stopgain	ASPM:NM_001206846:exon6:c.T2268G:p.Y756X,ASPM:NM_018136:exon6:c.T2268G:p.Y756X	-	LP	0	1	-	-	-	-	-	-	-	-	-	-	-	-	-	-	-	-	-	-	-	-	-	-
-	-	-	-	-	-	-	1	197111593	G	A	1:197111593:G>A	exonic	ASPM	.	stopgain	ASPM:NM_001206846:exon3:c.C1789T:p.R597X,ASPM:NM_018136:exon3:c.C1789T:p.R597X	-	LP	1	0	4	246094	1.6254e-05	EAS	5.79845e-05	1	17246	2.68875e-05	3	111576	PASS	-	-	-	-	-	-	-	-	-	-	-
-	-	-	-	-	-	-	1	197313608	T	G	1:197313608:T>G	splicing	CRB1	NM_001257965:exon5:c.641+2T>G;NM_001257966:exon3:c.848+2T>G;NM_201253:exon3:c.848+2T>G	.	.	-	P	1	0	1	243804	4.10166e-06	NFE	9.14947e-06	1	109296	9.14947e-06	1	109296	PASS	-	-	-	-	-	-	-	-	-	-	-
-	-	-	-	-	-	-	1	197390534	C	T	1:197390534:C>T	exonic	CRB1	.	stopgain	CRB1:NM_001193640:exon4:c.C1240T:p.R414X,CRB1:NM_001257966:exon6:c.C1576T:p.R526X,CRB1:NM_201253:exon6:c.C1576T:p.R526X,CRB1:NM_001257965:exon8:c.C1369T:p.R457X	P|P	P	1	0	8	246166	3.24984e-05	EAS	0.000173933	3	17248	3.58346e-05	4	111624	PASS	1	30984	3.22747e-05	NFE	6.66134e-05	1	15012	6.66134e-05	1	15012	PASS
-	-	-	-	-	-	-	1	197390765	C	T	1:197390765:C>T	exonic	CRB1	.	stopgain	CRB1:NM_001193640:exon4:c.C1471T:p.Q491X,CRB1:NM_001257966:exon6:c.C1807T:p.Q603X,CRB1:NM_201253:exon6:c.C1807T:p.Q603X,CRB1:NM_001257965:exon8:c.C1600T:p.Q534X	-	P	1	0	-	-	-	-	-	-	-	-	-	-	-	-	-	-	-	-	-	-	-	-	-	-
-	-	-	-	-	-	-	1	197396689	C	T	1:197396689:C>T	exonic	CRB1	.	nonsynonymous	CRB1:NM_001193640:exon5:c.C1898T:p.T633M,CRB1:NM_201253:exon7:c.C2234T:p.T745M,CRB1:NM_001257965:exon9:c.C2027T:p.T676M	P|UNK	LP	0	1	17	245706	6.91884e-05	AFR	0.000130719	2	15300	0.000107732	12	111388	PASS	1	30968	3.22914e-05	NFE	6.66667e-05	1	15000	6.66667e-05	1	15000	PASS
-	-	-	-	-	-	-	1	197396856	A	T	1:197396856:A>T	exonic	CRB1	.	stopgain	CRB1:NM_001193640:exon5:c.A2065T:p.K689X,CRB1:NM_201253:exon7:c.A2401T:p.K801X,CRB1:NM_001257965:exon9:c.A2194T:p.K732X	P|P	P	0	1	13	245508	5.29514e-05	NFE	9.89262e-05	11	111194	9.89262e-05	11	111194	PASS	3	30980	9.68367e-05	NFE	0.000199814	3	15014	0.000199814	3	15014	PASS
-	-	-	-	-	-	-	1	197398590	T	A	1:197398590:T>A	exonic	CRB1	.	stopgain	CRB1:NM_001193640:exon6:c.T2352A:p.C784X,CRB1:NM_201253:exon8:c.T2688A:p.C896X,CRB1:NM_001257965:exon11:c.T2616A:p.C872X	UNK|P	P	1	0	7	246190	2.84333e-05	AMR	5.95628e-05	2	33578	4.47804e-05	5	111656	PASS	1	30980	3.22789e-05	AMR	0.00119332	1	838	0	0	15012	PASS
-	-	-	-	-	-	-	1	197403836	G	A	1:197403836:G>A	exonic	CRB1	.	nonsynonymous	CRB1:NM_001193640:exon7:c.G2507A:p.C836Y,CRB1:NM_201253:exon9:c.G2843A:p.C948Y,CRB1:NM_001257965:exon12:c.G2771A:p.C924Y	P|P|UNK	LP	1	6	52	245354	0.000211939	NFE	0.000414049	46	111098	0.000414049	46	111098	PASS	4	30968	0.000129166	NFE	0.000266525	4	15008	0.000266525	4	15008	PASS
-	-	-	-	-	-	X	1	198661503	G	T	1:198661503:G>T	splicing	PTPRC	NM_002838:exon3:c.100+1G>T;NM_080921:exon3:c.100+1G>T;NM_001267798:exon3:c.100+1G>T	.	.	-	P	1	0	-	-	-	-	-	-	-	-	-	-	-	-	-	-	-	-	-	-	-	-	-	-
-	-	-	-	-	-	X	1	200080329	G	A	1:200080329:G>A	splicing	NR5A2	NM_003822:exon5:c.973-1G>A;NM_205860:exon6:c.1111-1G>A;NM_001276464:exon5:c.895-1G>A	.	.	-	P	0	1	-	-	-	-	-	-	-	-	-	-	-	-	-	-	-	-	-	-	-	-	-	-
-	-	-	-	-	-	-	1	200539038	C	A	1:200539038:C>A	splicing	KIF14	NM_001305792:exon21:c.2188+1G>T;NM_014875:exon23:c.3661+1G>T	.	.	-	P	0	1	3	241392	1.24279e-05	NFE	2.71557e-05	3	110474	2.71557e-05	3	110474	PASS	1	30968	3.22914e-05	NFE	6.66578e-05	1	15002	6.66578e-05	1	15002	PASS
-	-	-	-	-	-	-	1	200619587	G	C	1:200619587:G>C	exonic	DDX59	.	nonsynonymous	DDX59:NM_001031725:exon5:c.C1280G:p.P427R,DDX59:NM_001320181:exon5:c.C1280G:p.P427R,DDX59:NM_001349799:exon5:c.C1280G:p.P427R,DDX59:NM_001349800:exon5:c.C1280G:p.P427R,DDX59:NM_001349801:exon5:c.C1280G:p.P427R,DDX59:NM_001349802:exon5:c.C1280G:p.P427R	-	LP	1	0	1	244858	4.084e-06	NFE	8.99264e-06	1	111202	8.99264e-06	1	111202	PASS	-	-	-	-	-	-	-	-	-	-	-
-	-	-	-	-	-	-	1	200619614	C	T	1:200619614:C>T	exonic	DDX59	.	nonsynonymous	DDX59:NM_001031725:exon5:c.G1253A:p.R418H,DDX59:NM_001320181:exon5:c.G1253A:p.R418H,DDX59:NM_001349799:exon5:c.G1253A:p.R418H,DDX59:NM_001349800:exon5:c.G1253A:p.R418H,DDX59:NM_001349801:exon5:c.G1253A:p.R418H,DDX59:NM_001349802:exon5:c.G1253A:p.R418H	-	LP	24	21	331	246174	0.00134458	NFE	0.00220347	246	111642	0.00220347	246	111642	PASS	35	30976	0.00112991	NFE	0.00193205	29	15010	0.00193205	29	15010	PASS
-	-	-	-	-	-	-	1	201009212	T	C	1:201009212:T>C	splicing	CACNA1S	NM_000069:exon44:c.5371-2A>G	.	.	-	P	0	1	-	-	-	-	-	-	-	-	-	-	-	-	-	-	-	-	-	-	-	-	-	-
-	-	-	-	-	-	-	1	201010719	T	C	1:201010719:T>C	splicing	CACNA1S	NM_000069:exon41:c.5049-2A>G	.	.	-	P	1	1	20	246092	8.12704e-05	AFR	0.00130787	20	15292	0	0	111614	PASS	14	30942	0.000452459	AFR	0.0016055	14	8720	0	0	14988	PASS
-	-	-	-	-	-	-	1	201016651	A	G	1:201016651:A>G	splicing	CACNA1S	NM_000069:exon37:c.4543+2T>C	.	.	-	P	1	0	-	-	-	-	-	-	-	-	-	-	-	-	-	-	-	-	-	-	-	-	-	-
-	-	-	-	-	-	-	1	201022716	C	T	1:201022716:C>T	splicing	CACNA1S	NM_000069:exon30:c.3667-1G>A	.	.	-	P	1	0	-	-	-	-	-	-	-	-	-	-	-	-	-	-	-	-	-	-	-	-	-	-
-	-	-	-	-	-	-	1	201028316	C	T	1:201028316:C>T	splicing	CACNA1S	NM_000069:exon27:c.3525+1G>A	.	.	-	P	1	1	-	-	-	-	-	-	-	-	-	-	-	-	-	-	-	-	-	-	-	-	-	-
-	-	-	-	-	-	-	1	201039491	G	A	1:201039491:G>A	exonic	CACNA1S	.	stopgain	CACNA1S:NM_000069:exon17:c.C2269T:p.R757X	-	P	0	2	7	246142	2.84389e-05	NFE	6.2678e-05	7	111682	6.2678e-05	7	111682	PASS	-	-	-	-	-	-	-	-	-	-	-
-	-	-	-	-	-	-	1	201047043	C	A	1:201047043:C>A	exonic	CACNA1S	.	nonsynonymous	CACNA1S:NM_000069:exon11:c.G1583T:p.R528L	-	LP	1	0	3	245914	1.21994e-05	FIN	4.48591e-05	1	22292	1.7954e-05	2	111396	PASS	-	-	-	-	-	-	-	-	-	-	-
-	-	-	-	-	-	-	1	201047043	C	T	1:201047043:C>T	exonic	CACNA1S	.	nonsynonymous	CACNA1S:NM_000069:exon11:c.G1583A:p.R528H	P	LP	0	1	-	-	-	-	-	-	-	-	-	-	-	-	-	-	-	-	-	-	-	-	-	-
-	-	-	-	-	-	-	1	201061111	G	A	1:201061111:G>A	exonic	CACNA1S	.	nonsynonymous	CACNA1S:NM_000069:exon4:c.C530T:p.S177L	LP	LP	4	10	106	246104	0.000430712	NFE	0.000788516	88	111602	0.000788516	88	111602	PASS	6	30948	0.000193874	NFE	0.000333734	5	14982	0.000333734	5	14982	PASS
-	-	-	-	-	-	-	1	201263134	C	G	1:201263134:C>G	exonic	PKP1	.	stopgain	PKP1:NM_000299:exon2:c.C267G:p.Y89X,PKP1:NM_001005337:exon2:c.C267G:p.Y89X	-	LP	0	1	-	-	-	-	-	-	-	-	-	-	-	-	-	-	-	-	-	-	-	-	-	-
-	-	-	-	-	-	-	1	201294880	A	T	1:201294880:A>T	splicing	PKP1	NM_000299:exon13:c.2085-2A>T;NM_001005337:exon12:c.2022-2A>T	.	.	-	P	0	1	-	-	-	-	-	-	-	-	-	-	-	-	-	-	-	-	-	-	-	-	-	-
-	-	-	-	-	-	-	1	201337290	C	A	1:201337290:C>A	exonic	TNNT2	.	stopgain	TNNT2:NM_001001432:exon4:c.G118T:p.E40X,TNNT2:NM_001001430:exon5:c.G133T:p.E45X,TNNT2:NM_001001431:exon5:c.G133T:p.E45X,TNNT2:NM_001276347:exon5:c.G133T:p.E45X,TNNT2:NM_000364:exon6:c.G163T:p.E55X,TNNT2:NM_001276345:exon6:c.G163T:p.E55X	-	P	1	0	-	-	-	-	-	-	-	-	-	-	-	-	-	-	-	-	-	-	-	-	-	-
-	-	-	-	X	X	X	1	201778390	G	T	1:201778390:G>T	splicing	NAV1	NM_020443:exon21:c.4305+1G>T;NM_001167738:exon18:c.3123+1G>T	.	.	-	P	0	1	-	-	-	-	-	-	-	-	-	-	-	-	-	-	-	-	-	-	-	-	-	-
-	-	-	-	-	-	-	1	202304124	G	C	1:202304124:G>C	exonic	UBE2T	.	nonsynonymous	UBE2T:NM_001310326:exon3:c.C82G:p.P28A,UBE2T:NM_014176:exon3:c.C172G:p.P58A	-	LP	7	2	74	243544	0.000303847	NFE	0.000624536	69	110482	0.000624536	69	110482	PASS	4	30966	0.000129174	NFE	0.000266667	4	15000	0.000266667	4	15000	PASS
-	-	-	-	-	-	-	1	202304165	G	A	1:202304165:G>A	exonic	UBE2T	.	nonsynonymous	UBE2T:NM_001310326:exon3:c.C41T:p.T14I,UBE2T:NM_014176:exon3:c.C131T:p.T44I	-	LP	0	1	-	-	-	-	-	-	-	-	-	-	-	-	-	-	-	-	-	-	-	-	-	-
-	-	-	-	-	-	-	1	202304866	C	T	1:202304866:C>T	exonic	UBE2T	.	nonsynonymous	UBE2T:NM_014176:exon2:c.G17A:p.R6H	-	LP	1	0	2	245136	8.15874e-06	EAS	0.000115996	2	17242	0	0	110726	PASS	-	-	-	-	-	-	-	-	-	-	-
-	-	-	-	-	-	-	1	202304867	G	A	1:202304867:G>A	exonic	UBE2T	.	nonsynonymous	UBE2T:NM_014176:exon2:c.C16T:p.R6C	-	LP	0	1	6	245032	2.44866e-05	NFE	5.42231e-05	6	110654	5.42231e-05	6	110654	PASS	-	-	-	-	-	-	-	-	-	-	-
-	-	-	-	-	-	X	1	204083646	G	C	1:204083646:G>C	splicing	SOX13	NM_005686:exon4:c.332-1G>C	.	.	-	P	1	0	-	-	-	-	-	-	-	-	-	-	-	-	-	-	-	-	-	-	-	-	-	-
-	-	-	-	-	-	X	1	204091981	G	T	1:204091981:G>T	splicing	SOX13	NM_005686:exon10:c.1025-1G>T	.	.	-	P	0	1	-	-	-	-	-	-	-	-	-	-	-	-	-	-	-	-	-	-	-	-	-	-
-	-	-	-	-	-	-	1	204131140	C	A	1:204131140:C>A	splicing	REN	NM_000537:exon2:c.249+1G>T	.	.	-	P	0	1	-	-	-	-	-	-	-	-	-	-	-	-	-	-	-	-	-	-	-	-	-	-
-	-	-	-	-	-	-	1	204131245	G	A	1:204131245:G>A	exonic	REN	.	stopgain	REN:NM_000537:exon2:c.C145T:p.R49X	P	P	2	1	11	246158	4.46867e-05	NFE	8.06105e-05	9	111648	8.06105e-05	9	111648	PASS	-	-	-	-	-	-	-	-	-	-	-
-	-	-	-	-	-	-	1	204131263	G	A	1:204131263:G>A	exonic	REN	.	stopgain	REN:NM_000537:exon2:c.C127T:p.R43X	P	P	1	0	2	246158	8.12486e-06	NFE	1.79141e-05	2	111644	1.79141e-05	2	111644	PASS	-	-	-	-	-	-	-	-	-	-	-
-	-	-	-	-	-	X	1	204216492	C	A	1:204216492:C>A	splicing	PLEKHA6	NM_014935:exon13:c.1920+1G>T	.	.	-	P	1	0	-	-	-	-	-	-	-	-	-	-	-	-	-	-	-	-	-	-	-	-	-	-
-	-	-	-	-	-	X	1	204236677	T	C	1:204236677:T>C	splicing	PLEKHA6	NM_014935:exon5:c.208-2A>G	.	.	-	P	1	0	-	-	-	-	-	-	-	-	-	-	-	-	-	-	-	-	-	-	-	-	-	-
-	-	-	-	-	-	X	1	204403667	G	A	1:204403667:G>A	exonic	PIK3C2B	.	stopgain	PIK3C2B:NM_002646:exon25:c.C3586T:p.R1196X	-	P	1	0	-	-	-	-	-	-	-	-	-	-	-	-	-	-	-	-	-	-	-	-	-	-
-	-	-	-	X	-	X	1	204518239	A	G	1:204518239:A>G	splicing	MDM4	NM_002393:exon11:c.904-2A>G;NM_001278516:exon10:c.836-2A>G;NM_001278516:exon10:UTR3;NM_001278517:exon8:c.610-2A>G;NM_001278518:exon7:c.425-2A>G;NM_001278518:exon7:UTR3;NM_001204171:exon10:c.754-2A>G;NM_001278519:exon5:c.235-2A>G	.	.	-	P	1	0	-	-	-	-	-	-	-	-	-	-	-	-	-	-	-	-	-	-	-	-	-	-
-	-	-	-	X	-	X	1	204955239	G	T	1:204955239:G>T	exonic	NFASC	.	stopgain	NFASC:NM_001160331:exon21:c.G2821T:p.G941X,NFASC:NM_001160332:exon22:c.G2776T:p.G926X,NFASC:NM_015090:exon22:c.G2776T:p.G926X	-	P	1	0	-	-	-	-	-	-	-	-	-	-	-	-	-	-	-	-	-	-	-	-	-	-
-	-	X	-	-	-	-	1	205030426	G	A	1:205030426:G>A	exonic	CNTN2	.	stopgain	CNTN2:NM_001346083:exon8:c.G851A:p.W284X,CNTN2:NM_005076:exon8:c.G851A:p.W284X	-	P	1	0	1	244972	4.0821e-06	NFE	9.03065e-06	1	110734	9.03065e-06	1	110734	PASS	-	-	-	-	-	-	-	-	-	-	-
-	-	X	-	-	-	-	1	205039031	G	A	1:205039031:G>A	exonic	CNTN2	.	stopgain	CNTN2:NM_001346083:exon18:c.G2273A:p.W758X,CNTN2:NM_005076:exon18:c.G2273A:p.W758X	-	P	2	0	43	246066	0.00017475	ASJ	0.00182852	18	9844	0.000152387	17	111558	PASS	4	30952	0.000129232	ASJ	0.00662252	2	302	0.000133422	2	14990	PASS
-	-	-	-	-	-	-	1	207640236	C	T	1:207640236:C>T	exonic	CR2	.	stopgain	CR2:NM_001006658:exon2:c.C424T:p.R142X,CR2:NM_001877:exon2:c.C424T:p.R142X	-	LP	1	1	16	233972	6.83843e-05	NFE	0.000130763	14	107064	0.000130763	14	107064	PASS	-	-	-	-	-	-	-	-	-	-	-
-	-	-	-	-	-	-	1	207642168	C	T	1:207642168:C>T	exonic	CR2	.	stopgain	CR2:NM_001006658:exon4:c.C658T:p.R220X,CR2:NM_001877:exon4:c.C658T:p.R220X	-	P	1	0	9	246030	3.65809e-05	AFR	0.000130787	2	15292	4.48149e-05	5	111570	PASS	3	30966	9.68804e-05	NFE	0.00019992	3	15006	0.00019992	3	15006	PASS
-	-	-	-	-	-	-	1	207643131	C	A	1:207643131:C>A	exonic	CR2	.	stopgain	CR2:NM_001006658:exon6:c.C909A:p.Y303X,CR2:NM_001877:exon6:c.C909A:p.Y303X	-	LP	2	0	2	245936	8.1322e-06	NFE	1.7935e-05	2	111514	1.7935e-05	2	111514	PASS	-	-	-	-	-	-	-	-	-	-	-
-	-	-	-	-	-	-	1	207643300	C	T	1:207643300:C>T	exonic	CR2	.	stopgain	CR2:NM_001006658:exon6:c.C1078T:p.R360X,CR2:NM_001877:exon6:c.C1078T:p.R360X	-	LP	1	0	2	246058	8.12816e-06	AMR	5.96872e-05	2	33508	0	0	111602	PASS	-	-	-	-	-	-	-	-	-	-	-
-	-	-	-	-	-	-	1	207647643	G	A	1:207647643:G>A	exonic	CR2	.	stopgain	CR2:NM_001877:exon12:c.G2121A:p.W707X,CR2:NM_001006658:exon13:c.G2298A:p.W766X	-	P	11	17	190	245830	0.000772892	NFE	0.00155319	173	111384	0.00155319	173	111384	PASS	22	30932	0.000711238	NFE	0.00100067	15	14990	0.00100067	15	14990	PASS
-	-	-	-	-	-	-	1	207648470	C	A	1:207648470:C>A	exonic	CR2	.	stopgain	CR2:NM_001877:exon13:c.C2448A:p.C816X,CR2:NM_001006658:exon14:c.C2625A:p.C875X	-	P	0	2	3	243748	1.23078e-05	NFE	1.81038e-05	2	110474	1.81038e-05	2	110474	PASS	-	-	-	-	-	-	-	-	-	-	-
-	-	-	-	-	-	-	1	207658858	C	T	1:207658858:C>T	exonic	CR2	.	stopgain	CR2:NM_001877:exon18:c.C3061T:p.R1021X,CR2:NM_001006658:exon19:c.C3238T:p.R1080X	-	P	1	0	21	246070	8.53416e-05	EAS	0.000869666	15	17248	3.58461e-05	4	111588	PASS	1	30974	3.22851e-05	EAS	0.000616523	1	1622	0	0	15010	PASS
-	-	-	-	X	X	X	1	208269372	A	T	1:208269372:A>T	splicing	PLXNA2	NM_025179:exon8:c.1982+2T>A	.	.	-	P	0	1	-	-	-	-	-	-	-	-	-	-	-	-	-	-	-	-	-	-	-	-	-	-
-	-	-	-	X	X	X	1	208390655	G	A	1:208390655:G>A	exonic	PLXNA2	.	stopgain	PLXNA2:NM_025179:exon2:c.C613T:p.R205X	-	P	1	0	-	-	-	-	-	-	-	-	-	-	-	-	-	-	-	-	-	-	-	-	-	-
-	-	-	-	-	-	-	1	209796350	G	A	1:209796350:G>A	exonic	LAMB3	.	stopgain	LAMB3:NM_001017402:exon16:c.C2533T:p.Q845X,LAMB3:NM_000228:exon17:c.C2533T:p.Q845X,LAMB3:NM_001127641:exon17:c.C2533T:p.Q845X	-	P	1	0	-	-	-	-	-	-	-	-	-	-	-	-	-	-	-	-	-	-	-	-	-	-
-	-	-	-	-	-	-	1	209799066	G	A	1:209799066:G>A	exonic	LAMB3	.	stopgain	LAMB3:NM_001017402:exon13:c.C1903T:p.R635X,LAMB3:NM_000228:exon14:c.C1903T:p.R635X,LAMB3:NM_001127641:exon14:c.C1903T:p.R635X	P|P	P	6	15	126	246152	0.000511879	NFE	0.00105712	118	111624	0.00105712	118	111624	PASS	14	30966	0.000452109	NFE	0.000732845	11	15010	0.000732845	11	15010	PASS
-	-	-	-	-	-	-	1	209799213	G	A	1:209799213:G>A	exonic	LAMB3	.	stopgain	LAMB3:NM_001017402:exon13:c.C1756T:p.Q586X,LAMB3:NM_000228:exon14:c.C1756T:p.Q586X,LAMB3:NM_001127641:exon14:c.C1756T:p.Q586X	-	P	1	0	3	245302	1.22298e-05	AMR	2.98045e-05	1	33552	1.80054e-05	2	111078	PASS	-	-	-	-	-	-	-	-	-	-	-
-	-	-	-	-	-	-	1	209799264	G	A	1:209799264:G>A	exonic	LAMB3	.	stopgain	LAMB3:NM_001017402:exon13:c.C1705T:p.R569X,LAMB3:NM_000228:exon14:c.C1705T:p.R569X,LAMB3:NM_001127641:exon14:c.C1705T:p.R569X	LP	P	1	0	13	244762	5.31128e-05	NFE	9.93336e-05	11	110738	9.93336e-05	11	110738	PASS	-	-	-	-	-	-	-	-	-	-	-
-	-	-	-	-	-	-	1	209803197	A	C	1:209803197:A>C	exonic	LAMB3	.	stopgain	LAMB3:NM_001017402:exon9:c.T1017G:p.Y339X,LAMB3:NM_000228:exon10:c.T1017G:p.Y339X,LAMB3:NM_001127641:exon10:c.T1017G:p.Y339X	-	LP	1	0	1	246272	4.06055e-06	NFE	8.95095e-06	1	111720	8.95095e-06	1	111720	PASS	-	-	-	-	-	-	-	-	-	-	-
-	-	-	-	-	-	-	1	209804081	C	G	1:209804081:C>G	splicing	LAMB3	NM_000228:exon9:c.823-1G>C;NM_001127641:exon9:c.823-1G>C;NM_001017402:exon8:c.823-1G>C	.	.	-	P	0	1	-	-	-	-	-	-	-	-	-	-	-	-	-	-	-	-	-	-	-	-	-	-
-	-	-	-	-	-	-	1	209807926	G	A	1:209807926:G>A	exonic	LAMB3	.	stopgain	LAMB3:NM_001017402:exon5:c.C430T:p.R144X,LAMB3:NM_000228:exon6:c.C430T:p.R144X,LAMB3:NM_001127641:exon6:c.C430T:p.R144X	-	LP	0	1	3	245840	1.22031e-05	AMR	2.9785e-05	1	33574	1.79594e-05	2	111362	PASS	-	-	-	-	-	-	-	-	-	-	-
-	-	-	-	-	-	-	1	209823368	G	A	1:209823368:G>A	exonic	LAMB3	.	stopgain	LAMB3:NM_001017402:exon2:c.C124T:p.R42X,LAMB3:NM_000228:exon3:c.C124T:p.R42X,LAMB3:NM_001127641:exon3:c.C124T:p.R42X	P	P	2	0	12	246216	4.87377e-05	FIN	8.97263e-05	2	22290	6.26813e-05	7	111676	PASS	1	30960	3.22997e-05	NFE	6.66578e-05	1	15002	6.66578e-05	1	15002	PASS
-	-	-	-	-	-	X	1	209969714	G	A	1:209969714:G>A	exonic	IRF6	.	stopgain	IRF6:NM_001206696:exon2:c.C73T:p.Q25X,IRF6:NM_006147:exon4:c.C358T:p.Q120X	-	P	0	1	-	-	-	-	-	-	-	-	-	-	-	-	-	-	-	-	-	-	-	-	-	-
-	-	-	-	-	-	X	1	210334244	C	T	1:210334244:C>T	exonic	SYT14	.	nonsynonymous	SYT14:NM_153262:exon8:c.C1525T:p.R509C,SYT14:NM_001146262:exon9:c.C1582T:p.R528C,SYT14:NM_001146264:exon9:c.C1660T:p.R554C,SYT14:NM_001256006:exon9:c.C1411T:p.R471C,SYT14:NM_001146261:exon10:c.C1717T:p.R573C	-	LP	1	0	4	246022	1.62587e-05	AFR	6.53424e-05	1	15304	1.79398e-05	2	111484	PASS	-	-	-	-	-	-	-	-	-	-	-
-	-	-	-	-	-	X	1	210334356	T	C	1:210334356:T>C	exonic	SYT14	.	nonsynonymous	SYT14:NM_153262:exon8:c.T1637C:p.V546A,SYT14:NM_001146262:exon9:c.T1694C:p.V565A,SYT14:NM_001146264:exon9:c.T1772C:p.V591A,SYT14:NM_001256006:exon9:c.T1523C:p.V508A,SYT14:NM_001146261:exon10:c.T1829C:p.V610A	-	LP	0	1	-	-	-	-	-	-	-	-	-	-	-	-	-	-	-	-	-	-	-	-	-	-
-	-	-	-	X	X	-	1	210948823	T	C	1:210948823:T>C	exonic	KCNH1	.	nonsynonymous	KCNH1:NM_002238:exon10:c.A1898G:p.N633S,KCNH1:NM_172362:exon10:c.A1979G:p.N660S	-	LP	1	0	-	-	-	-	-	-	-	-	-	-	-	-	-	-	-	-	-	-	-	-	-	-
-	-	-	-	X	X	-	1	210971047	C	A	1:210971047:C>A	exonic	KCNH1	.	nonsynonymous	KCNH1:NM_002238:exon9:c.G1637T:p.R546L,KCNH1:NM_172362:exon9:c.G1718T:p.R573L	-	LP	0	1	1	245746	4.06924e-06	NFE	8.98876e-06	1	111250	8.98876e-06	1	111250	RF	-	-	-	-	-	-	-	-	-	-	-
-	-	-	-	X	X	-	1	210971047	C	T	1:210971047:C>T	exonic	KCNH1	.	nonsynonymous	KCNH1:NM_002238:exon9:c.G1637A:p.R546H,KCNH1:NM_172362:exon9:c.G1718A:p.R573H	-	LP	0	1	-	-	-	-	-	-	-	-	-	-	-	-	-	-	-	-	-	-	-	-	-	-
-	-	-	-	X	X	-	1	210971048	G	A	1:210971048:G>A	exonic	KCNH1	.	nonsynonymous	KCNH1:NM_002238:exon9:c.C1636T:p.R546C,KCNH1:NM_172362:exon9:c.C1717T:p.R573C	-	LP	1	0	-	-	-	-	-	-	-	-	-	-	-	-	-	-	-	-	-	-	-	-	-	-
-	-	-	-	X	X	-	1	210971062	C	G	1:210971062:C>G	exonic	KCNH1	.	nonsynonymous	KCNH1:NM_002238:exon9:c.G1622C:p.C541S,KCNH1:NM_172362:exon9:c.G1703C:p.C568S	-	LP	0	1	-	-	-	-	-	-	-	-	-	-	-	-	-	-	-	-	-	-	-	-	-	-
-	-	-	-	X	X	-	1	211192177	T	C	1:211192177:T>C	exonic	KCNH1	.	nonsynonymous	KCNH1:NM_172362:exon6:c.A980G:p.K327R	-	LP	0	1	-	-	-	-	-	-	-	-	-	-	-	-	-	-	-	-	-	-	-	-	-	-
-	-	-	-	X	X	-	1	211192300	A	C	1:211192300:A>C	exonic	KCNH1	.	nonsynonymous	KCNH1:NM_002238:exon6:c.T857G:p.L286R,KCNH1:NM_172362:exon6:c.T857G:p.L286R	-	LP	0	1	-	-	-	-	-	-	-	-	-	-	-	-	-	-	-	-	-	-	-	-	-	-
-	-	-	-	X	X	-	1	211276873	A	C	1:211276873:A>C	exonic	KCNH1	.	nonsynonymous	KCNH1:NM_002238:exon3:c.T275G:p.M92R,KCNH1:NM_172362:exon3:c.T275G:p.M92R	-	LP	0	1	2	245738	8.13875e-06	AFR	6.53766e-05	1	15296	8.96797e-06	1	111508	PASS	-	-	-	-	-	-	-	-	-	-	-
-	-	-	-	-	-	-	1	211842455	G	A	1:211842455:G>A	exonic	NEK2	.	stopgain	NEK2:NM_001204182:exon6:c.C985T:p.Q329X,NEK2:NM_001204183:exon6:c.C985T:p.Q329X,NEK2:NM_002497:exon6:c.C985T:p.Q329X	-	P	2	2	13	245568	5.29385e-05	NFE	0.000116913	13	111194	0.000116913	13	111194	PASS	-	-	-	-	-	-	-	-	-	-	-
-	-	-	-	-	-	-	1	211842488	G	A	1:211842488:G>A	exonic	NEK2	.	stopgain	NEK2:NM_001204182:exon6:c.C952T:p.R318X,NEK2:NM_001204183:exon6:c.C952T:p.R318X,NEK2:NM_002497:exon6:c.C952T:p.R318X	-	P	0	1	8	245816	3.25447e-05	AFR	0.000326797	5	15300	1.79665e-05	2	111318	PASS	1	30978	3.2281e-05	AFR	0.000114548	1	8730	0	0	15012	PASS
-	-	-	-	-	-	-	1	211843622	C	T	1:211843622:C>T	splicing	NEK2	NM_001204182:exon5:c.765+1G>A;NM_002497:exon5:c.765+1G>A;NM_001204183:exon5:c.765+1G>A	.	.	-	P	0	1	4	243398	1.6434e-05	NFE	3.61402e-05	4	110680	3.61402e-05	4	110680	PASS	-	-	-	-	-	-	-	-	-	-	-
-	-	-	-	-	-	-	1	211843685	G	A	1:211843685:G>A	exonic	NEK2	.	stopgain	NEK2:NM_001204182:exon5:c.C703T:p.R235X,NEK2:NM_001204183:exon5:c.C703T:p.R235X,NEK2:NM_002497:exon5:c.C703T:p.R235X	-	P	0	1	-	-	-	-	-	-	-	-	-	-	-	-	-	-	-	-	-	-	-	-	-	-
-	-	-	-	-	-	-	1	211847857	T	C	1:211847857:T>C	splicing	NEK2	NM_001204182:exon2:c.97-2A>G;NM_002497:exon2:c.97-2A>G;NM_001204183:exon2:c.97-2A>G	.	.	-	P	4	3	34	222540	0.000152782	NFE	0.000287068	28	97538	0.000287068	28	97538	PASS	6	30990	0.000193611	NFE	0.000266347	4	15018	0.000266347	4	15018	PASS
-	-	-	-	X	-	-	1	213032371	G	C	1:213032371:G>C	exonic	FLVCR1	.	nonsynonymous	FLVCR1:NM_014053:exon1:c.G577C:p.G193R	-	LP	0	1	3	245254	1.22322e-05	EAS	0.000116023	2	17238	9.00787e-06	1	111014	PASS	-	-	-	-	-	-	-	-	-	-	-
-	-	-	-	X	-	-	1	213032389	C	T	1:213032389:C>T	exonic	FLVCR1	.	nonsynonymous	FLVCR1:NM_014053:exon1:c.C595T:p.L199F	-	LP	1	1	44	244926	0.000179646	AMR	0.000775286	26	33536	8.11967e-05	9	110842	PASS	6	30960	0.000193798	AMR	0.00119332	1	838	0.000199893	3	15008	PASS
-	-	-	-	X	-	-	1	213032467	G	A	1:213032467:G>A	exonic	FLVCR1	.	nonsynonymous	FLVCR1:NM_014053:exon1:c.G673A:p.A225T	-	LP	0	1	-	-	-	-	-	-	-	-	-	-	-	-	-	-	-	-	-	-	-	-	-	-
-	-	-	-	X	-	-	1	213046044	C	T	1:213046044:C>T	exonic	FLVCR1	.	nonsynonymous	FLVCR1:NM_014053:exon3:c.C908T:p.P303L	-	LP	1	0	2	246158	8.12486e-06	NFE	1.7916e-05	2	111632	1.7916e-05	2	111632	PASS	-	-	-	-	-	-	-	-	-	-	-
-	-	-	-	X	-	-	1	213046119	T	C	1:213046119:T>C	exonic	FLVCR1	.	nonsynonymous	FLVCR1:NM_014053:exon3:c.T983C:p.L328P	-	LP	1	0	-	-	-	-	-	-	-	-	-	-	-	-	-	-	-	-	-	-	-	-	-	-
-	-	-	-	X	-	-	1	213056746	C	T	1:213056746:C>T	exonic	FLVCR1	.	nonsynonymous	FLVCR1:NM_014053:exon4:c.C1058T:p.T353M	-	LP	1	1	4	238946	1.67402e-05	AMR	3.01495e-05	1	33168	2.77675e-05	3	108040	RF	-	-	-	-	-	-	-	-	-	-	-
-	-	-	-	X	-	-	1	213058737	A	G	1:213058737:A>G	exonic	FLVCR1	.	nonsynonymous	FLVCR1:NM_014053:exon5:c.A1195G:p.K399E	-	LP	1	0	5	246242	2.03052e-05	NFE	3.58121e-05	4	111694	3.58121e-05	4	111694	PASS	1	30972	3.22872e-05	NFE	6.66134e-05	1	15012	6.66134e-05	1	15012	PASS
-	-	-	-	X	-	-	1	214787167	G	T	1:214787167:G>T	exonic	CENPF	.	stopgain	CENPF:NM_016343:exon2:c.G70T:p.E24X	-	P	0	1	-	-	-	-	-	-	-	-	-	-	-	-	-	-	-	-	-	-	-	-	-	-
-	-	-	-	X	-	-	1	214792522	C	T	1:214792522:C>T	exonic	CENPF	.	stopgain	CENPF:NM_016343:exon5:c.C532T:p.R178X	-	P	1	1	8	242252	3.30235e-05	ASJ	0.000309725	3	9686	2.71253e-05	3	110598	PASS	1	30900	3.23625e-05	NFE	6.67646e-05	1	14978	6.67646e-05	1	14978	PASS
-	-	-	-	X	-	-	1	214793996	A	C	1:214793996:A>C	splicing	CENPF	NM_016343:exon6:c.574-2A>C	.	.	-	P	0	1	2	238496	8.38588e-06	NFE	1.82882e-05	2	109360	1.82882e-05	2	109360	PASS	-	-	-	-	-	-	-	-	-	-	-
-	-	-	-	X	-	-	1	214794291	T	A	1:214794291:T>A	splicing	CENPF	NM_016343:exon6:c.865+2T>A	.	.	-	P	0	2	4	230560	1.73491e-05	NFE	3.78122e-05	4	105786	3.78122e-05	4	105786	PASS	-	-	-	-	-	-	-	-	-	-	-
-	-	-	-	X	-	-	1	214795448	G	T	1:214795448:G>T	exonic	CENPF	.	stopgain	CENPF:NM_016343:exon7:c.G892T:p.E298X	-	P	1	0	2	245918	8.13279e-06	NFE	1.79388e-05	2	111490	1.79388e-05	2	111490	PASS	-	-	-	-	-	-	-	-	-	-	-
-	-	-	-	X	-	-	1	214804007	T	C	1:214804007:T>C	splicing	CENPF	NM_016343:exon9:c.1323+2T>C	.	.	-	P	0	1	-	-	-	-	-	-	-	-	-	-	-	-	-	-	-	-	-	-	-	-	-	-
-	-	-	-	X	-	-	1	214811345	G	A	1:214811345:G>A	splicing	CENPF	NM_016343:exon11:c.1582+1G>A	.	.	-	P	1	0	1	239342	4.17812e-06	NFE	9.1161e-06	1	109696	9.1161e-06	1	109696	PASS	-	-	-	-	-	-	-	-	-	-	-
-	-	-	-	X	-	-	1	214813425	G	T	1:214813425:G>T	exonic	CENPF	.	stopgain	CENPF:NM_016343:exon12:c.G1744T:p.E582X	P	P	0	2	11	230068	4.7812e-05	NFE	9.32123e-05	10	107282	9.32123e-05	10	107282	PASS	-	-	-	-	-	-	-	-	-	-	-
-	-	-	-	X	-	-	1	214814415	G	T	1:214814415:G>T	exonic	CENPF	.	stopgain	CENPF:NM_016343:exon12:c.G2734T:p.E912X	-	P	0	1	9	201166	4.47392e-05	NFE	9.21112e-05	9	97708	9.21112e-05	9	97708	PASS	-	-	-	-	-	-	-	-	-	-	-
-	-	-	-	X	-	-	1	214815315	C	T	1:214815315:C>T	exonic	CENPF	.	stopgain	CENPF:NM_016343:exon12:c.C3634T:p.Q1212X	-	LP	1	1	3	235368	1.2746e-05	NFE	2.78288e-05	3	107802	2.78288e-05	3	107802	PASS	-	-	-	-	-	-	-	-	-	-	-
-	-	-	-	X	-	-	1	214815852	G	T	1:214815852:G>T	exonic	CENPF	.	stopgain	CENPF:NM_016343:exon12:c.G4171T:p.E1391X	-	P	0	1	2	242782	8.23784e-06	NFE	1.82033e-05	2	109870	1.82033e-05	2	109870	PASS	-	-	-	-	-	-	-	-	-	-	-
-	-	-	-	X	-	-	1	214816244	C	A	1:214816244:C>A	exonic	CENPF	.	stopgain	CENPF:NM_016343:exon12:c.C4563A:p.C1521X	-	LP	1	0	1	245288	4.07684e-06	NFE	9.01096e-06	1	110976	9.01096e-06	1	110976	PASS	-	-	-	-	-	-	-	-	-	-	-
-	-	-	-	X	-	-	1	214817912	C	T	1:214817912:C>T	exonic	CENPF	.	stopgain	CENPF:NM_016343:exon13:c.C4999T:p.R1667X	-	P	0	2	14	231962	6.03547e-05	SAS	0.000142582	4	28054	8.44341e-05	9	106592	PASS	-	-	-	-	-	-	-	-	-	-	-
-	-	-	-	X	-	-	1	214818086	C	T	1:214818086:C>T	exonic	CENPF	.	stopgain	CENPF:NM_016343:exon13:c.C5173T:p.Q1725X	-	LP	0	1	2	245316	8.15275e-06	NFE	1.80041e-05	2	111086	1.80041e-05	2	111086	PASS	-	-	-	-	-	-	-	-	-	-	-
-	-	-	-	X	-	-	1	214818767	G	T	1:214818767:G>T	exonic	CENPF	.	stopgain	CENPF:NM_016343:exon13:c.G5854T:p.E1952X	-	P	0	1	2	245560	8.14465e-06	AFR	6.54365e-05	1	15282	8.99879e-06	1	111126	PASS	1	30966	3.22935e-05	AFR	0.000114705	1	8718	0	0	15012	PASS
-	-	-	-	X	-	-	1	214819769	G	T	1:214819769:G>T	exonic	CENPF	.	stopgain	CENPF:NM_016343:exon13:c.G6856T:p.E2286X	-	P	0	1	2	245604	8.14319e-06	NFE	1.79888e-05	2	111180	1.79888e-05	2	111180	PASS	-	-	-	-	-	-	-	-	-	-	-
-	-	-	-	X	-	-	1	214820132	C	T	1:214820132:C>T	exonic	CENPF	.	stopgain	CENPF:NM_016343:exon13:c.C7219T:p.R2407X	-	P	3	3	13	242876	5.35253e-05	NFE	0.000109115	12	109976	0.000109115	12	109976	PASS	-	-	-	-	-	-	-	-	-	-	-
-	-	-	-	X	-	-	1	214820552	G	T	1:214820552:G>T	exonic	CENPF	.	stopgain	CENPF:NM_016343:exon13:c.G7639T:p.E2547X	-	P	0	2	14	245412	5.70469e-05	FIN	0.000134686	3	22274	9.00706e-05	10	111024	PASS	1	30980	3.22789e-05	FIN	0.000286205	1	3494	0	0	15012	RF
-	-	-	-	-	-	-	1	215807800	C	G	1:215807800:C>G	splicing	USH2A	NM_206933:exon70:c.15297+1G>C	.	.	-	P	0	1	8	246188	3.24955e-05	NFE	7.16563e-05	8	111644	7.16563e-05	8	111644	PASS	-	-	-	-	-	-	-	-	-	-	-
-	-	-	-	-	-	-	1	215808047	T	A	1:215808047:T>A	splicing	USH2A	NM_206933:exon70:c.15053-2A>T	.	.	-	P	0	1	-	-	-	-	-	-	-	-	-	-	-	-	-	-	-	-	-	-	-	-	-	-
-	-	-	-	-	-	-	1	215813957	G	A	1:215813957:G>A	exonic	USH2A	.	stopgain	USH2A:NM_206933:exon68:c.C14911T:p.R4971X	P	P	1	0	1	245870	4.06719e-06	NFE	8.98101e-06	1	111346	8.98101e-06	1	111346	RF	-	-	-	-	-	-	-	-	-	-	-
-	-	-	-	-	-	-	1	215844625	G	A	1:215844625:G>A	exonic	USH2A	.	stopgain	USH2A:NM_206933:exon64:c.C13822T:p.R4608X	-	P	1	0	1	245424	4.07458e-06	NFE	9.00933e-06	1	110996	9.00933e-06	1	110996	PASS	-	-	-	-	-	-	-	-	-	-	-
-	-	-	-	-	-	-	1	215901574	C	T	1:215901574:C>T	exonic	USH2A	.	stopgain	USH2A:NM_206933:exon61:c.G11864A:p.W3955X	P	P	1	1	23	245932	9.35218e-05	NFE	0.000188459	21	111430	0.000188459	21	111430	PASS	10	30964	0.000322956	NFE	0.00059976	9	15006	0.00059976	9	15006	PASS
-	-	-	-	-	-	-	1	215955429	A	T	1:215955429:A>T	exonic	USH2A	.	stopgain	USH2A:NM_206933:exon54:c.T10695A:p.Y3565X	-	P	1	0	-	-	-	-	-	-	-	-	-	-	-	-	-	-	-	-	-	-	-	-	-	-
-	-	-	-	-	-	-	1	215955440	C	A	1:215955440:C>A	exonic	USH2A	.	stopgain	USH2A:NM_206933:exon54:c.G10684T:p.E3562X	-	P	1	3	7	246084	2.84456e-05	NFE	6.27353e-05	7	111580	6.27353e-05	7	111580	PASS	-	-	-	-	-	-	-	-	-	-	-
-	-	-	-	-	-	-	1	215956215	G	A	1:215956215:G>A	exonic	USH2A	.	stopgain	USH2A:NM_206933:exon53:c.C10450T:p.R3484X	LP	P	1	1	7	245712	2.84886e-05	AMR	5.97193e-05	2	33490	4.48938e-05	5	111374	PASS	-	-	-	-	-	-	-	-	-	-	-
-	-	-	-	-	-	-	1	215987141	G	A	1:215987141:G>A	exonic	USH2A	.	stopgain	USH2A:NM_206933:exon49:c.C9676T:p.R3226X	-	P	1	0	2	245850	8.13504e-06	AFR	6.53509e-05	1	15302	8.97714e-06	1	111394	PASS	-	-	-	-	-	-	-	-	-	-	-
-	-	-	-	-	-	-	1	215990450	G	T	1:215990450:G>T	exonic	USH2A	.	stopgain	USH2A:NM_206933:exon48:c.C9459A:p.C3153X	P	P	1	0	-	-	-	-	-	-	-	-	-	-	-	1	30876	3.23876e-05	NFE	6.68717e-05	1	14954	6.68717e-05	1	14954	PASS
-	-	-	-	-	-	-	1	216052107	T	A	1:216052107:T>A	exonic	USH2A	.	stopgain	USH2A:NM_206933:exon42:c.A8557T:p.R2853X	-	P	0	1	5	244322	2.04648e-05	NFE	4.54653e-05	5	109974	4.54653e-05	5	109974	PASS	-	-	-	-	-	-	-	-	-	-	-
-	-	-	-	-	-	-	1	216221991	T	C	1:216221991:T>C	splicing	USH2A	NM_206933:exon31:c.6050-2A>G	.	.	-	P	0	1	1	246188	4.06194e-06	NFE	8.95656e-06	1	111650	8.95656e-06	1	111650	PASS	-	-	-	-	-	-	-	-	-	-	-
-	-	-	-	-	-	-	1	216246229	A	G	1:216246229:A>G	splicing	USH2A	NM_206933:exon29:c.5857+2T>C	.	.	P	P	1	0	-	-	-	-	-	-	-	-	-	-	-	3	30950	9.69305e-05	NFE	0.000133351	2	14998	0.000133351	2	14998	PASS
-	-	-	-	-	-	-	1	216246313	T	G	1:216246313:T>G	splicing	USH2A	NM_206933:exon29:c.5777-2A>C	.	.	-	P	0	1	-	-	-	-	-	-	-	-	-	-	-	-	-	-	-	-	-	-	-	-	-	-
-	-	-	-	-	-	-	1	216260091	G	A	1:216260091:G>A	exonic	USH2A	.	stopgain	USH2A:NM_206933:exon24:c.C4957T:p.R1653X	-	P	0	1	4	245420	1.62986e-05	ASJ	0.0002035	2	9828	0	0	111188	PASS	1	30914	3.23478e-05	NFE	6.67468e-05	1	14982	6.67468e-05	1	14982	PASS
-	-	-	-	-	-	-	1	216260115	C	A	1:216260115:C>A	exonic	USH2A	.	stopgain	USH2A:NM_206933:exon24:c.G4933T:p.G1645X	-	P	1	0	-	-	-	-	-	-	-	-	-	-	-	-	-	-	-	-	-	-	-	-	-	-
-	-	-	-	-	-	-	1	216371806	G	T	1:216371806:G>T	exonic	USH2A	.	stopgain	USH2A:NM_007123:exon18:c.C3932A:p.S1311X,USH2A:NM_206933:exon18:c.C3932A:p.S1311X	-	P	1	0	1	245622	4.0713e-06	NFE	8.99442e-06	1	111180	8.99442e-06	1	111180	PASS	-	-	-	-	-	-	-	-	-	-	-
-	-	-	-	-	-	-	1	216371855	G	A	1:216371855:G>A	exonic	USH2A	.	stopgain	USH2A:NM_007123:exon18:c.C3883T:p.R1295X,USH2A:NM_206933:exon18:c.C3883T:p.R1295X	-	LP	0	1	2	245530	8.14564e-06	NFE	1.7996e-05	2	111136	1.7996e-05	2	111136	PASS	-	-	-	-	-	-	-	-	-	-	-
-	-	-	-	-	-	-	1	216371901	G	C	1:216371901:G>C	exonic	USH2A	.	stopgain	USH2A:NM_007123:exon18:c.C3837G:p.Y1279X,USH2A:NM_206933:exon18:c.C3837G:p.Y1279X	-	LP	0	1	1	244976	4.08203e-06	NFE	9.02283e-06	1	110830	9.02283e-06	1	110830	PASS	-	-	-	-	-	-	-	-	-	-	-
-	-	-	-	-	-	-	1	216380613	A	T	1:216380613:A>T	splicing	USH2A	NM_206933:exon16:c.3316+2T>A;NM_007123:exon16:c.3316+2T>A	.	.	-	P	1	0	3	245788	1.22056e-05	NFE	2.69479e-05	3	111326	2.69479e-05	3	111326	PASS	-	-	-	-	-	-	-	-	-	-	-
-	-	-	-	-	-	-	1	216420126	G	T	1:216420126:G>T	exonic	USH2A	.	stopgain	USH2A:NM_007123:exon13:c.C2610A:p.C870X,USH2A:NM_206933:exon13:c.C2610A:p.C870X	-	P	0	1	3	245484	1.22208e-05	NFE	2.70256e-05	3	111006	2.70256e-05	3	111006	PASS	1	30972	3.22872e-05	NFE	6.66223e-05	1	15010	6.66223e-05	1	15010	PASS
-	-	-	-	-	-	-	1	216420569	C	G	1:216420569:C>G	splicing	USH2A	NM_206933:exon13:c.2168-1G>C;NM_007123:exon13:c.2168-1G>C	.	.	-	P	1	0	1	243936	4.09944e-06	NFE	9.0881e-06	1	110034	9.0881e-06	1	110034	PASS	-	-	-	-	-	-	-	-	-	-	-
-	-	-	-	-	-	-	1	216424441	C	T	1:216424441:C>T	splicing	USH2A	NM_206933:exon12:c.1972-1G>A;NM_007123:exon12:c.1972-1G>A	.	.	-	P	1	0	1	245524	4.07292e-06	NFE	8.99847e-06	1	111130	8.99847e-06	1	111130	PASS	-	-	-	-	-	-	-	-	-	-	-
-	-	-	-	-	-	-	1	216462717	G	A	1:216462717:G>A	exonic	USH2A	.	stopgain	USH2A:NM_007123:exon11:c.C1876T:p.R626X,USH2A:NM_206933:exon11:c.C1876T:p.R626X	-	P	0	1	5	246096	2.03173e-05	NFE	4.48053e-05	5	111594	4.48053e-05	5	111594	PASS	-	-	-	-	-	-	-	-	-	-	-
-	-	-	-	-	-	-	1	216462754	T	C	1:216462754:T>C	splicing	USH2A	NM_206933:exon11:c.1841-2A>G;NM_007123:exon11:c.1841-2A>G	.	.	P	P	0	1	4	246014	1.62592e-05	NFE	3.58693e-05	4	111516	3.58693e-05	4	111516	PASS	-	-	-	-	-	-	-	-	-	-	-
-	-	-	-	-	-	-	1	216465516	C	T	1:216465516:C>T	splicing	USH2A	NM_206933:exon10:c.1840+1G>A;NM_007123:exon10:c.1840+1G>A	.	.	-	P	0	1	-	-	-	-	-	-	-	-	-	-	-	-	-	-	-	-	-	-	-	-	-	-
-	-	-	-	-	-	-	1	216496835	C	A	1:216496835:C>A	exonic	USH2A	.	stopgain	USH2A:NM_007123:exon8:c.G1531T:p.E511X,USH2A:NM_206933:exon8:c.G1531T:p.E511X	-	P	1	0	-	-	-	-	-	-	-	-	-	-	-	-	-	-	-	-	-	-	-	-	-	-
-	-	-	-	-	-	-	1	220298652	C	T	1:220298652:C>T	exonic	IARS2	.	stopgain	IARS2:NM_018060:exon13:c.C1714T:p.Q572X	-	P	0	1	2	246176	8.12427e-06	NFE	1.79131e-05	2	111650	1.79131e-05	2	111650	PASS	-	-	-	-	-	-	-	-	-	-	-
-	-	-	-	-	-	-	1	220315154	T	A	1:220315154:T>A	exonic	IARS2	.	stopgain	IARS2:NM_018060:exon20:c.T2424A:p.C808X	-	LP	0	1	-	-	-	-	-	-	-	-	-	-	-	-	-	-	-	-	-	-	-	-	-	-
-	-	-	-	-	-	-	1	220316381	C	T	1:220316381:C>T	exonic	IARS2	.	stopgain	IARS2:NM_018060:exon21:c.C2656T:p.R886X	-	LP	1	1	10	246248	4.06095e-05	NFE	8.05672e-05	9	111708	8.05672e-05	9	111708	PASS	-	-	-	-	-	-	-	-	-	-	-
-	-	-	-	X	X	X	1	220826537	C	T	1:220826537:C>T	exonic	MARK1	.	stopgain	MARK1:NM_001286128:exon15:c.C1765T:p.R589X,MARK1:NM_001286124:exon16:c.C1834T:p.R612X,MARK1:NM_001286126:exon16:c.C1831T:p.R611X,MARK1:NM_018650:exon16:c.C1831T:p.R611X	-	P	0	1	-	-	-	-	-	-	-	-	-	-	-	-	-	-	-	-	-	-	-	-	-	-
-	-	-	-	-	-	-	1	225393703	G	T	1:225393703:G>T	exonic	DNAH14	.	nonsynonymous	DNAH14:NM_001373:exon39:c.G5942T:p.G1981V	-	LP	1	0	-	-	-	-	-	-	-	-	-	-	-	-	-	-	-	-	-	-	-	-	-	-
-	-	-	-	-	-	-	1	225393771	G	A	1:225393771:G>A	exonic	DNAH14	.	nonsynonymous	DNAH14:NM_001373:exon39:c.G6010A:p.A2004T	-	LP	0	1	-	-	-	-	-	-	-	-	-	-	-	-	-	-	-	-	-	-	-	-	-	-
-	-	-	-	-	-	-	1	225393850	C	A	1:225393850:C>A	exonic	DNAH14	.	nonsynonymous	DNAH14:NM_001373:exon39:c.C6089A:p.A2030D	-	LP	0	1	4	150556	2.65682e-05	AMR	0.000167084	4	23940	0	0	57336	PASS	-	-	-	-	-	-	-	-	-	-	-
-	-	-	-	-	-	-	1	225394682	C	A	1:225394682:C>A	exonic	DNAH14	.	nonsynonymous	DNAH14:NM_001373:exon40:c.C6133A:p.L2045M	-	LP	1	0	-	-	-	-	-	-	-	-	-	-	-	-	-	-	-	-	-	-	-	-	-	-
-	-	-	-	-	-	-	1	225394829	T	C	1:225394829:T>C	exonic	DNAH14	.	nonsynonymous	DNAH14:NM_001373:exon40:c.T6280C:p.Y2094H	-	LP	1	0	-	-	-	-	-	-	-	-	-	-	-	4	30946	0.000129257	NFE	0.000266738	4	14996	0.000266738	4	14996	PASS
-	-	-	-	-	-	-	1	225394860	C	A	1:225394860:C>A	exonic	DNAH14	.	nonsynonymous	DNAH14:NM_001373:exon40:c.C6311A:p.T2104N	-	LP	0	1	-	-	-	-	-	-	-	-	-	-	-	-	-	-	-	-	-	-	-	-	-	-
-	-	-	-	-	-	-	1	225394865	T	C	1:225394865:T>C	exonic	DNAH14	.	nonsynonymous	DNAH14:NM_001373:exon40:c.T6316C:p.C2106R	-	LP	0	1	1	141792	7.05258e-06	NFE	1.81028e-05	1	55240	1.81028e-05	1	55240	PASS	-	-	-	-	-	-	-	-	-	-	-
-	-	-	-	-	-	-	1	225428402	G	A	1:225428402:G>A	exonic	DNAH14	.	nonsynonymous	DNAH14:NM_001373:exon42:c.G6560A:p.R2187H	-	LP	2	0	8	151172	5.29199e-05	NFE	0.000121145	7	57782	0.000121145	7	57782	PASS	3	30946	9.69431e-05	AFR	0.000229043	2	8732	6.66756e-05	1	14998	PASS
-	-	-	-	-	-	-	1	225491048	A	G	1:225491048:A>G	exonic	DNAH14	.	nonsynonymous	DNAH14:NM_001373:exon55:c.A8543G:p.E2848G	-	LP	1	0	-	-	-	-	-	-	-	-	-	-	-	-	-	-	-	-	-	-	-	-	-	-
-	-	-	-	-	-	-	1	225506315	C	T	1:225506315:C>T	exonic	DNAH14	.	nonsynonymous	DNAH14:NM_001373:exon59:c.C8992T:p.P2998S	-	LP	0	1	-	-	-	-	-	-	-	-	-	-	-	-	-	-	-	-	-	-	-	-	-	-
-	-	-	-	-	-	-	1	225506331	C	G	1:225506331:C>G	exonic	DNAH14	.	nonsynonymous	DNAH14:NM_001373:exon59:c.C9008G:p.A3003G	-	LP	0	1	1	151182	6.61454e-06	NFE	1.70823e-05	1	58540	1.70823e-05	1	58540	PASS	-	-	-	-	-	-	-	-	-	-	-
-	-	-	-	-	-	-	1	225510383	C	T	1:225510383:C>T	exonic	DNAH14	.	nonsynonymous	DNAH14:NM_001373:exon60:c.C9074T:p.P3025L	-	LP	1	0	3	150750	1.99005e-05	SAS	4.40412e-05	1	22706	3.46813e-05	2	57668	PASS	-	-	-	-	-	-	-	-	-	-	-
-	-	-	-	-	-	-	1	225510400	G	C	1:225510400:G>C	exonic	DNAH14	.	nonsynonymous	DNAH14:NM_001373:exon60:c.G9091C:p.V3031L	-	LP	1	0	-	-	-	-	-	-	-	-	-	-	-	-	-	-	-	-	-	-	-	-	-	-
-	-	-	-	-	-	-	1	225511957	C	T	1:225511957:C>T	exonic	DNAH14	.	nonsynonymous	DNAH14:NM_001373:exon61:c.C9250T:p.P3084S	-	LP	0	1	-	-	-	-	-	-	-	-	-	-	-	-	-	-	-	-	-	-	-	-	-	-
-	-	-	-	-	-	-	1	225519233	G	A	1:225519233:G>A	exonic	DNAH14	.	nonsynonymous	DNAH14:NM_001373:exon63:c.G9539A:p.R3180H	-	LP	0	1	1	151104	6.61796e-06	EAS	9.76753e-05	1	10238	0	0	57808	PASS	1	30968	3.22914e-05	AFR	0.000114521	1	8732	0	0	15008	RF
-	-	-	-	-	-	-	1	225520997	G	A	1:225520997:G>A	exonic	DNAH14	.	nonsynonymous	DNAH14:NM_001373:exon64:c.G9590A:p.R3197Q	-	LP	0	1	1	151702	6.59187e-06	NFE	1.71597e-05	1	58276	1.71597e-05	1	58276	PASS	-	-	-	-	-	-	-	-	-	-	-
-	-	-	-	-	-	-	1	225521108	G	T	1:225521108:G>T	exonic	DNAH14	.	nonsynonymous	DNAH14:NM_001373:exon64:c.G9701T:p.R3234L	-	LP	1	0	-	-	-	-	-	-	-	-	-	-	-	-	-	-	-	-	-	-	-	-	-	-
-	-	-	-	-	-	X	1	225599113	G	A	1:225599113:G>A	exonic	LBR	.	nonsynonymous	LBR:NM_002296:exon9:c.C1114T:p.R372C,LBR:NM_194442:exon9:c.C1114T:p.R372C	P	LP	2	3	61	246256	0.00024771	FIN	0.00044843	10	22300	0.000358083	40	111706	PASS	8	30984	0.000258198	AMR	0.00119332	1	838	0.000466294	7	15012	PASS
-	-	-	-	-	-	X	1	225609892	G	A	1:225609892:G>A	exonic	LBR	.	stopgain	LBR:NM_002296:exon3:c.C253T:p.R85X,LBR:NM_194442:exon3:c.C253T:p.R85X	-	LP	1	0	-	-	-	-	-	-	-	-	-	-	-	-	-	-	-	-	-	-	-	-	-	-
-	-	-	-	-	-	X	1	225611735	G	A	1:225611735:G>A	exonic	LBR	.	stopgain	LBR:NM_002296:exon2:c.C43T:p.R15X,LBR:NM_194442:exon2:c.C43T:p.R15X	-	P	0	1	2	246176	8.12427e-06	EAS	5.79845e-05	1	17246	8.95656e-06	1	111650	PASS	1	30964	3.22956e-05	NFE	6.66489e-05	1	15004	6.66489e-05	1	15004	PASS
-	-	-	-	-	-	X	1	225616407	C	T	1:225616407:C>T	splicing	LBR	NM_194442:exon1:UTR5	.	.	-	P	1	0	-	-	-	-	-	-	-	-	-	-	-	-	-	-	-	-	-	-	-	-	-	-
-	-	-	-	X	X	X	1	225706899	C	T	1:225706899:C>T	splicing	ENAH	NM_018212:exon5:c.802+1G>A;NM_001008493:exon5:c.802+1G>A	.	.	-	P	0	1	-	-	-	-	-	-	-	-	-	-	-	-	-	-	-	-	-	-	-	-	-	-
-	-	-	-	X	X	X	1	225706954	G	A	1:225706954:G>A	exonic	ENAH	.	stopgain	ENAH:NM_001008493:exon5:c.C748T:p.Q250X,ENAH:NM_018212:exon5:c.C748T:p.Q250X	-	P	1	0	-	-	-	-	-	-	-	-	-	-	-	-	-	-	-	-	-	-	-	-	-	-
-	-	-	-	-	-	-	1	226108992	G	T	1:226108992:G>T	exonic	PYCR2	.	nonsynonymous	PYCR2:NM_001271681:exon5:c.C491A:p.T164N,PYCR2:NM_013328:exon6:c.C713A:p.T238N	-	LP	1	0	-	-	-	-	-	-	-	-	-	-	-	-	-	-	-	-	-	-	-	-	-	-
-	-	-	-	-	-	-	1	226109058	A	C	1:226109058:A>C	exonic	PYCR2	.	nonsynonymous	PYCR2:NM_001271681:exon5:c.T425G:p.M142R,PYCR2:NM_013328:exon6:c.T647G:p.M216R	-	LP	0	1	-	-	-	-	-	-	-	-	-	-	-	-	-	-	-	-	-	-	-	-	-	-
-	-	-	-	-	-	-	1	226109691	G	T	1:226109691:G>T	exonic	PYCR2	.	nonsynonymous	PYCR2:NM_013328:exon4:c.C407A:p.A136D	-	LP	0	1	-	-	-	-	-	-	-	-	-	-	-	-	-	-	-	-	-	-	-	-	-	-
-	-	-	-	-	-	-	1	226109743	G	A	1:226109743:G>A	exonic	PYCR2	.	nonsynonymous	PYCR2:NM_013328:exon4:c.C355T:p.R119C	P	LP	0	1	8	245952	3.25267e-05	AFR	6.54193e-05	1	15286	6.27679e-05	7	111522	PASS	2	30956	6.46078e-05	AFR	0.000229148	2	8728	0	0	14992	PASS
-	-	-	-	-	-	-	1	226109905	T	C	1:226109905:T>C	exonic	PYCR2	.	nonsynonymous	PYCR2:NM_001271681:exon3:c.A317G:p.K106R,PYCR2:NM_013328:exon3:c.A317G:p.K106R	-	LP	0	1	-	-	-	-	-	-	-	-	-	-	-	-	-	-	-	-	-	-	-	-	-	-
-	-	-	-	-	-	-	1	226110008	G	T	1:226110008:G>T	exonic	PYCR2	.	nonsynonymous	PYCR2:NM_001271681:exon3:c.C214A:p.P72T,PYCR2:NM_013328:exon3:c.C214A:p.P72T	-	LP	1	0	1	246198	4.06177e-06	NFE	8.95592e-06	1	111658	8.95592e-06	1	111658	PASS	-	-	-	-	-	-	-	-	-	-	-
-	-	-	-	-	-	X	1	226485470	G	A	1:226485470:G>A	exonic	LIN9	.	stopgain	LIN9:NM_001270409:exon3:c.C157T:p.Q53X,LIN9:NM_173083:exon3:c.C157T:p.Q53X	-	P	0	1	1	236226	4.23323e-06	NFE	9.0919e-06	1	109988	9.0919e-06	1	109988	PASS	-	-	-	-	-	-	-	-	-	-	-
-	-	-	-	-	-	-	1	227173027	G	A	1:227173027:G>A	exonic	COQ8A	.	nonsynonymous	COQ8A:NM_020247:exon14:c.G1645A:p.G549S	P	LP	0	3	33	245770	0.000134272	NFE	0.000251112	28	111504	0.000251112	28	111504	PASS	2	30934	6.46538e-05	NFE	0.000133511	2	14980	0.000133511	2	14980	PASS
-	-	-	-	X	-	X	1	227441824	G	A	1:227441824:G>A	exonic	CDC42BPA	.	stopgain	CDC42BPA:NM_003607:exon2:c.C211T:p.R71X,CDC42BPA:NM_014826:exon2:c.C211T:p.R71X	-	P	1	0	-	-	-	-	-	-	-	-	-	-	-	-	-	-	-	-	-	-	-	-	-	-
-	-	-	-	-	-	-	1	229567467	C	A	1:229567467:C>A	splicing	ACTA1	NM_001100:exon6:c.990+1G>T	.	.	-	P	0	1	3	246202	1.21851e-05	ASJ	0.000101523	1	9850	1.79118e-05	2	111658	PASS	-	-	-	-	-	-	-	-	-	-	-
-	-	-	-	-	-	-	1	230841679	C	T	1:230841679:C>T	exonic	AGT	.	nonsynonymous	AGT:NM_000029:exon3:c.G1124A:p.R375Q	P	LP	0	1	5	245322	2.03814e-05	AFR	6.5445e-05	1	15280	2.70719e-05	3	110816	PASS	1	30952	3.23081e-05	AFR	0.000114574	1	8728	0	0	14992	PASS
-	-	-	-	-	-	-	1	230841780	G	T	1:230841780:G>T	exonic	AGT	.	stopgain	AGT:NM_000029:exon3:c.C1023A:p.C341X	-	P	1	0	5	246258	2.03039e-05	ASJ	0.000406091	4	9850	0	0	111708	PASS	-	-	-	-	-	-	-	-	-	-	-
-	-	-	-	-	-	-	1	230846380	G	A	1:230846380:G>A	exonic	AGT	.	stopgain	AGT:NM_000029:exon2:c.C217T:p.Q73X	-	P	0	1	1	246262	4.06072e-06	NFE	8.95175e-06	1	111710	8.95175e-06	1	111710	PASS	-	-	-	-	-	-	-	-	-	-	-
-	-	-	-	-	-	-	1	230846587	G	A	1:230846587:G>A	exonic	AGT	.	stopgain	AGT:NM_000029:exon2:c.C10T:p.R4X	-	LP	0	1	4	242524	1.64932e-05	EAS	0.000116104	2	17226	9.17246e-06	1	109022	PASS	1	30954	3.2306e-05	AFR	0.0001146	1	8726	0	0	14994	PASS
-	-	-	-	X	X	-	1	231401067	G	C	1:231401067:G>C	exonic	GNPAT	.	nonsynonymous	GNPAT:NM_001316350:exon4:c.G414C:p.E138D,GNPAT:NM_014236:exon5:c.G597C:p.E199D	-	LP	1	0	3	246252	1.21826e-05	NFE	2.68548e-05	3	111712	2.68548e-05	3	111712	PASS	-	-	-	-	-	-	-	-	-	-	-
-	-	-	-	X	X	-	1	231401101	C	T	1:231401101:C>T	exonic	GNPAT	.	nonsynonymous	GNPAT:NM_001316350:exon4:c.C448T:p.R150C,GNPAT:NM_014236:exon5:c.C631T:p.R211C	P	LP	0	1	2	246240	8.12216e-06	NFE	1.79054e-05	2	111698	1.79054e-05	2	111698	PASS	-	-	-	-	-	-	-	-	-	-	-
-	-	-	-	X	X	-	1	231401102	G	A	1:231401102:G>A	exonic	GNPAT	.	nonsynonymous	GNPAT:NM_001316350:exon4:c.G449A:p.R150H,GNPAT:NM_014236:exon5:c.G632A:p.R211H	P	LP	1	0	4	246248	1.62438e-05	EAS	5.79777e-05	1	17248	1.79041e-05	2	111706	PASS	-	-	-	-	-	-	-	-	-	-	-
-	-	-	-	X	X	-	1	231401524	C	T	1:231401524:C>T	exonic	GNPAT	.	nonsynonymous	GNPAT:NM_001316350:exon5:c.C580T:p.P194S,GNPAT:NM_014236:exon6:c.C763T:p.P255S	-	LP	1	0	1	246106	4.06329e-06	NFE	8.96057e-06	1	111600	8.96057e-06	1	111600	PASS	-	-	-	-	-	-	-	-	-	-	-
-	-	-	-	X	X	-	1	231401816	C	G	1:231401816:C>G	exonic	GNPAT	.	nonsynonymous	GNPAT:NM_001316350:exon6:c.C646G:p.L216V,GNPAT:NM_014236:exon7:c.C829G:p.L277V	-	LP	1	1	6	246030	2.43873e-05	AMR	5.95664e-05	2	33576	3.58442e-05	4	111594	PASS	-	-	-	-	-	-	-	-	-	-	-
-	-	-	-	-	-	X	1	231483600	C	T	1:231483600:C>T	exonic	SPRTN	.	stopgain	SPRTN:NM_001010984:exon3:c.C379T:p.R127X,SPRTN:NM_032018:exon3:c.C379T:p.R127X	-	P	1	0	1	245974	4.06547e-06	AMR	2.98063e-05	1	33550	0	0	111604	PASS	-	-	-	-	-	-	-	-	-	-	-
-	-	-	-	-	-	X	1	231557522	C	T	1:231557522:C>T	exonic	EGLN1	.	nonsynonymous	EGLN1:NM_022051:exon1:c.G113A:p.S38N	-	LP	1	0	-	-	-	-	-	-	-	-	-	-	-	-	-	-	-	-	-	-	-	-	-	-
-	-	-	-	-	-	-	1	234510112	G	T	1:234510112:G>T	exonic	COA6	.	stopgain	COA6:NM_001301733:exon1:c.G121T:p.E41X,COA6:NM_001012985:exon2:c.G259T:p.E87X,COA6:NM_001206641:exon2:c.G349T:p.E117X	P	P	0	1	4	246172	1.62488e-05	FIN	4.48591e-05	1	22292	2.6861e-05	3	111686	PASS	-	-	-	-	-	-	-	-	-	-	-
-	-	-	-	-	-	-	1	234510136	G	C	1:234510136:G>C	splicing	COA6	NM_001206641:exon2:c.372+1G>C;NM_001012985:exon2:c.282+1G>C;NM_001301733:exon1:c.144+1G>C	.	.	-	P	1	0	2	246036	8.12889e-06	NFE	1.79154e-05	2	111636	1.79154e-05	2	111636	PASS	-	-	-	-	-	-	-	-	-	-	-
-	-	-	-	-	-	X	1	235491082	A	G	1:235491082:A>G	splicing	ARID4B	NM_016374:exon1:UTR5;NM_031371:exon1:UTR5	.	.	-	P	1	0	-	-	-	-	-	-	-	-	-	-	-	-	-	-	-	-	-	-	-	-	-	-
-	-	-	-	-	-	-	1	235602083	G	A	1:235602083:G>A	splicing	TBCE	NM_003193:exon13:c.1117-1G>A;NM_001287801:exon14:c.1270-1G>A;NM_001287802:exon12:c.778-1G>A;NM_001079515:exon13:c.1117-1G>A	.	.	-	P	0	1	-	-	-	-	-	-	-	-	-	-	-	-	-	-	-	-	-	-	-	-	-	-
-	-	-	-	-	-	-	1	235613656	C	G	1:235613656:C>G	splicing	B3GALNT2	NM_152490:exon12:c.1369-1G>C	.	.	-	P	1	0	-	-	-	-	-	-	-	-	-	-	-	1	30988	3.22706e-05	NFE	6.65956e-05	1	15016	6.65956e-05	1	15016	PASS
-	-	-	-	-	X	X	1	235840427	C	A	1:235840427:C>A	exonic	LYST	.	stopgain	LYST:NM_000081:exon50:c.G11002T:p.E3668X,LYST:NM_001301365:exon50:c.G11002T:p.E3668X	-	P	0	1	-	-	-	-	-	-	-	-	-	-	-	-	-	-	-	-	-	-	-	-	-	-
-	-	-	-	-	X	X	1	235860488	G	A	1:235860488:G>A	exonic	LYST	.	stopgain	LYST:NM_000081:exon46:c.C10459T:p.Q3487X,LYST:NM_001301365:exon46:c.C10459T:p.Q3487X	-	P	1	0	-	-	-	-	-	-	-	-	-	-	-	-	-	-	-	-	-	-	-	-	-	-
-	-	-	-	-	X	X	1	235894479	T	C	1:235894479:T>C	splicing	LYST	NM_001301365:exon35:c.8802-2A>G;NM_000081:exon35:c.8802-2A>G	.	.	-	P	0	1	-	-	-	-	-	-	-	-	-	-	-	-	-	-	-	-	-	-	-	-	-	-
-	-	-	-	-	X	X	1	235922441	G	A	1:235922441:G>A	exonic	LYST	.	stopgain	LYST:NM_000081:exon23:c.C6712T:p.R2238X,LYST:NM_001301365:exon23:c.C6712T:p.R2238X	-	P	1	0	-	-	-	-	-	-	-	-	-	-	-	-	-	-	-	-	-	-	-	-	-	-
-	-	-	-	-	X	X	1	235922477	G	A	1:235922477:G>A	exonic	LYST	.	stopgain	LYST:NM_000081:exon23:c.C6676T:p.R2226X,LYST:NM_001301365:exon23:c.C6676T:p.R2226X	-	P	1	0	1	245482	4.07362e-06	SAS	3.24929e-05	1	30776	0	0	111068	PASS	-	-	-	-	-	-	-	-	-	-	-
-	-	-	-	-	X	X	1	235952033	C	T	1:235952033:C>T	exonic	LYST	.	stopgain	LYST:NM_000081:exon13:c.G4656A:p.W1552X,LYST:NM_001301365:exon13:c.G4656A:p.W1552X	-	P	0	1	-	-	-	-	-	-	-	-	-	-	-	-	-	-	-	-	-	-	-	-	-	-
-	-	-	-	-	X	X	1	235964176	G	A	1:235964176:G>A	exonic	LYST	.	stopgain	LYST:NM_000081:exon9:c.C3934T:p.Q1312X,LYST:NM_001301365:exon9:c.C3934T:p.Q1312X	-	P	0	1	-	-	-	-	-	-	-	-	-	-	-	-	-	-	-	-	-	-	-	-	-	-
-	-	-	-	-	X	X	1	235969351	G	A	1:235969351:G>A	exonic	LYST	.	stopgain	LYST:NM_000081:exon6:c.C3085T:p.Q1029X,LYST:NM_001301365:exon6:c.C3085T:p.Q1029X	P|P	P	0	1	-	-	-	-	-	-	-	-	-	-	-	-	-	-	-	-	-	-	-	-	-	-
-	-	-	-	-	X	X	1	235969831	G	A	1:235969831:G>A	exonic	LYST	.	stopgain	LYST:NM_000081:exon6:c.C2605T:p.Q869X,LYST:NM_001301365:exon6:c.C2605T:p.Q869X	-	P	1	0	-	-	-	-	-	-	-	-	-	-	-	-	-	-	-	-	-	-	-	-	-	-
-	-	-	-	-	-	-	1	236148755	G	C	1:236148755:G>C	exonic	NID1	.	stopgain	NID1:NM_002508:exon15:c.C2979G:p.Y993X	-	P	0	1	-	-	-	-	-	-	-	-	-	-	-	-	-	-	-	-	-	-	-	-	-	-
-	-	-	-	-	-	X	1	236748324	C	T	1:236748324:C>T	splicing	HEATR1	NM_018072:exon17:c.2241+1G>A	.	.	-	P	1	0	-	-	-	-	-	-	-	-	-	-	-	-	-	-	-	-	-	-	-	-	-	-
-	-	-	-	-	-	X	1	236894615	G	A	1:236894615:G>A	splicing	ACTN2	NM_001278343:exon7:c.697+1G>A;NM_001103:exon7:c.697+1G>A;NM_001278344:exon7:UTR5	.	.	-	P	1	0	-	-	-	-	-	-	-	-	-	-	-	-	-	-	-	-	-	-	-	-	-	-
-	-	-	-	-	-	-	1	236978964	G	A	1:236978964:G>A	splicing	MTR	NM_000254:exon7:c.669+1G>A;NM_001291939:exon7:c.669+1G>A;NM_001291940:exon7:UTR5	.	.	-	P	0	1	4	245966	1.62624e-05	FIN	8.9823e-05	2	22266	1.7934e-05	2	111520	PASS	1	30032	3.32978e-05	FIN	0.000293255	1	3410	0	0	14748	PASS
-	-	-	-	-	-	-	1	236988700	G	C	1:236988700:G>C	splicing	MTR	NM_000254:exon10:c.927+1G>C;NM_001291939:exon10:c.927+1G>C;NM_001291940:exon10:UTR5	.	.	-	P	0	1	-	-	-	-	-	-	-	-	-	-	-	-	-	-	-	-	-	-	-	-	-	-
-	-	-	-	-	-	-	1	236998886	G	C	1:236998886:G>C	exonic	MTR	.	nonsynonymous	MTR:NM_001291940:exon13:c.G7C:p.A3P,MTR:NM_000254:exon14:c.G1228C:p.A410P,MTR:NM_001291939:exon14:c.G1228C:p.A410P	P	LP	2	0	-	-	-	-	-	-	-	-	-	-	-	1	30646	3.26307e-05	NFE	6.70961e-05	1	14904	6.70961e-05	1	14904	PASS
-	-	-	-	-	-	-	1	237038025	G	C	1:237038025:G>C	splicing	MTR	NM_000254:exon24:c.2474-1G>C;NM_001291939:exon23:c.2321-1G>C;NM_001291940:exon23:c.1253-1G>C	.	.	-	P	1	0	-	-	-	-	-	-	-	-	-	-	-	-	-	-	-	-	-	-	-	-	-	-
-	-	-	-	-	-	-	1	237058770	C	T	1:237058770:C>T	exonic	MTR	.	nonsynonymous	MTR:NM_001291939:exon30:c.C3365T:p.P1122L,MTR:NM_001291940:exon30:c.C2297T:p.P766L,MTR:NM_000254:exon31:c.C3518T:p.P1173L	P|LP|LP	LP	2	2	12	212814	5.63873e-05	NFE	0.000107005	10	93454	0.000107005	10	93454	PASS	2	30946	6.46287e-05	EAS	0.000616523	1	1622	6.66578e-05	1	15002	PASS
-	-	-	-	X	X	X	1	237527657	G	T	1:237527657:G>T	splicing	RYR2	NM_001035:exon5:c.295-1G>T	.	.	-	P	0	1	-	-	-	-	-	-	-	-	-	-	-	-	-	-	-	-	-	-	-	-	-	-
-	-	-	-	X	X	X	1	237586394	G	A	1:237586394:G>A	exonic	RYR2	.	stopgain	RYR2:NM_001035:exon12:c.G851A:p.W284X	-	P	0	1	2	244504	8.17983e-06	NFE	1.80099e-05	2	111050	1.80099e-05	2	111050	PASS	-	-	-	-	-	-	-	-	-	-	-
-	-	-	-	X	X	X	1	237713929	G	A	1:237713929:G>A	exonic	RYR2	.	nonsynonymous	RYR2:NM_001035:exon27:c.G3152A:p.R1051H	VUS|LP	LP	0	1	18	199124	9.03959e-05	NFE	0.000196846	17	86362	0.000196846	17	86362	PASS	4	30962	0.000129191	NFE	0.0002	3	15000	0.0002	3	15000	PASS
-	-	-	-	X	X	X	1	237817671	C	G	1:237817671:C>G	exonic	RYR2	.	stopgain	RYR2:NM_001035:exon52:c.C7922G:p.S2641X	-	P	1	0	-	-	-	-	-	-	-	-	-	-	-	-	-	-	-	-	-	-	-	-	-	-
-	-	-	-	X	X	X	1	237880669	G	A	1:237880669:G>A	splicing	RYR2	NM_001035:exon72:c.10494+1G>A	.	.	-	P	1	0	-	-	-	-	-	-	-	-	-	-	-	-	-	-	-	-	-	-	-	-	-	-
-	-	-	-	X	X	X	1	237919606	C	T	1:237919606:C>T	exonic	RYR2	.	stopgain	RYR2:NM_001035:exon81:c.C11164T:p.Q3722X	-	P	1	0	-	-	-	-	-	-	-	-	-	-	-	-	-	-	-	-	-	-	-	-	-	-
-	-	-	-	X	X	X	1	237934127	G	A	1:237934127:G>A	exonic	RYR2	.	nonsynonymous	RYR2:NM_001035:exon85:c.G11497A:p.D3833N	LP	LP	1	0	6	158706	3.78058e-05	AMR	0.00012208	3	24574	4.82501e-05	3	62176	RF	2	30962	6.45953e-05	AMR	0.00119332	1	838	6.66311e-05	1	15008	PASS
-	-	-	-	X	X	X	1	237947059	T	A	1:237947059:T>A	exonic	RYR2	.	nonsynonymous	RYR2:NM_001035:exon90:c.T12047A:p.F4016Y	VUS|LP	LP	0	1	19	243908	7.78982e-05	NFE	0.000153841	17	110504	0.000153841	17	110504	PASS	5	30982	0.000161384	NFE	0.000333067	5	15012	0.000333067	5	15012	PASS
-	-	-	-	X	X	X	1	237972270	C	T	1:237972270:C>T	exonic	RYR2	.	stopgain	RYR2:NM_001035:exon100:c.C14368T:p.R4790X	-	P	0	1	-	-	-	-	-	-	-	-	-	-	-	-	-	-	-	-	-	-	-	-	-	-
-	-	-	-	X	X	X	1	240492715	G	T	1:240492715:G>T	exonic	FMN2	.	stopgain	FMN2:NM_001348094:exon8:c.G2305T:p.E769X,FMN2:NM_020066:exon10:c.G4384T:p.E1462X,FMN2:NM_001305424:exon11:c.G4396T:p.E1466X	-	P	0	1	-	-	-	-	-	-	-	-	-	-	-	-	-	-	-	-	-	-	-	-	-	-
-	-	-	-	X	-	-	1	241665852	T	G	1:241665852:T>G	exonic	FH	.	nonsynonymous	FH:NM_000143:exon8:c.A1127C:p.Q376P	other|VUS|P	LP	0	2	15	246190	6.09286e-05	NFE	0.000107458	12	111672	0.000107458	12	111672	PASS	1	30982	3.22768e-05	NFE	6.65956e-05	1	15016	6.65956e-05	1	15016	PASS
-	-	-	-	X	-	-	1	241667402	G	A	1:241667402:G>A	exonic	FH	.	nonsynonymous	FH:NM_000143:exon7:c.C1048T:p.R350W	LP	LP	1	0	4	246010	1.62595e-05	SAS	6.49773e-05	2	30780	1.79346e-05	2	111516	PASS	-	-	-	-	-	-	-	-	-	-	-
-	-	-	-	X	-	-	1	241667503	G	T	1:241667503:G>T	exonic	FH	.	nonsynonymous	FH:NM_000143:exon7:c.C947A:p.A316D	LP	LP	1	0	-	-	-	-	-	-	-	-	-	-	-	-	-	-	-	-	-	-	-	-	-	-
-	-	-	-	X	-	-	1	241672057	A	G	1:241672057:A>G	exonic	FH	.	nonsynonymous	FH:NM_000143:exon5:c.T584C:p.M195T	P	LP	1	0	-	-	-	-	-	-	-	-	-	-	-	-	-	-	-	-	-	-	-	-	-	-
-	-	-	-	X	-	-	1	241675301	G	C	1:241675301:G>C	exonic	FH	.	nonsynonymous	FH:NM_000143:exon4:c.C521G:p.P174R	other|P	LP	0	1	5	246068	2.03196e-05	NFE	4.48149e-05	5	111570	4.48149e-05	5	111570	PASS	2	30962	6.45953e-05	NFE	0.000133316	2	15002	0.000133316	2	15002	PASS
-	-	X	X	X	-	-	1	243468018	A	T	1:243468018:A>T	exonic	SDCCAG8	.	stopgain	SDCCAG8:NM_001350249:exon7:c.A385T:p.K129X,SDCCAG8:NM_006642:exon7:c.A679T:p.K227X,SDCCAG8:NM_001350248:exon8:c.A775T:p.K259X	P	P	0	1	2	245412	8.14956e-06	NFE	1.79798e-05	2	111236	1.79798e-05	2	111236	PASS	-	-	-	-	-	-	-	-	-	-	-
-	-	X	X	X	-	-	1	243507619	G	T	1:243507619:G>T	exonic	SDCCAG8	.	stopgain	SDCCAG8:NM_001350249:exon12:c.G1165T:p.E389X,SDCCAG8:NM_006642:exon12:c.G1459T:p.E487X,SDCCAG8:NM_001350247:exon13:c.G556T:p.E186X,SDCCAG8:NM_001350248:exon13:c.G1555T:p.E519X,SDCCAG8:NM_001350246:exon14:c.G556T:p.E186X,SDCCAG8:NM_001350251:exon15:c.G556T:p.E186X	-	P	1	0	-	-	-	-	-	-	-	-	-	-	-	-	-	-	-	-	-	-	-	-	-	-
-	-	X	X	X	X	X	1	243716085	G	T	1:243716085:G>T	exonic	AKT3	.	nonsynonymous	AKT3:NM_005465:exon10:c.C1109A:p.S370Y,AKT3:NM_181690:exon10:c.C1109A:p.S370Y,AKT3:NM_001206729:exon11:c.C1109A:p.S370Y	-	LP	1	0	-	-	-	-	-	-	-	-	-	-	-	-	-	-	-	-	-	-	-	-	-	-
-	-	-	-	X	-	X	1	246823609	C	T	1:246823609:C>T	exonic	CNST	.	stopgain	CNST:NM_152609:exon10:c.C1945T:p.Q649X	-	P	0	1	1	246166	4.0623e-06	NFE	8.95367e-06	1	111686	8.95367e-06	1	111686	PASS	-	-	-	-	-	-	-	-	-	-	-
-	-	-	-	X	-	X	1	247071031	C	A	1:247071031:C>A	exonic	AHCTF1	.	stopgain	AHCTF1:NM_001323342:exon5:c.G586T:p.E196X,AHCTF1:NM_001323343:exon5:c.G586T:p.E196X,AHCTF1:NM_015446:exon5:c.G613T:p.E205X	-	P	0	1	-	-	-	-	-	-	-	-	-	-	-	-	-	-	-	-	-	-	-	-	-	-
-	-	-	-	-	-	-	1	247587529	C	T	1:247587529:C>T	exonic	NLRP3	.	stopgain	NLRP3:NM_001127462:exon3:c.C784T:p.R262X,NLRP3:NM_001243133:exon3:c.C778T:p.R260X,NLRP3:NM_004895:exon3:c.C784T:p.R262X,NLRP3:NM_183395:exon3:c.C784T:p.R262X,NLRP3:NM_001127461:exon4:c.C784T:p.R262X,NLRP3:NM_001079821:exon5:c.C784T:p.R262X	P|P	P	1	0	-	-	-	-	-	-	-	-	-	-	-	-	-	-	-	-	-	-	-	-	-	-
-	-	-	-	-	-	-	1	247587532	G	A	1:247587532:G>A	exonic	NLRP3	.	nonsynonymous	NLRP3:NM_001127462:exon3:c.G787A:p.E263K,NLRP3:NM_001243133:exon3:c.G781A:p.E261K,NLRP3:NM_004895:exon3:c.G787A:p.E263K,NLRP3:NM_183395:exon3:c.G787A:p.E263K,NLRP3:NM_001127461:exon4:c.G787A:p.E263K,NLRP3:NM_001079821:exon5:c.G787A:p.E263K	-	LP	1	0	-	-	-	-	-	-	-	-	-	-	-	-	-	-	-	-	-	-	-	-	-	-
-	-	-	-	-	-	-	1	247588336	G	A	1:247588336:G>A	exonic	NLRP3	.	nonsynonymous	NLRP3:NM_001127462:exon3:c.G1591A:p.A531T,NLRP3:NM_001243133:exon3:c.G1585A:p.A529T,NLRP3:NM_004895:exon3:c.G1591A:p.A531T,NLRP3:NM_183395:exon3:c.G1591A:p.A531T,NLRP3:NM_001127461:exon4:c.G1591A:p.A531T,NLRP3:NM_001079821:exon5:c.G1591A:p.A531T	-	LP	0	1	-	-	-	-	-	-	-	-	-	-	-	-	-	-	-	-	-	-	-	-	-	-
-	-	-	-	-	-	-	2	1437295	C	T	2:1437295:C>T	exonic	TPO	.	stopgain	TPO:NM_175721:exon3:c.C265T:p.R89X,TPO:NM_175722:exon3:c.C265T:p.R89X,TPO:NM_000547:exon4:c.C265T:p.R89X,TPO:NM_001206744:exon4:c.C265T:p.R89X,TPO:NM_001206745:exon4:c.C265T:p.R89X,TPO:NM_175719:exon4:c.C265T:p.R89X	-	LP	1	0	2	246264	8.12137e-06	NFE	1.79029e-05	2	111714	1.79029e-05	2	111714	PASS	-	-	-	-	-	-	-	-	-	-	-
-	-	-	-	-	-	-	2	1491613	C	T	2:1491613:C>T	exonic	TPO	.	stopgain	TPO:NM_175722:exon8:c.C1099T:p.R367X,TPO:NM_175721:exon9:c.C1618T:p.R540X,TPO:NM_000547:exon10:c.C1618T:p.R540X,TPO:NM_001206744:exon10:c.C1618T:p.R540X	P	P	0	1	3	246268	1.21819e-05	NFE	2.68533e-05	3	111718	2.68533e-05	3	111718	PASS	-	-	-	-	-	-	-	-	-	-	-
-	-	-	-	-	-	-	2	1491764	G	A	2:1491764:G>A	splicing	TPO	NM_001206744:exon10:c.1768+1G>A;NM_000547:exon10:c.1768+1G>A;NM_175721:exon9:c.1768+1G>A;NM_175722:exon8:c.1249+1G>A	.	.	-	P	0	1	2	246002	8.13002e-06	NFE	1.79247e-05	2	111578	1.79247e-05	2	111578	PASS	1	30974	3.22851e-05	NFE	6.664e-05	1	15006	6.664e-05	1	15006	PASS
-	-	-	-	-	-	-	2	1500471	C	T	2:1500471:C>T	exonic	TPO	.	nonsynonymous	TPO:NM_175722:exon11:c.C1801T:p.L601F,TPO:NM_001206745:exon12:c.C2149T:p.L717F,TPO:NM_175719:exon12:c.C2149T:p.L717F,TPO:NM_175721:exon12:c.C2320T:p.L774F,TPO:NM_000547:exon13:c.C2320T:p.L774F,TPO:NM_001206744:exon13:c.C2320T:p.L774F	-	LP	1	0	12	246266	4.87278e-05	AMR	0.000357334	12	33582	0	0	111714	PASS	-	-	-	-	-	-	-	-	-	-	-
-	-	-	-	-	-	-	2	1507728	G	A	2:1507728:G>A	exonic	TPO	.	nonsynonymous	TPO:NM_175722:exon12:c.G1876A:p.E626K,TPO:NM_001206745:exon13:c.G2224A:p.E742K,TPO:NM_175719:exon13:c.G2224A:p.E742K,TPO:NM_000547:exon14:c.G2395A:p.E799K,TPO:NM_001206744:exon14:c.G2395A:p.E799K	P	LP	0	1	1	246148	4.0626e-06	NFE	8.95897e-06	1	111620	8.95897e-06	1	111620	PASS	-	-	-	-	-	-	-	-	-	-	-
-	-	-	-	-	-	-	2	1520660	G	A	2:1520660:G>A	exonic	TPO	.	nonsynonymous	TPO:NM_175721:exon13:c.G2392A:p.G798R,TPO:NM_175722:exon13:c.G2005A:p.G669R,TPO:NM_001206745:exon14:c.G2353A:p.G785R,TPO:NM_175719:exon14:c.G2353A:p.G785R,TPO:NM_000547:exon15:c.G2524A:p.G842R,TPO:NM_001206744:exon15:c.G2524A:p.G842R	-	LP	4	1	83	245952	0.000337464	FIN	0.00287951	64	22226	0.000161409	18	111518	PASS	13	30968	0.000419788	FIN	0.00314825	11	3494	6.66844e-05	1	14996	PASS
-	-	-	-	-	-	-	2	1653089	C	T	2:1653089:C>T	exonic	PXDN	.	stopgain	PXDN:NM_012293:exon17:c.G2463A:p.W821X	-	P	1	0	-	-	-	-	-	-	-	-	-	-	-	-	-	-	-	-	-	-	-	-	-	-
-	-	-	-	-	-	-	2	1657490	G	A	2:1657490:G>A	exonic	PXDN	.	stopgain	PXDN:NM_012293:exon16:c.C2014T:p.Q672X	-	P	1	0	-	-	-	-	-	-	-	-	-	-	-	-	-	-	-	-	-	-	-	-	-	-
-	-	-	-	-	-	-	2	1684000	G	C	2:1684000:G>C	exonic	PXDN	.	stopgain	PXDN:NM_012293:exon7:c.C695G:p.S232X	-	P	1	0	-	-	-	-	-	-	-	-	-	-	-	-	-	-	-	-	-	-	-	-	-	-
-	-	-	-	X	X	X	2	1844603	G	T	2:1844603:G>T	exonic	MYT1L	.	stopgain	MYT1L:NM_001303052:exon20:c.C2787A:p.C929X,MYT1L:NM_001329845:exon20:c.C2787A:p.C929X,MYT1L:NM_001329846:exon20:c.C2781A:p.C927X,MYT1L:NM_001329847:exon20:c.C2781A:p.C927X,MYT1L:NM_001329848:exon20:c.C2781A:p.C927X,MYT1L:NM_001329849:exon20:c.C2781A:p.C927X,MYT1L:NM_001329851:exon20:c.C2787A:p.C929X,MYT1L:NM_001329852:exon20:c.C2781A:p.C927X,MYT1L:NM_015025:exon20:c.C2781A:p.C927X,MYT1L:NM_001329…	-	P	1	0	-	-	-	-	-	-	-	-	-	-	-	-	-	-	-	-	-	-	-	-	-	-
-	-	-	-	-	-	-	2	3691046	A	G	2:3691046:A>G	exonic	COLEC11	.	nonsynonymous	COLEC11:NM_001255989:exon3:c.A119G:p.E40G,COLEC11:NM_001255984:exon4:c.A197G:p.E66G,COLEC11:NM_001255987:exon4:c.A191G:p.E64G,COLEC11:NM_001255988:exon4:c.A191G:p.E64G,COLEC11:NM_001255982:exon5:c.A269G:p.E90G,COLEC11:NM_001255983:exon5:c.A269G:p.E90G,COLEC11:NM_001255986:exon5:c.A263G:p.E88G,COLEC11:NM_024027:exon6:c.A341G:p.E114G,COLEC11:NM_001255985:exon7:c.A383G:p.E128G,COLEC11:NM_199235:exon…	-	LP	1	0	1	245950	4.06587e-06	NFE	8.97312e-06	1	111444	8.97312e-06	1	111444	PASS	-	-	-	-	-	-	-	-	-	-	-
-	-	-	-	-	-	-	2	3691326	G	T	2:3691326:G>T	exonic	COLEC11	.	nonsynonymous	COLEC11:NM_001255989:exon4:c.G212T:p.G71V,COLEC11:NM_001255984:exon5:c.G290T:p.G97V,COLEC11:NM_001255987:exon5:c.G284T:p.G95V,COLEC11:NM_001255988:exon5:c.G284T:p.G95V,COLEC11:NM_001255982:exon6:c.G362T:p.G121V,COLEC11:NM_001255983:exon6:c.G362T:p.G121V,COLEC11:NM_001255986:exon6:c.G356T:p.G119V,COLEC11:NM_024027:exon7:c.G434T:p.G145V,COLEC11:NM_001255985:exon8:c.G476T:p.G159V,COLEC11:NM_199235:e…	-	LP	0	1	13	245350	5.29855e-05	NFE	0.000108186	12	110920	0.000108186	12	110920	PASS	3	30952	9.69243e-05	NFE	0.000133316	2	15002	0.000133316	2	15002	PASS
-	-	-	-	-	-	-	2	3691332	G	A	2:3691332:G>A	exonic	COLEC11	.	nonsynonymous	COLEC11:NM_001255989:exon4:c.G218A:p.R73H,COLEC11:NM_001255984:exon5:c.G296A:p.R99H,COLEC11:NM_001255987:exon5:c.G290A:p.R97H,COLEC11:NM_001255988:exon5:c.G290A:p.R97H,COLEC11:NM_001255982:exon6:c.G368A:p.R123H,COLEC11:NM_001255983:exon6:c.G368A:p.R123H,COLEC11:NM_001255986:exon6:c.G362A:p.R121H,COLEC11:NM_024027:exon7:c.G440A:p.R147H,COLEC11:NM_001255985:exon8:c.G482A:p.R161H,COLEC11:NM_199235:e…	-	LP	1	1	5	245376	2.03769e-05	EAS	5.8045e-05	1	17228	3.60529e-05	4	110948	PASS	1	30954	3.2306e-05	NFE	6.66578e-05	1	15002	6.66578e-05	1	15002	PASS
-	-	-	-	-	-	-	2	3691502	G	A	2:3691502:G>A	exonic	COLEC11	.	nonsynonymous	COLEC11:NM_001255989:exon4:c.G388A:p.G130S,COLEC11:NM_001255984:exon5:c.G466A:p.G156S,COLEC11:NM_001255987:exon5:c.G460A:p.G154S,COLEC11:NM_001255988:exon5:c.G460A:p.G154S,COLEC11:NM_001255982:exon6:c.G538A:p.G180S,COLEC11:NM_001255983:exon6:c.G538A:p.G180S,COLEC11:NM_001255986:exon6:c.G532A:p.G178S,COLEC11:NM_024027:exon7:c.G610A:p.G204S,COLEC11:NM_001255985:exon8:c.G652A:p.G218S,COLEC11:NM_1992…	P	LP	0	1	2	246124	8.12599e-06	NFE	1.79179e-05	2	111620	1.79179e-05	2	111620	PASS	-	-	-	-	-	-	-	-	-	-	-
-	-	-	-	-	-	X	2	7137087	G	A	2:7137087:G>A	exonic	RNF144A	.	stopgain	RNF144A:NM_001349181:exon3:c.G30A:p.W10X,RNF144A:NM_001349182:exon3:c.G30A:p.W10X,RNF144A:NM_001349183:exon3:c.G30A:p.W10X,RNF144A:NM_001349184:exon3:c.G30A:p.W10X,RNF144A:NM_001349185:exon3:c.G30A:p.W10X,RNF144A:NM_014746:exon3:c.G30A:p.W10X	-	P	1	0	-	-	-	-	-	-	-	-	-	-	-	-	-	-	-	-	-	-	-	-	-	-
-	-	-	-	-	-	-	2	11905848	C	T	2:11905848:C>T	exonic	LPIN1	.	stopgain	LPIN1:NM_001349201:exon2:c.C181T:p.R61X,LPIN1:NM_001349203:exon2:c.C181T:p.R61X,LPIN1:NM_001349206:exon2:c.C181T:p.R61X,LPIN1:NM_001349207:exon2:c.C271T:p.R91X,LPIN1:NM_145693:exon2:c.C181T:p.R61X,LPIN1:NM_001261427:exon3:c.C199T:p.R67X,LPIN1:NM_001261428:exon3:c.C328T:p.R110X,LPIN1:NM_001349199:exon3:c.C181T:p.R61X,LPIN1:NM_001349200:exon3:c.C181T:p.R61X,LPIN1:NM_001349202:exon3:c.C181T:p.R61X,L…	-	P	0	1	6	245118	2.4478e-05	SAS	9.77963e-05	3	30676	2.70485e-05	3	110912	PASS	-	-	-	-	-	-	-	-	-	-	-
-	-	-	-	-	-	-	2	11907949	G	T	2:11907949:G>T	exonic	LPIN1	.	stopgain	LPIN1:NM_001349201:exon3:c.G253T:p.E85X,LPIN1:NM_001349203:exon3:c.G253T:p.E85X,LPIN1:NM_001349206:exon3:c.G253T:p.E85X,LPIN1:NM_001349207:exon3:c.G343T:p.E115X,LPIN1:NM_145693:exon3:c.G253T:p.E85X,LPIN1:NM_001261427:exon4:c.G271T:p.E91X,LPIN1:NM_001261428:exon4:c.G400T:p.E134X,LPIN1:NM_001349199:exon4:c.G253T:p.E85X,LPIN1:NM_001349200:exon4:c.G253T:p.E85X,LPIN1:NM_001349202:exon4:c.G253T:p.E85X,…	-	P	1	0	-	-	-	-	-	-	-	-	-	-	-	-	-	-	-	-	-	-	-	-	-	-
-	-	-	-	-	-	-	2	11919658	C	T	2:11919658:C>T	exonic	LPIN1	.	stopgain	LPIN1:NM_001349201:exon6:c.C736T:p.R246X,LPIN1:NM_145693:exon6:c.C736T:p.R246X,LPIN1:NM_001261427:exon7:c.C754T:p.R252X,LPIN1:NM_001349199:exon7:c.C736T:p.R246X,LPIN1:NM_001349200:exon7:c.C736T:p.R246X,LPIN1:NM_001349203:exon7:c.C841T:p.R281X,LPIN1:NM_001349206:exon7:c.C844T:p.R282X,LPIN1:NM_001349207:exon7:c.C934T:p.R312X,LPIN1:NM_001349208:exon7:c.C883T:p.R295X,LPIN1:NM_001261428:exon8:c.C991T:…	-	P	0	1	-	-	-	-	-	-	-	-	-	-	-	-	-	-	-	-	-	-	-	-	-	-
-	-	-	-	-	-	-	2	11959726	T	C	2:11959726:T>C	splicing	LPIN1	NM_001261428:exon20:c.2664+2T>C;NM_001349207:exon19:c.2607+2T>C;NM_001349208:exon19:c.2556+2T>C;NM_001261427:exon19:c.2427+2T>C;NM_145693:exon18:c.2409+2T>C;NM_001349199:exon19:c.2409+2T>C;NM_001349200:exon20:c.2487+2T>C;NM_001349201:exon19:c.2487+2T>C;NM_001349202:exon20:c.2514+2T>C;NM_001349203:exon19:c.2514+2T>C;NM_001349204:exon20:c.2517+2T>C;NM_001349206:exon19:c.2517+2T>C;NM_001349205:exon2…	.	.	-	P	0	1	-	-	-	-	-	-	-	-	-	-	-	-	-	-	-	-	-	-	-	-	-	-
-	-	-	-	-	-	-	2	15470781	G	A	2:15470781:G>A	exonic	NBAS	.	stopgain	NBAS:NM_015909:exon36:c.C4288T:p.Q1430X	-	P	1	0	-	-	-	-	-	-	-	-	-	-	-	-	-	-	-	-	-	-	-	-	-	-
-	-	-	-	-	-	-	2	15493782	G	C	2:15493782:G>C	exonic	NBAS	.	stopgain	NBAS:NM_015909:exon34:c.C3984G:p.Y1328X	-	P	0	1	-	-	-	-	-	-	-	-	-	-	-	-	-	-	-	-	-	-	-	-	-	-
-	-	-	-	-	-	-	2	15542353	G	A	2:15542353:G>A	exonic	NBAS	.	stopgain	NBAS:NM_015909:exon26:c.C3010T:p.R1004X	-	P	0	2	3	245912	1.21995e-05	AFR	6.53766e-05	1	15296	8.97505e-06	1	111420	PASS	1	30942	3.23185e-05	NFE	6.67289e-05	1	14986	6.67289e-05	1	14986	PASS
-	-	-	-	-	-	-	2	15555780	C	A	2:15555780:C>A	exonic	NBAS	.	stopgain	NBAS:NM_015909:exon25:c.G2827T:p.E943X	-	P	1	0	17	246210	6.90467e-05	NFE	0.00013432	15	111674	0.00013432	15	111674	PASS	1	30980	3.22789e-05	AFR	0.000114495	1	8734	0	0	15010	PASS
-	-	-	-	-	-	-	2	15615967	C	T	2:15615967:C>T	exonic	NBAS	.	stopgain	NBAS:NM_015909:exon14:c.G1185A:p.W395X	-	P	0	2	13	246048	5.28352e-05	FIN	0.000134541	3	22298	8.96411e-05	10	111556	PASS	-	-	-	-	-	-	-	-	-	-	-
-	-	-	-	-	-	-	2	15679345	A	G	2:15679345:A>G	splicing	NBAS	NM_015909:exon7:c.513+2T>C	.	.	-	P	1	1	-	-	-	-	-	-	-	-	-	-	-	-	-	-	-	-	-	-	-	-	-	-
-	-	-	-	-	-	-	2	15696905	A	C	2:15696905:A>C	splicing	NBAS	NM_015909:exon3:c.209+2T>G	.	.	-	P	0	1	3	246076	1.21914e-05	AMR	8.93549e-05	3	33574	0	0	111580	PASS	-	-	-	-	-	-	-	-	-	-	-
-	-	-	-	-	-	-	2	15696945	T	C	2:15696945:T>C	splicing	NBAS	NM_015909:exon3:c.173-2A>G	.	.	-	P	0	2	3	245892	1.22005e-05	NFE	1.7934e-05	2	111520	1.7934e-05	2	111520	PASS	-	-	-	-	-	-	-	-	-	-	-
-	-	-	-	-	-	X	2	15758395	G	T	2:15758395:G>T	splicing	DDX1	NM_004939:exon16:c.1206+1G>T	.	.	-	P	0	1	-	-	-	-	-	-	-	-	-	-	-	-	-	-	-	-	-	-	-	-	-	-
-	-	-	-	-	-	-	2	20141519	C	T	2:20141519:C>T	splicing	WDR35	NM_020779:exon17:c.1926+1G>A;NM_001006657:exon18:c.1959+1G>A	.	.	-	P	1	0	1	196008	5.10183e-06	NFE	1.24208e-05	1	80510	1.24208e-05	1	80510	PASS	-	-	-	-	-	-	-	-	-	-	-
-	-	-	-	-	-	-	2	20145634	C	T	2:20145634:C>T	exonic	WDR35	.	stopgain	WDR35:NM_020779:exon16:c.G1758A:p.W586X,WDR35:NM_001006657:exon17:c.G1791A:p.W597X	-	P	0	1	1	246188	4.06194e-06	NFE	8.9572e-06	1	111642	8.9572e-06	1	111642	PASS	-	-	-	-	-	-	-	-	-	-	-
-	-	-	-	-	-	-	2	20145648	G	A	2:20145648:G>A	exonic	WDR35	.	stopgain	WDR35:NM_020779:exon16:c.C1744T:p.R582X,WDR35:NM_001006657:exon17:c.C1777T:p.R593X	-	P	0	1	1	246046	4.06428e-06	SAS	3.24886e-05	1	30780	0	0	111546	PASS	-	-	-	-	-	-	-	-	-	-	-
-	-	-	-	-	-	-	2	20196904	T	C	2:20196904:T>C	exonic	MATN3	.	nonsynonymous	MATN3:NM_002381:exon6:c.A1285G:p.T429A	-	LP	1	0	3	245566	1.22167e-05	NFE	2.69619e-05	3	111268	2.69619e-05	3	111268	PASS	1	30954	3.2306e-05	NFE	6.66489e-05	1	15004	6.66489e-05	1	15004	PASS
-	-	-	-	-	-	-	2	20200274	C	A	2:20200274:C>A	exonic	MATN3	.	nonsynonymous	MATN3:NM_002381:exon5:c.G1096T:p.D366Y	-	LP	2	0	35	244812	0.000142967	AFR	0.0022987	35	15226	0	0	111352	PASS	24	30964	0.000775094	AFR	0.00263339	23	8734	0	0	15002	PASS
-	-	-	-	-	-	-	2	20200287	G	T	2:20200287:G>T	exonic	MATN3	.	nonsynonymous	MATN3:NM_002381:exon5:c.C1083A:p.H361Q	-	LP	1	0	52	244400	0.000212766	AFR	0.00283006	43	15194	0	0	111210	PASS	22	30966	0.000710457	AFR	0.00251947	22	8732	0	0	15000	PASS
-	-	-	-	-	-	-	2	20200298	C	T	2:20200298:C>T	exonic	MATN3	.	nonsynonymous	MATN3:NM_002381:exon5:c.G1072A:p.G358R	-	LP	1	0	1	242326	4.12667e-06	NFE	9.03702e-06	1	110656	9.03702e-06	1	110656	PASS	-	-	-	-	-	-	-	-	-	-	-
-	-	-	-	-	-	-	2	20200306	C	T	2:20200306:C>T	exonic	MATN3	.	nonsynonymous	MATN3:NM_002381:exon5:c.G1064A:p.G355D	-	LP	0	1	4	239226	1.67206e-05	AFR	0.00019923	3	15058	9.10283e-06	1	109856	PASS	1	30948	3.23123e-05	NFE	6.66844e-05	1	14996	6.66844e-05	1	14996	PASS
-	-	-	-	-	-	-	2	20201760	C	A	2:20201760:C>A	exonic	MATN3	.	nonsynonymous	MATN3:NM_002381:exon4:c.G998T:p.C333F	-	LP	0	1	-	-	-	-	-	-	-	-	-	-	-	-	-	-	-	-	-	-	-	-	-	-
-	-	-	-	-	-	-	2	20201794	C	T	2:20201794:C>T	exonic	MATN3	.	nonsynonymous	MATN3:NM_002381:exon4:c.G964A:p.V322M	-	LP	1	1	1	245786	4.06858e-06	NFE	8.97038e-06	1	111478	8.97038e-06	1	111478	PASS	-	-	-	-	-	-	-	-	-	-	-
-	-	-	-	-	-	-	2	20202957	C	T	2:20202957:C>T	exonic	MATN3	.	nonsynonymous	MATN3:NM_002381:exon3:c.G881A:p.G294E	-	LP	1	2	35	246224	0.000142147	NFE	0.000259638	29	111694	0.000259638	29	111694	PASS	6	30978	0.000193686	FIN	0.000572738	2	3492	0.000266454	4	15012	PASS
-	-	-	-	-	-	-	2	20202973	A	G	2:20202973:A>G	exonic	MATN3	.	nonsynonymous	MATN3:NM_002381:exon3:c.T865C:p.C289R	-	LP	1	0	-	-	-	-	-	-	-	-	-	-	-	-	-	-	-	-	-	-	-	-	-	-
-	-	-	-	-	-	-	2	20205562	C	T	2:20205562:C>T	exonic	MATN3	.	nonsynonymous	MATN3:NM_002381:exon2:c.G733A:p.V245M	-	LP	0	1	9	240282	3.7456e-05	AFR	0.00047736	7	14664	9.18577e-06	1	108864	PASS	7	30968	0.00022604	AFR	0.000687285	6	8730	6.66578e-05	1	15002	PASS
-	-	-	-	-	-	-	2	20205624	C	T	2:20205624:C>T	exonic	MATN3	.	nonsynonymous	MATN3:NM_002381:exon2:c.G671A:p.R224Q	-	LP	3	3	56	234260	0.000239051	EAS	0.000614024	10	16286	0.000160921	17	105642	PASS	7	30954	0.000226142	NFE	0.000333467	5	14994	0.000333467	5	14994	PASS
-	-	-	-	-	-	-	2	20205625	G	A	2:20205625:G>A	exonic	MATN3	.	nonsynonymous	MATN3:NM_002381:exon2:c.C670T:p.R224W	-	LP	2	0	6	234498	2.55866e-05	NFE	3.78494e-05	4	105682	3.78494e-05	4	105682	PASS	1	30944	3.23164e-05	NFE	6.67289e-05	1	14986	6.67289e-05	1	14986	PASS
-	-	-	-	-	-	-	2	20205675	G	A	2:20205675:G>A	exonic	MATN3	.	nonsynonymous	MATN3:NM_002381:exon2:c.C620T:p.A207V	-	LP	0	1	3	243162	1.23375e-05	EAS	0.000117302	2	17050	0	0	110054	PASS	2	30974	6.45703e-05	AFR	0.000114548	1	8730	6.664e-05	1	15006	PASS
-	-	-	-	-	-	-	2	20205772	T	G	2:20205772:T>G	exonic	MATN3	.	nonsynonymous	MATN3:NM_002381:exon2:c.A523C:p.T175P	-	LP	1	1	20	246222	8.12275e-05	NFE	0.000152212	17	111686	0.000152212	17	111686	PASS	-	-	-	-	-	-	-	-	-	-	-
-	-	-	-	-	-	-	2	20205912	G	A	2:20205912:G>A	exonic	MATN3	.	nonsynonymous	MATN3:NM_002381:exon2:c.C383T:p.A128V	-	LP	0	1	-	-	-	-	-	-	-	-	-	-	-	-	-	-	-	-	-	-	-	-	-	-
-	-	-	-	-	-	-	2	20206011	C	T	2:20206011:C>T	exonic	MATN3	.	nonsynonymous	MATN3:NM_002381:exon2:c.G284A:p.R95Q	-	LP	1	0	5	239130	2.09091e-05	NFE	3.67411e-05	4	108870	3.67411e-05	4	108870	PASS	2	30966	6.4587e-05	AFR	0.000229253	2	8724	0	0	15004	PASS
-	-	-	-	-	-	-	2	21232203	G	A	2:21232203:G>A	exonic	APOB	.	stopgain	APOB:NM_000384:exon26:c.C7537T:p.R2513X	-	P	1	0	2	245948	8.1318e-06	NFE	1.7944e-05	2	111458	1.7944e-05	2	111458	PASS	-	-	-	-	-	-	-	-	-	-	-
-	-	-	-	-	-	-	2	21238041	A	T	2:21238041:A>T	exonic	APOB	.	stopgain	APOB:NM_000384:exon23:c.T3600A:p.Y1200X	P	P	0	1	-	-	-	-	-	-	-	-	-	-	-	-	-	-	-	-	-	-	-	-	-	-
-	-	-	-	-	-	-	2	21251359	T	A	2:21251359:T>A	exonic	APOB	.	stopgain	APOB:NM_000384:exon13:c.A1669T:p.K557X	-	P	0	1	1	246046	4.06428e-06	NFE	8.9572e-06	1	111642	8.9572e-06	1	111642	PASS	-	-	-	-	-	-	-	-	-	-	-
-	-	-	-	-	-	-	2	21255263	G	A	2:21255263:G>A	exonic	APOB	.	stopgain	APOB:NM_000384:exon10:c.C1315T:p.R439X	-	P	1	0	3	245858	1.22022e-05	NFE	2.68846e-05	3	111588	2.68846e-05	3	111588	PASS	-	-	-	-	-	-	-	-	-	-	-
-	-	-	-	-	-	-	2	21260853	C	A	2:21260853:C>A	exonic	APOB	.	stopgain	APOB:NM_000384:exon5:c.G514T:p.E172X	-	P	1	0	-	-	-	-	-	-	-	-	-	-	-	-	-	-	-	-	-	-	-	-	-	-
-	-	-	-	X	X	-	2	25467023	C	A	2:25467023:C>A	splicing	DNMT3A	NM_001320893:exon10:c.1395+1G>T;NM_153759:exon11:c.1284+1G>T;NM_022552:exon15:c.1851+1G>T;NM_175629:exon15:c.1851+1G>T	.	.	-	P	1	0	-	-	-	-	-	-	-	-	-	-	-	-	-	-	-	-	-	-	-	-	-	-
-	-	-	-	X	X	-	2	25469542	C	T	2:25469542:C>T	exonic	DNMT3A	.	stopgain	DNMT3A:NM_001320893:exon5:c.G770A:p.W257X,DNMT3A:NM_153759:exon6:c.G659A:p.W220X,DNMT3A:NM_022552:exon10:c.G1226A:p.W409X,DNMT3A:NM_175629:exon10:c.G1226A:p.W409X	-	P	0	1	-	-	-	-	-	-	-	-	-	-	-	-	-	-	-	-	-	-	-	-	-	-
-	-	-	-	X	X	-	2	25471058	C	A	2:25471058:C>A	exonic	DNMT3A	.	stopgain	DNMT3A:NM_001320893:exon2:c.G247T:p.E83X,DNMT3A:NM_153759:exon3:c.G136T:p.E46X,DNMT3A:NM_022552:exon7:c.G703T:p.E235X,DNMT3A:NM_175629:exon7:c.G703T:p.E235X	-	P	1	0	-	-	-	-	-	-	-	-	-	-	-	-	-	-	-	-	-	-	-	-	-	-
-	-	-	-	X	-	X	2	25972699	C	A	2:25972699:C>A	exonic	ASXL2	.	stopgain	ASXL2:NM_018263:exon11:c.G1726T:p.E576X	-	P	1	0	-	-	-	-	-	-	-	-	-	-	-	-	-	-	-	-	-	-	-	-	-	-
-	-	-	-	-	-	-	2	26414351	C	T	2:26414351:C>T	splicing	HADHA	NM_000182:exon19:c.2146+1G>A	.	.	P|P	P	0	1	-	-	-	-	-	-	-	-	-	-	-	-	-	-	-	-	-	-	-	-	-	-
-	-	-	-	-	-	-	2	26418053	C	G	2:26418053:C>G	exonic	HADHA	.	nonsynonymous	HADHA:NM_000182:exon15:c.G1528C:p.E510Q	P|P|P|P	LP	17	26	312	246230	0.00126711	FIN	0.00426009	95	22300	0.00152221	170	111680	PASS	56	30936	0.00181019	NFE	0.00273224	41	15006	0.00273224	41	15006	PASS
-	-	-	-	-	-	-	2	26435497	T	C	2:26435497:T>C	splicing	HADHA	NM_000182:exon10:c.919-2A>G	.	.	P|P|P	P	1	1	10	246120	4.06306e-05	NFE	8.96154e-05	10	111588	8.96154e-05	10	111588	PASS	1	30960	3.22997e-05	NFE	6.66756e-05	1	14998	6.66756e-05	1	14998	PASS
-	-	-	-	-	-	-	2	26461801	C	T	2:26461801:C>T	splicing	HADHA	NM_000182:exon3:c.180+1G>A	.	.	P	P	0	1	-	-	-	-	-	-	-	-	-	-	-	-	-	-	-	-	-	-	-	-	-	-
-	-	-	-	-	-	-	2	26496518	G	A	2:26496518:G>A	splicing	HADHB	NM_001281512:exon5:c.210-1G>A;NM_000183:exon6:c.255-1G>A;NM_001281513:exon7:c.189-1G>A	.	.	-	P	2	3	10	246182	4.06204e-05	NFE	8.05946e-05	9	111670	8.05946e-05	9	111670	PASS	1	30980	3.22789e-05	NFE	6.66311e-05	1	15008	6.66311e-05	1	15008	PASS
-	-	-	-	-	-	-	2	26500000	T	A	2:26500000:T>A	exonic	HADHB	.	stopgain	HADHB:NM_001281512:exon6:c.T369A:p.C123X,HADHB:NM_000183:exon7:c.T414A:p.C138X,HADHB:NM_001281513:exon8:c.T348A:p.C116X	-	P	1	0	-	-	-	-	-	-	-	-	-	-	-	-	-	-	-	-	-	-	-	-	-	-
-	-	-	-	-	-	-	2	26505891	C	T	2:26505891:C>T	exonic	HADHB	.	stopgain	HADHB:NM_001281512:exon11:c.C988T:p.Q330X,HADHB:NM_000183:exon12:c.C1033T:p.Q345X,HADHB:NM_001281513:exon13:c.C967T:p.Q323X	-	P	0	1	-	-	-	-	-	-	-	-	-	-	-	-	-	-	-	-	-	-	-	-	-	-
-	-	-	-	-	-	-	2	26644264	C	T	2:26644264:C>T	exonic	DRC1	.	stopgain	DRC1:NM_145038:exon3:c.C352T:p.Q118X	P|P	P	5	5	95	246142	0.000385956	NFE	0.000662691	74	111666	0.000662691	74	111666	PASS	11	30928	0.000355665	NFE	0.000600641	9	14984	0.000600641	9	14984	PASS
-	-	-	-	-	-	-	2	26652517	C	T	2:26652517:C>T	exonic	DRC1	.	stopgain	DRC1:NM_145038:exon5:c.C562T:p.Q188X	-	P	0	1	6	246124	2.4378e-05	NFE	5.3748e-05	6	111632	5.3748e-05	6	111632	PASS	-	-	-	-	-	-	-	-	-	-	-
-	-	-	-	-	-	-	2	26667798	G	T	2:26667798:G>T	exonic	DRC1	.	stopgain	DRC1:NM_145038:exon10:c.G1378T:p.E460X	-	P	1	0	2	242994	8.23066e-06	NFE	1.84026e-05	2	108680	1.84026e-05	2	108680	PASS	-	-	-	-	-	-	-	-	-	-	-
-	-	-	-	-	-	-	2	26672954	G	A	2:26672954:G>A	splicing	DRC1	NM_145038:exon12:c.1599+1G>A	.	.	-	P	0	1	17	241760	7.03177e-05	AMR	0.000120228	4	33270	9.11644e-05	10	109692	PASS	2	30914	6.46956e-05	NFE	0.000133618	2	14968	0.000133618	2	14968	PASS
-	-	-	-	-	-	-	2	26683719	C	T	2:26683719:C>T	splicing	OTOF	NM_194248:exon44:c.5712+1G>A;NM_001287489:exon44:c.5712+1G>A;NM_004802:exon27:c.3411+1G>A;NM_194322:exon26:c.3642+1G>A;NM_194323:exon27:c.3411+1G>A	.	.	P	P	1	0	2	246188	8.12387e-06	NFE	1.79122e-05	2	111656	1.79122e-05	2	111656	PASS	-	-	-	-	-	-	-	-	-	-	-
-	-	-	-	-	-	-	2	26684647	C	T	2:26684647:C>T	exonic	OTOF	.	stopgain	OTOF:NM_194322:exon25:c.G3380A:p.W1127X,OTOF:NM_004802:exon26:c.G3149A:p.W1050X,OTOF:NM_194323:exon26:c.G3149A:p.W1050X,OTOF:NM_001287489:exon43:c.G5450A:p.W1817X,OTOF:NM_194248:exon43:c.G5450A:p.W1817X	-	P	0	1	1	246266	4.06065e-06	NFE	8.95127e-06	1	111716	8.95127e-06	1	111716	PASS	-	-	-	-	-	-	-	-	-	-	-
-	-	-	-	-	-	-	2	26688538	A	G	2:26688538:A>G	splicing	OTOF	NM_194248:exon38:c.4799+2T>C;NM_001287489:exon38:c.4799+2T>C;NM_004802:exon21:c.2498+2T>C;NM_194322:exon20:c.2729+2T>C;NM_194323:exon21:c.2498+2T>C	.	.	-	P	0	1	6	246202	2.43702e-05	NFE	5.37346e-05	6	111660	5.37346e-05	6	111660	PASS	1	30972	3.22872e-05	NFE	6.66311e-05	1	15008	6.66311e-05	1	15008	PASS
-	-	-	-	-	-	-	2	26688563	G	T	2:26688563:G>T	exonic	OTOF	.	stopgain	OTOF:NM_194322:exon20:c.C2706A:p.C902X,OTOF:NM_004802:exon21:c.C2475A:p.C825X,OTOF:NM_194323:exon21:c.C2475A:p.C825X,OTOF:NM_001287489:exon38:c.C4776A:p.C1592X,OTOF:NM_194248:exon38:c.C4776A:p.C1592X	-	LP	0	1	3	246250	1.21827e-05	NFE	2.68567e-05	3	111704	2.68567e-05	3	111704	PASS	-	-	-	-	-	-	-	-	-	-	-
-	-	-	-	-	-	-	2	26690102	C	T	2:26690102:C>T	splicing	OTOF	NM_194248:exon35:c.4228-1G>A;NM_001287489:exon35:c.4228-1G>A;NM_004802:exon18:c.1927-1G>A;NM_194322:exon17:c.2158-1G>A;NM_194323:exon18:c.1927-1G>A	.	.	LP	P	0	1	1	246244	4.06101e-06	NFE	8.95095e-06	1	111720	8.95095e-06	1	111720	PASS	-	-	-	-	-	-	-	-	-	-	-
-	-	-	-	-	-	-	2	26696868	G	T	2:26696868:G>T	exonic	OTOF	.	stopgain	OTOF:NM_194322:exon9:c.C1329A:p.Y443X,OTOF:NM_004802:exon10:c.C1158A:p.Y386X,OTOF:NM_194323:exon10:c.C1158A:p.Y386X,OTOF:NM_001287489:exon27:c.C3399A:p.Y1133X,OTOF:NM_194248:exon27:c.C3399A:p.Y1133X	-	P	0	1	-	-	-	-	-	-	-	-	-	-	-	-	-	-	-	-	-	-	-	-	-	-
-	-	-	-	-	-	-	2	26703180	C	G	2:26703180:C>G	splicing	OTOF	NM_194248:exon16:c.1804-1G>C;NM_001287489:exon16:c.1804-1G>C	.	.	-	P	0	1	-	-	-	-	-	-	-	-	-	-	-	-	-	-	-	-	-	-	-	-	-	-
-	-	-	-	-	-	-	2	26712077	A	C	2:26712077:A>C	splicing	OTOF	NM_194248:exon11:c.1045+2T>G;NM_001287489:exon11:c.1045+2T>G	.	.	LP	P	0	1	1	241084	4.14793e-06	NFE	9.16943e-06	1	109058	9.16943e-06	1	109058	PASS	-	-	-	-	-	-	-	-	-	-	-
-	-	-	-	-	-	-	2	26725169	G	A	2:26725169:G>A	exonic	OTOF	.	stopgain	OTOF:NM_001287489:exon7:c.C709T:p.R237X,OTOF:NM_194248:exon7:c.C709T:p.R237X	P	P	0	1	11	245984	4.47184e-05	FIN	9.01713e-05	2	22180	8.06509e-05	9	111592	PASS	-	-	-	-	-	-	-	-	-	-	-
-	-	-	-	-	-	-	2	26750701	T	A	2:26750701:T>A	exonic	OTOF	.	stopgain	OTOF:NM_001287489:exon3:c.A226T:p.K76X,OTOF:NM_194248:exon3:c.A226T:p.K76X	-	P	1	0	1	246272	4.06055e-06	NFE	8.95095e-06	1	111720	8.95095e-06	1	111720	PASS	-	-	-	-	-	-	-	-	-	-	-
-	-	X	-	-	-	X	2	27164816	A	T	2:27164816:A>T	splicing	DPYSL5	NM_020134:exon10:c.1090-2A>T;NM_001253723:exon10:c.1090-2A>T;NM_001253724:exon10:c.1090-2A>T	.	.	-	P	0	1	-	-	-	-	-	-	-	-	-	-	-	-	-	-	-	-	-	-	-	-	-	-
-	-	-	-	-	-	X	2	27445076	G	T	2:27445076:G>T	exonic	CAD	.	stopgain	CAD:NM_001306079:exon4:c.G367T:p.E123X,CAD:NM_004341:exon4:c.G367T:p.E123X	-	P	2	0	2	246250	8.12183e-06	NFE	1.79038e-05	2	111708	1.79038e-05	2	111708	PASS	1	30910	3.2352e-05	NFE	6.67468e-05	1	14982	6.67468e-05	1	14982	PASS
-	-	-	-	-	-	X	2	27461909	G	A	2:27461909:G>A	splicing	CAD	NM_001306079:exon31:c.4874-1G>A;NM_004341:exon32:c.5063-1G>A	.	.	-	P	0	1	-	-	-	-	-	-	-	-	-	-	-	-	-	-	-	-	-	-	-	-	-	-
-	-	-	-	-	-	-	2	27534769	G	C	2:27534769:G>C	exonic	MPV17	.	stopgain	MPV17:NM_002437:exon7:c.C459G:p.Y153X	-	P	0	1	-	-	-	-	-	-	-	-	-	-	-	-	-	-	-	-	-	-	-	-	-	-
-	-	-	-	-	-	-	2	27535081	C	T	2:27535081:C>T	splicing	MPV17	NM_002437:exon6:c.408+1G>A	.	.	-	P	0	1	2	246270	8.12117e-06	NFE	1.79022e-05	2	111718	1.79022e-05	2	111718	PASS	-	-	-	-	-	-	-	-	-	-	-
-	-	-	-	-	-	-	2	27535458	T	C	2:27535458:T>C	splicing	MPV17	NM_002437:exon5:c.280-2A>G	.	.	-	P	0	1	1	246190	4.0619e-06	NFE	8.95335e-06	1	111690	8.95335e-06	1	111690	PASS	-	-	-	-	-	-	-	-	-	-	-
-	-	-	-	-	X	X	2	27551709	A	G	2:27551709:A>G	splicing	GTF3C2	NM_001521:exon16:c.2127+2T>C;NM_001318909:exon15:c.2160+2T>C;NM_001035521:exon15:c.2127+2T>C	.	.	-	P	0	1	-	-	-	-	-	-	-	-	-	-	-	-	-	-	-	-	-	-	-	-	-	-
-	-	-	-	-	-	-	2	27590005	G	A	2:27590005:G>A	exonic	EIF2B4	.	stopgain	EIF2B4:NM_001318965:exon9:c.C1012T:p.Q338X,EIF2B4:NM_001318968:exon9:c.C364T:p.Q122X,EIF2B4:NM_172195:exon9:c.C1009T:p.Q337X,EIF2B4:NM_001034116:exon10:c.C949T:p.Q317X,EIF2B4:NM_001318966:exon10:c.C904T:p.Q302X,EIF2B4:NM_001318967:exon10:c.C856T:p.Q286X,EIF2B4:NM_001318969:exon10:c.C331T:p.Q111X,EIF2B4:NM_015636:exon10:c.C946T:p.Q316X	-	LP	0	1	2	246266	8.1213e-06	NFE	1.79022e-05	2	111718	1.79022e-05	2	111718	PASS	-	-	-	-	-	-	-	-	-	-	-
-	-	-	-	-	-	X	2	27601613	C	T	2:27601613:C>T	exonic	ZNF513	.	nonsynonymous	ZNF513:NM_001201459:exon2:c.G334A:p.G112R,ZNF513:NM_144631:exon3:c.G520A:p.G174R	-	LP	0	1	1	245294	4.07674e-06	NFE	8.99847e-06	1	111130	8.99847e-06	1	111130	PASS	-	-	-	-	-	-	-	-	-	-	-
-	-	-	-	-	-	X	2	27607539	C	T	2:27607539:C>T	splicing	PPM1G	NM_177983:exon5:c.825+1G>A	.	.	-	P	0	1	-	-	-	-	-	-	-	-	-	-	-	-	-	-	-	-	-	-	-	-	-	-
-	-	-	-	-	-	-	2	27676525	C	A	2:27676525:C>A	exonic	IFT172	.	stopgain	IFT172:NM_015662:exon34:c.G3793T:p.E1265X	-	P	0	1	-	-	-	-	-	-	-	-	-	-	-	1	30936	3.23248e-05	NFE	6.67468e-05	1	14982	6.67468e-05	1	14982	PASS
-	-	-	-	-	-	-	2	27686049	C	A	2:27686049:C>A	splicing	IFT172	NM_015662:exon19:c.1938-1G>T	.	.	-	P	0	1	-	-	-	-	-	-	-	-	-	-	-	-	-	-	-	-	-	-	-	-	-	-
-	-	-	-	-	-	-	2	27700993	G	A	2:27700993:G>A	exonic	IFT172	.	stopgain	IFT172:NM_015662:exon11:c.C1036T:p.R346X	-	P	0	1	2	246214	8.12301e-06	SAS	3.24886e-05	1	30780	8.95496e-06	1	111670	PASS	-	-	-	-	-	-	-	-	-	-	-
-	-	-	-	-	-	-	2	27702916	G	A	2:27702916:G>A	exonic	IFT172	.	nonsynonymous	IFT172:NM_015662:exon9:c.C886T:p.R296W	P	LP	1	0	21	245778	8.5443e-05	AFR	0.00104603	16	15296	0	0	111306	PASS	9	30966	0.000290641	AFR	0.00103116	9	8728	0	0	15004	PASS
-	-	-	-	-	-	-	2	27703018	T	A	2:27703018:T>A	splicing	IFT172	NM_015662:exon9:c.786-2A>T	.	.	-	P	1	0	2	244006	8.19652e-06	NFE	1.80375e-05	2	110880	1.80375e-05	2	110880	PASS	1	30984	3.22747e-05	NFE	6.65868e-05	1	15018	6.65868e-05	1	15018	PASS
-	-	-	-	-	-	-	2	29420479	G	C	2:29420479:G>C	exonic	ALK	.	nonsynonymous	ALK:NM_004304:exon27:c.C4002G:p.S1334R	-	LP	0	1	-	-	-	-	-	-	-	-	-	-	-	-	-	-	-	-	-	-	-	-	-	-
-	-	-	-	-	-	-	2	29420513	A	G	2:29420513:A>G	exonic	ALK	.	nonsynonymous	ALK:NM_004304:exon27:c.T3968C:p.F1323S	-	LP	0	1	-	-	-	-	-	-	-	-	-	-	-	-	-	-	-	-	-	-	-	-	-	-
-	-	-	-	-	-	-	2	29443622	T	A	2:29443622:T>A	exonic	ALK	.	nonsynonymous	ALK:NM_004304:exon23:c.A3595T:p.M1199L	-	LP	1	0	1	245880	4.06702e-06	NFE	8.9786e-06	1	111376	8.9786e-06	1	111376	PASS	-	-	-	-	-	-	-	-	-	-	-
-	-	-	-	-	-	-	2	29443675	C	T	2:29443675:C>T	exonic	ALK	.	nonsynonymous	ALK:NM_004304:exon23:c.G3542A:p.R1181H	-	LP	0	1	1	246104	4.06332e-06	AMR	2.97796e-05	1	33580	0	0	111584	PASS	-	-	-	-	-	-	-	-	-	-	-
-	-	-	-	-	-	-	2	29445264	T	G	2:29445264:T>G	exonic	ALK	.	nonsynonymous	ALK:NM_004304:exon22:c.A3461C:p.E1154A	-	LP	0	1	-	-	-	-	-	-	-	-	-	-	-	-	-	-	-	-	-	-	-	-	-	-
-	-	-	-	-	-	-	2	29446278	A	G	2:29446278:A>G	exonic	ALK	.	nonsynonymous	ALK:NM_004304:exon20:c.T3289C:p.C1097R	-	LP	1	0	-	-	-	-	-	-	-	-	-	-	-	-	-	-	-	-	-	-	-	-	-	-
-	-	-	-	-	-	-	2	31135124	C	T	2:31135124:C>T	exonic	GALNT14	.	stopgain	GALNT14:NM_001329097:exon12:c.G1236A:p.W412X	-	LP	1	0	1	246206	4.06164e-06	NFE	8.95367e-06	1	111686	8.95367e-06	1	111686	PASS	-	-	-	-	-	-	-	-	-	-	-
-	-	-	-	-	-	-	2	31147092	G	A	2:31147092:G>A	exonic	GALNT14	.	stopgain	GALNT14:NM_024572:exon13:c.C1273T:p.R425X,GALNT14:NM_001253826:exon14:c.C1288T:p.R430X,GALNT14:NM_001329095:exon14:c.C1168T:p.R390X,GALNT14:NM_001253827:exon15:c.C1213T:p.R405X,GALNT14:NM_001329096:exon15:c.C1213T:p.R405X	LP	P	0	1	7	246252	2.84262e-05	AMR	0.000119111	4	33582	2.68567e-05	3	111704	PASS	1	30962	3.22977e-05	NFE	6.66756e-05	1	14998	6.66756e-05	1	14998	PASS
-	-	-	-	-	-	-	2	31570387	C	T	2:31570387:C>T	splicing	XDH	NM_000379:exon29:c.3276+1G>A	.	.	-	P	0	1	1	246074	4.06382e-06	NFE	8.96588e-06	1	111534	8.96588e-06	1	111534	PASS	-	-	-	-	-	-	-	-	-	-	-
-	-	-	-	-	-	-	2	31588927	G	A	2:31588927:G>A	exonic	XDH	.	stopgain	XDH:NM_000379:exon22:c.C2371T:p.R791X	-	P	0	1	4	246256	1.62433e-05	AMR	2.97779e-05	1	33582	2.68567e-05	3	111704	PASS	-	-	-	-	-	-	-	-	-	-	-
-	-	-	-	-	-	-	2	31596738	C	G	2:31596738:C>G	splicing	XDH	NM_000379:exon16:c.1686+1G>C	.	.	-	P	3	7	111	245910	0.000451385	NFE	0.000879097	98	111478	0.000879097	98	111478	PASS	15	30974	0.000484277	NFE	0.000932587	14	15012	0.000932587	14	15012	PASS
-	-	-	-	-	-	-	2	31598245	C	T	2:31598245:C>T	splicing	XDH	NM_000379:exon15:c.1602+1G>A	.	.	-	P	0	2	7	246230	2.84287e-05	AFR	6.53509e-05	1	15302	5.37211e-05	6	111688	PASS	4	30960	0.000129199	AFR	0.000114548	1	8730	6.66933e-05	1	14994	PASS
-	-	-	-	-	-	X	2	32370014	A	G	2:32370014:A>G	exonic	SPAST	.	nonsynonymous	SPAST:NM_199436:exon14:c.A1529G:p.D510G,SPAST:NM_014946:exon15:c.A1625G:p.D542G	LP	LP	3	1	112	244322	0.000458411	ASJ	0.0040074	39	9732	0.00034267	38	110894	PASS	2	30962	6.45953e-05	AFR	0.000114548	1	8730	6.66844e-05	1	14996	PASS
-	-	-	-	-	-	-	2	32460595	A	C	2:32460595:A>C	exonic	NLRC4	.	nonsynonymous	NLRC4:NM_001302504:exon7:c.T662G:p.L221R,NLRC4:NM_001199138:exon8:c.T2657G:p.L886R,NLRC4:NM_001199139:exon8:c.T2657G:p.L886R,NLRC4:NM_021209:exon8:c.T2657G:p.L886R	-	LP	0	1	1	246008	4.06491e-06	NFE	8.96748e-06	1	111514	8.96748e-06	1	111514	PASS	-	-	-	-	-	-	-	-	-	-	-
-	-	-	-	-	-	-	2	32476193	A	G	2:32476193:A>G	exonic	NLRC4	.	nonsynonymous	NLRC4:NM_001199138:exon4:c.T740C:p.L247P,NLRC4:NM_001199139:exon4:c.T740C:p.L247P,NLRC4:NM_021209:exon4:c.T740C:p.L247P	-	LP	1	0	-	-	-	-	-	-	-	-	-	-	-	-	-	-	-	-	-	-	-	-	-	-
-	-	-	-	-	X	X	2	32626261	C	A	2:32626261:C>A	exonic	BIRC6	.	stopgain	BIRC6:NM_016252:exon7:c.C1065A:p.C355X	-	P	1	0	-	-	-	-	-	-	-	-	-	-	-	-	-	-	-	-	-	-	-	-	-	-
-	-	-	-	X	-	X	2	37105171	C	T	2:37105171:C>T	splicing	STRN	NM_003162:exon10:c.1187-1G>A	.	.	-	P	1	0	-	-	-	-	-	-	-	-	-	-	-	-	-	-	-	-	-	-	-	-	-	-
-	-	-	-	X	-	X	2	37111220	T	C	2:37111220:T>C	splicing	STRN	NM_003162:exon9:c.1043-2A>G	.	.	-	P	1	0	-	-	-	-	-	-	-	-	-	-	-	-	-	-	-	-	-	-	-	-	-	-
-	-	-	-	-	-	-	2	38298455	T	G	2:38298455:T>G	splicing	CYP1B1	NM_000104:exon3:c.1044-2A>C	.	.	-	P	1	0	-	-	-	-	-	-	-	-	-	-	-	-	-	-	-	-	-	-	-	-	-	-
-	-	-	-	-	-	-	2	38302361	C	T	2:38302361:C>T	exonic	CYP1B1	.	stopgain	CYP1B1:NM_000104:exon2:c.G171A:p.W57X	P|P	P	2	1	33	198310	0.000166406	NFE	0.00035735	32	89548	0.00035735	32	89548	PASS	6	30936	0.000193949	NFE	0.0004	6	15000	0.0004	6	15000	PASS
-	-	-	-	X	-	X	2	38570409	C	T	2:38570409:C>T	splicing	ATL2	NM_022374:exon2:c.363+1G>A;NM_001308076:exon2:c.309+1G>A;NM_001135673:exon2:c.363+1G>A;NM_001330459:exon2:c.309+1G>A;NM_001330462:exon2:c.348+1G>A;NM_001330463:exon2:c.363+1G>A;NM_001330464:exon2:UTR5	.	.	-	P	1	0	-	-	-	-	-	-	-	-	-	-	-	-	-	-	-	-	-	-	-	-	-	-
-	-	-	-	-	-	X	2	38975277	G	A	2:38975277:G>A	exonic	SRSF7	.	stopgain	SRSF7:NM_001031684:exon5:c.C484T:p.R162X,SRSF7:NM_001195446:exon5:c.C484T:p.R162X	-	P	0	1	-	-	-	-	-	-	-	-	-	-	-	-	-	-	-	-	-	-	-	-	-	-
-	-	-	-	-	-	X	2	38977184	C	A	2:38977184:C>A	exonic	SRSF7	.	stopgain	SRSF7:NM_001031684:exon2:c.G181T:p.E61X,SRSF7:NM_001195446:exon2:c.G181T:p.E61X	-	P	1	0	-	-	-	-	-	-	-	-	-	-	-	-	-	-	-	-	-	-	-	-	-	-
-	-	-	-	X	-	X	2	39216456	C	T	2:39216456:C>T	splicing	SOS1	NM_005633:exon21:c.3347-1G>A	.	.	UNK|VUS|VUS	P	1	2	35	244972	0.000142873	NFE	0.000252521	28	110882	0.000252521	28	110882	PASS	2	30924	6.46747e-05	NFE	0.000133476	2	14984	0.000133476	2	14984	PASS
-	-	-	-	X	-	X	2	39249891	G	A	2:39249891:G>A	exonic	SOS1	.	stopgain	SOS1:NM_005633:exon10:c.C1678T:p.Q560X	-	P	0	1	-	-	-	-	-	-	-	-	-	-	-	-	-	-	-	-	-	-	-	-	-	-
-	-	-	-	X	-	X	2	39250299	C	T	2:39250299:C>T	exonic	SOS1	.	nonsynonymous	SOS1:NM_005633:exon10:c.G1270A:p.E424K	P	LP	0	1	1	245386	4.07521e-06	NFE	8.98456e-06	1	111302	8.98456e-06	1	111302	PASS	-	-	-	-	-	-	-	-	-	-	-
-	-	-	-	-	-	-	2	44041643	C	A	2:44041643:C>A	exonic	ABCG5	.	stopgain	ABCG5:NM_022436:exon12:c.G1735T:p.E579X	-	P	0	1	1	245878	4.06706e-06	NFE	8.96652e-06	1	111526	8.96652e-06	1	111526	PASS	-	-	-	-	-	-	-	-	-	-	-
-	-	-	-	-	-	-	2	44050063	G	A	2:44050063:G>A	exonic	ABCG5	.	stopgain	ABCG5:NM_022436:exon10:c.C1336T:p.R446X	P	P	0	1	43	245562	0.000175109	EAS	0.000870171	15	17238	8.98957e-05	10	111240	PASS	3	30942	9.69556e-05	EAS	0.000617284	1	1620	6.67289e-05	1	14986	PASS
-	-	-	-	-	-	-	2	44055121	C	G	2:44055121:C>G	splicing	ABCG5	NM_022436:exon5:c.634+1G>C	.	.	-	P	1	0	2	245816	8.13617e-06	NFE	1.79398e-05	2	111484	1.79398e-05	2	111484	PASS	-	-	-	-	-	-	-	-	-	-	-
-	-	-	-	-	-	-	2	44055209	G	A	2:44055209:G>A	exonic	ABCG5	.	stopgain	ABCG5:NM_022436:exon5:c.C547T:p.R183X	-	P	1	0	3	246144	1.2188e-05	AFR	6.5368e-05	1	15298	8.95817e-06	1	111630	PASS	-	-	-	-	-	-	-	-	-	-	-
-	-	-	-	-	-	-	2	44059121	C	A	2:44059121:C>A	exonic	ABCG5	.	stopgain	ABCG5:NM_022436:exon3:c.G367T:p.E123X	-	P	1	0	7	149850	4.67134e-05	FIN	0.000263539	4	15178	1.74107e-05	1	57436	PASS	2	30864	6.48004e-05	NFE	0.000133869	2	14940	0.000133869	2	14940	PASS
-	-	-	-	-	-	-	2	44078890	C	T	2:44078890:C>T	exonic	ABCG8	.	stopgain	ABCG8:NM_022437:exon4:c.C490T:p.R164X	-	P	1	0	4	245574	1.62884e-05	EAS	0.000115955	2	17248	1.80135e-05	2	111028	PASS	-	-	-	-	-	-	-	-	-	-	-
-	-	-	-	-	-	-	2	44099233	G	A	2:44099233:G>A	exonic	ABCG8	.	stopgain	ABCG8:NM_022437:exon7:c.G1083A:p.W361X	P	P	11	18	233	246072	0.000946877	FIN	0.00251121	56	22300	0.00129106	144	111536	PASS	34	30980	0.00109748	FIN	0.00314825	11	3494	0.0011992	18	15010	PASS
-	-	-	-	-	-	-	2	44099278	G	A	2:44099278:G>A	splicing	ABCG8	NM_022437:exon7:c.1127+1G>A	.	.	-	P	0	1	-	-	-	-	-	-	-	-	-	-	-	-	-	-	-	-	-	-	-	-	-	-
-	-	-	-	-	-	-	2	44101038	C	T	2:44101038:C>T	exonic	ABCG8	.	stopgain	ABCG8:NM_022437:exon9:c.C1324T:p.Q442X	-	LP	0	2	3	246220	1.21842e-05	NFE	2.68649e-05	3	111670	2.68649e-05	3	111670	PASS	-	-	-	-	-	-	-	-	-	-	-
-	-	-	-	-	-	-	2	44101544	A	G	2:44101544:A>G	splicing	ABCG8	NM_022437:exon10:c.1412-2A>G	.	.	-	P	1	0	-	-	-	-	-	-	-	-	-	-	-	-	-	-	-	-	-	-	-	-	-	-
-	-	-	-	-	-	-	2	44102548	G	A	2:44102548:G>A	exonic	ABCG8	.	stopgain	ABCG8:NM_022437:exon11:c.G1752A:p.W584X	-	P	1	0	1	244684	4.0869e-06	NFE	9.04764e-06	1	110526	9.04764e-06	1	110526	PASS	-	-	-	-	-	-	-	-	-	-	-
-	-	-	-	-	-	-	2	44102554	T	A	2:44102554:T>A	splicing	ABCG8	NM_022437:exon11:c.1756+2T>A	.	.	-	P	1	0	3	244174	1.22863e-05	NFE	2.72415e-05	3	110126	2.72415e-05	3	110126	PASS	-	-	-	-	-	-	-	-	-	-	-
-	-	-	-	-	-	-	2	44116872	C	T	2:44116872:C>T	splicing	LRPPRC	NM_133259:exon37:c.4128+1G>A	.	.	-	P	1	0	-	-	-	-	-	-	-	-	-	-	-	-	-	-	-	-	-	-	-	-	-	-
-	-	-	-	-	-	-	2	44174470	C	A	2:44174470:C>A	exonic	LRPPRC	.	stopgain	LRPPRC:NM_133259:exon20:c.G2005T:p.E669X	-	P	1	0	1	244870	4.0838e-06	NFE	9.01599e-06	1	110914	9.01599e-06	1	110914	RF	-	-	-	-	-	-	-	-	-	-	-
-	-	-	-	-	-	-	2	44206964	C	T	2:44206964:C>T	splicing	LRPPRC	NM_133259:exon3:c.469+1G>A	.	.	-	P	0	1	-	-	-	-	-	-	-	-	-	-	-	-	-	-	-	-	-	-	-	-	-	-
-	-	-	-	-	-	-	2	44503042	T	G	2:44503042:T>G	exonic	SLC3A1	.	nonsynonymous	SLC3A1:NM_000341:exon1:c.T368G:p.M123R	-	LP	0	1	1	246244	4.06101e-06	NFE	8.95239e-06	1	111702	8.95239e-06	1	111702	PASS	-	-	-	-	-	-	-	-	-	-	-
-	-	-	-	-	-	-	2	44503102	A	T	2:44503102:A>T	exonic	SLC3A1	.	nonsynonymous	SLC3A1:NM_000341:exon1:c.A428T:p.K143I	-	LP	1	0	1	246144	4.06266e-06	NFE	8.95865e-06	1	111624	8.95865e-06	1	111624	PASS	-	-	-	-	-	-	-	-	-	-	-
-	-	-	-	-	-	-	2	44507876	A	G	2:44507876:A>G	exonic	SLC3A1	.	nonsynonymous	SLC3A1:NM_000341:exon2:c.A452G:p.Y151C	-	LP	0	1	2	245712	8.13961e-06	NFE	1.79572e-05	2	111376	1.79572e-05	2	111376	PASS	-	-	-	-	-	-	-	-	-	-	-
-	-	-	-	-	-	-	2	44507921	A	G	2:44507921:A>G	exonic	SLC3A1	.	nonsynonymous	SLC3A1:NM_000341:exon2:c.A497G:p.Y166C	-	LP	1	0	2	246120	8.12612e-06	NFE	1.7916e-05	2	111632	1.7916e-05	2	111632	PASS	-	-	-	-	-	-	-	-	-	-	-
-	-	-	-	-	-	-	2	44507927	C	T	2:44507927:C>T	exonic	SLC3A1	.	nonsynonymous	SLC3A1:NM_000341:exon2:c.C503T:p.S168L	-	LP	1	0	6	246136	2.43768e-05	AFR	6.54022e-05	1	15290	4.47876e-05	5	111638	PASS	3	30942	9.69556e-05	EAS	0.000617284	1	1620	0.000133422	2	14990	PASS
-	-	-	-	-	-	-	2	44507965	C	T	2:44507965:C>T	exonic	SLC3A1	.	nonsynonymous	SLC3A1:NM_000341:exon2:c.C541T:p.R181W	-	LP	2	0	8	246188	3.24955e-05	EAS	0.000115955	2	17248	1.79131e-05	2	111650	PASS	-	-	-	-	-	-	-	-	-	-	-
-	-	-	-	-	-	-	2	44507966	G	A	2:44507966:G>A	exonic	SLC3A1	.	nonsynonymous	SLC3A1:NM_000341:exon2:c.G542A:p.R181Q	P	LP	1	0	4	246220	1.62456e-05	SAS	6.49773e-05	2	30780	8.95415e-06	1	111680	PASS	-	-	-	-	-	-	-	-	-	-	-
-	-	-	-	-	-	-	2	44507990	C	T	2:44507990:C>T	exonic	SLC3A1	.	nonsynonymous	SLC3A1:NM_000341:exon2:c.C566T:p.T189M	-	LP	33	39	667	246228	0.00270887	NFE	0.00448595	501	111682	0.00448595	501	111682	PASS	73	30898	0.00236261	AMR	0.0071599	6	838	0.0036077	54	14968	PASS
-	-	-	-	-	-	-	2	44507993	T	C	2:44507993:T>C	exonic	SLC3A1	.	nonsynonymous	SLC3A1:NM_000341:exon2:c.T569C:p.M190T	-	LP	1	0	18	246234	7.31012e-05	AMR	0.000238237	8	33580	8.05831e-05	9	111686	PASS	2	30946	6.46287e-05	AMR	0.00119332	1	838	6.66844e-05	1	14996	PASS
-	-	-	-	-	-	-	2	44508570	A	C	2:44508570:A>C	exonic	SLC3A1	.	nonsynonymous	SLC3A1:NM_000341:exon3:c.A655C:p.K219Q	-	LP	0	1	1	246240	4.06108e-06	NFE	8.95303e-06	1	111694	8.95303e-06	1	111694	PASS	-	-	-	-	-	-	-	-	-	-	-
-	-	-	-	-	-	-	2	44508595	G	A	2:44508595:G>A	exonic	SLC3A1	.	nonsynonymous	SLC3A1:NM_000341:exon3:c.G680A:p.R227Q	-	LP	0	3	48	246242	0.00019493	SAS	0.000357352	11	30782	0.000241723	27	111698	PASS	9	30928	0.000290998	NFE	0.00053376	8	14988	0.00053376	8	14988	PASS
-	-	-	-	-	-	-	2	44513174	A	G	2:44513174:A>G	exonic	SLC3A1	.	nonsynonymous	SLC3A1:NM_000341:exon4:c.A769G:p.S257G	-	LP	1	1	5	246212	2.03077e-05	AMR	5.95557e-05	2	33582	2.68673e-05	3	111660	PASS	-	-	-	-	-	-	-	-	-	-	-
-	-	-	-	-	-	-	2	44513213	C	T	2:44513213:C>T	exonic	SLC3A1	.	stopgain	SLC3A1:NM_000341:exon4:c.C808T:p.R270X	-	LP	1	1	93	246200	0.000377742	ASJ	0.00822502	81	9848	7.16512e-05	8	111652	PASS	2	30960	6.45995e-05	ASJ	0.00662252	2	302	0	0	15004	PASS
-	-	-	-	-	-	-	2	44513214	G	A	2:44513214:G>A	exonic	SLC3A1	.	nonsynonymous	SLC3A1:NM_000341:exon4:c.G809A:p.R270Q	-	LP	0	1	2	246198	8.12354e-06	AFR	0.000130702	2	15302	0	0	111660	PASS	-	-	-	-	-	-	-	-	-	-	-
-	-	-	-	-	-	-	2	44513259	T	G	2:44513259:T>G	exonic	SLC3A1	.	stopgain	SLC3A1:NM_000341:exon4:c.T854G:p.L285X	-	P	0	1	1	246216	4.06147e-06	NFE	8.95448e-06	1	111676	8.95448e-06	1	111676	PASS	-	-	-	-	-	-	-	-	-	-	-
-	-	-	-	-	-	-	2	44513268	G	A	2:44513268:G>A	exonic	SLC3A1	.	nonsynonymous	SLC3A1:NM_000341:exon4:c.G863A:p.R288H	-	LP	0	1	12	246202	4.87405e-05	AFR	0.000261438	4	15300	2.68658e-05	3	111666	PASS	3	30966	9.68804e-05	AFR	0.000343958	3	8722	0	0	15010	PASS
-	-	-	-	-	-	-	2	44513268	G	T	2:44513268:G>T	exonic	SLC3A1	.	nonsynonymous	SLC3A1:NM_000341:exon4:c.G863T:p.R288L	-	LP	0	1	-	-	-	-	-	-	-	-	-	-	-	-	-	-	-	-	-	-	-	-	-	-
-	-	-	-	-	-	-	2	44527119	C	T	2:44527119:C>T	exonic	SLC3A1	.	nonsynonymous	SLC3A1:NM_000341:exon5:c.C901T:p.R301W	-	LP	0	2	18	246122	7.31345e-05	AFR	0.000588235	9	15300	4.48013e-05	5	111604	PASS	9	30966	0.000290641	AFR	0.0010314	9	8726	0	0	15008	PASS
-	-	-	-	-	-	-	2	44527137	G	C	2:44527137:G>C	exonic	SLC3A1	.	nonsynonymous	SLC3A1:NM_000341:exon5:c.G919C:p.G307R	-	LP	1	0	2	246170	8.12447e-06	NFE	8.9572e-06	1	111642	8.9572e-06	1	111642	PASS	1	30982	3.22768e-05	NFE	6.65956e-05	1	15016	6.65956e-05	1	15016	PASS
-	-	-	-	-	-	-	2	44527183	C	T	2:44527183:C>T	exonic	SLC3A1	.	nonsynonymous	SLC3A1:NM_000341:exon5:c.C965T:p.A322V	-	LP	1	0	2	246184	8.124e-06	NFE	1.79128e-05	2	111652	1.79128e-05	2	111652	PASS	-	-	-	-	-	-	-	-	-	-	-
-	-	-	-	-	-	-	2	44527228	C	T	2:44527228:C>T	exonic	SLC3A1	.	nonsynonymous	SLC3A1:NM_000341:exon5:c.C1010T:p.P337L	-	LP	1	0	6	246094	2.43809e-05	AMR	5.95628e-05	2	33578	3.58423e-05	4	111600	PASS	-	-	-	-	-	-	-	-	-	-	-
-	-	-	-	-	-	-	2	44528188	C	T	2:44528188:C>T	exonic	SLC3A1	.	nonsynonymous	SLC3A1:NM_000341:exon6:c.C1058T:p.T353M	-	LP	0	1	9	246166	3.65607e-05	AMR	0.000148898	5	33580	1.7917e-05	2	111626	PASS	2	30976	6.45661e-05	NFE	6.664e-05	1	15006	6.664e-05	1	15006	PASS
-	-	-	-	-	-	-	2	44528214	C	T	2:44528214:C>T	exonic	SLC3A1	.	nonsynonymous	SLC3A1:NM_000341:exon6:c.C1084T:p.R362C	-	LP	0	2	16	246148	6.50015e-05	ASJ	0.000203128	2	9846	7.16717e-05	8	111620	PASS	4	30968	0.000129166	AFR	0.000229095	2	8730	6.66578e-05	1	15002	PASS
-	-	-	-	-	-	-	2	44528222	C	A	2:44528222:C>A	exonic	SLC3A1	.	nonsynonymous	SLC3A1:NM_000341:exon6:c.C1092A:p.F364L	-	LP	0	1	4	246166	1.62492e-05	NFE	3.58333e-05	4	111628	3.58333e-05	4	111628	PASS	-	-	-	-	-	-	-	-	-	-	-
-	-	-	-	-	-	-	2	44528224	G	A	2:44528224:G>A	exonic	SLC3A1	.	nonsynonymous	SLC3A1:NM_000341:exon6:c.G1094A:p.R365Q	-	LP	0	2	7	246154	2.84375e-05	AFR	6.53509e-05	1	15302	5.37519e-05	6	111624	PASS	-	-	-	-	-	-	-	-	-	-	-
-	-	-	-	-	-	-	2	44528248	C	T	2:44528248:C>T	exonic	SLC3A1	.	nonsynonymous	SLC3A1:NM_000341:exon6:c.C1118T:p.T373M	-	LP	0	1	5	246134	2.03141e-05	SAS	6.4973e-05	2	30782	2.68808e-05	3	111604	PASS	-	-	-	-	-	-	-	-	-	-	-
-	-	-	-	-	-	-	2	44528253	C	A	2:44528253:C>A	exonic	SLC3A1	.	nonsynonymous	SLC3A1:NM_000341:exon6:c.C1123A:p.P375T	-	LP	1	0	-	-	-	-	-	-	-	-	-	-	-	-	-	-	-	-	-	-	-	-	-	-
-	-	-	-	-	-	-	2	44528256	G	A	2:44528256:G>A	exonic	SLC3A1	.	nonsynonymous	SLC3A1:NM_000341:exon6:c.G1126A:p.G376S	-	LP	5	6	137	244890	0.000559435	AMR	0.0020898	70	33496	0.00041422	46	111052	PASS	10	30100	0.000332226	AMR	0.00119617	1	836	0.000270819	4	14770	PASS
-	-	-	-	-	-	-	2	44531304	G	A	2:44531304:G>A	exonic	SLC3A1	.	nonsynonymous	SLC3A1:NM_000341:exon7:c.G1159A:p.A387T	-	LP	0	1	4	246062	1.62561e-05	NFE	3.58674e-05	4	111522	3.58674e-05	4	111522	PASS	1	30984	3.22747e-05	NFE	6.66045e-05	1	15014	6.66045e-05	1	15014	PASS
-	-	-	-	-	-	-	2	44531332	A	C	2:44531332:A>C	exonic	SLC3A1	.	nonsynonymous	SLC3A1:NM_000341:exon7:c.A1187C:p.Y396S	-	LP	1	0	-	-	-	-	-	-	-	-	-	-	-	-	-	-	-	-	-	-	-	-	-	-
-	-	-	-	-	-	-	2	44531359	C	T	2:44531359:C>T	exonic	SLC3A1	.	nonsynonymous	SLC3A1:NM_000341:exon7:c.C1214T:p.A405V	-	LP	1	0	1	246178	4.0621e-06	NFE	8.95784e-06	1	111634	8.95784e-06	1	111634	PASS	-	-	-	-	-	-	-	-	-	-	-
-	-	-	-	-	-	-	2	44531392	T	C	2:44531392:T>C	exonic	SLC3A1	.	nonsynonymous	SLC3A1:NM_000341:exon7:c.T1247C:p.L416P	-	LP	1	0	4	246154	1.625e-05	SAS	3.24865e-05	1	30782	2.68774e-05	3	111618	PASS	2	30980	6.45578e-05	NFE	0.000133227	2	15012	0.000133227	2	15012	PASS
-	-	-	-	-	-	-	2	44531412	A	G	2:44531412:A>G	exonic	SLC3A1	.	nonsynonymous	SLC3A1:NM_000341:exon7:c.A1267G:p.S423G	-	LP	2	0	27	246134	0.000109696	NFE	0.000232967	26	111604	0.000232967	26	111604	PASS	4	30984	0.000129099	NFE	0.000199814	3	15014	0.000199814	3	15014	PASS
-	-	-	-	-	-	-	2	44531449	T	C	2:44531449:T>C	exonic	SLC3A1	.	nonsynonymous	SLC3A1:NM_000341:exon7:c.T1304C:p.M435T	-	LP	0	1	4	246088	1.62543e-05	AMR	0.000119133	4	33576	0	0	111562	PASS	-	-	-	-	-	-	-	-	-	-	-
-	-	-	-	-	-	-	2	44531458	G	C	2:44531458:G>C	exonic	SLC3A1	.	nonsynonymous	SLC3A1:NM_000341:exon7:c.G1313C:p.G438A	-	LP	0	1	-	-	-	-	-	-	-	-	-	-	-	-	-	-	-	-	-	-	-	-	-	-
-	-	-	-	-	-	-	2	44531479	T	A	2:44531479:T>A	splicing	SLC3A1	NM_000341:exon7:c.1332+2T>A	.	.	-	P	1	0	2	245900	8.13339e-06	EAS	0.000116104	2	17226	0	0	111432	PASS	-	-	-	-	-	-	-	-	-	-	-
-	-	-	-	-	-	-	2	44539728	G	A	2:44539728:G>A	exonic	SLC3A1	.	nonsynonymous	SLC3A1:NM_000341:exon8:c.G1336A:p.G446S	-	LP	0	2	7	245968	2.8459e-05	AFR	0.000196078	3	15300	3.58892e-05	4	111454	PASS	2	30970	6.45786e-05	AFR	0.000229043	2	8732	0	0	15006	PASS
-	-	-	-	-	-	-	2	44539747	G	A	2:44539747:G>A	exonic	SLC3A1	.	nonsynonymous	SLC3A1:NM_000341:exon8:c.G1355A:p.R452Q	-	LP	0	1	1	245992	4.06517e-06	AFR	6.53509e-05	1	15302	0	0	111476	PASS	-	-	-	-	-	-	-	-	-	-	-
-	-	-	-	-	-	-	2	44539893	G	T	2:44539893:G>T	splicing	SLC3A1	NM_000341:exon8:c.1500+1G>T	.	.	-	P	1	0	6	244334	2.45565e-05	NFE	4.51166e-05	5	110824	4.51166e-05	5	110824	PASS	-	-	-	-	-	-	-	-	-	-	-
-	-	-	-	-	-	-	2	44541067	G	C	2:44541067:G>C	exonic	SLC3A1	.	nonsynonymous	SLC3A1:NM_000341:exon9:c.G1594C:p.D532H	-	LP	0	1	1	245914	4.06646e-06	NFE	8.97135e-06	1	111466	8.97135e-06	1	111466	PASS	-	-	-	-	-	-	-	-	-	-	-
-	-	-	-	-	-	-	2	44541080	T	G	2:44541080:T>G	exonic	SLC3A1	.	nonsynonymous	SLC3A1:NM_000341:exon9:c.T1607G:p.V536G	-	LP	0	1	-	-	-	-	-	-	-	-	-	-	-	-	-	-	-	-	-	-	-	-	-	-
-	-	-	-	-	-	-	2	44547360	C	T	2:44547360:C>T	exonic	SLC3A1	.	nonsynonymous	SLC3A1:NM_000341:exon10:c.C1640T:p.S547L	-	LP	1	1	9	245876	3.66038e-05	NFE	7.17566e-05	8	111488	7.17566e-05	8	111488	PASS	-	-	-	-	-	-	-	-	-	-	-
-	-	-	-	-	-	-	2	44547471	G	C	2:44547471:G>C	exonic	SLC3A1	.	nonsynonymous	SLC3A1:NM_000341:exon10:c.G1751C:p.R584T	-	LP	1	0	2	245960	8.1314e-06	AFR	6.53509e-05	1	15302	8.97312e-06	1	111444	PASS	-	-	-	-	-	-	-	-	-	-	-
-	-	-	-	-	-	-	2	44547516	T	C	2:44547516:T>C	exonic	SLC3A1	.	nonsynonymous	SLC3A1:NM_000341:exon10:c.T1796C:p.F599S	-	LP	0	1	12	245772	4.88257e-05	NFE	0.000107832	12	111284	0.000107832	12	111284	PASS	-	-	-	-	-	-	-	-	-	-	-
-	-	-	-	-	-	-	2	44547519	G	A	2:44547519:G>A	exonic	SLC3A1	.	nonsynonymous	SLC3A1:NM_000341:exon10:c.G1799A:p.G600E	-	LP	1	0	19	245708	7.73276e-05	NFE	0.000152842	17	111226	0.000152842	17	111226	PASS	2	30968	6.45828e-05	AFR	0.000114521	1	8732	6.66489e-05	1	15004	PASS
-	-	-	-	-	-	-	2	44547692	C	T	2:44547692:C>T	exonic	SLC3A1	.	nonsynonymous	SLC3A1:NM_000341:exon10:c.C1972T:p.R658C	-	LP	1	0	7	243254	2.87765e-05	EAS	0.000116009	2	17240	1.83739e-05	2	108850	PASS	-	-	-	-	-	-	-	-	-	-	-
-	-	-	-	-	-	-	2	44547710	G	A	2:44547710:G>A	exonic	SLC3A1	.	nonsynonymous	SLC3A1:NM_000341:exon10:c.G1990A:p.D664N	-	LP	1	1	2	243210	8.22335e-06	NFE	1.83786e-05	2	108822	1.83786e-05	2	108822	PASS	-	-	-	-	-	-	-	-	-	-	-
-	-	-	-	-	-	-	2	44547711	A	G	2:44547711:A>G	exonic	SLC3A1	.	nonsynonymous	SLC3A1:NM_000341:exon10:c.A1991G:p.D664G	-	LP	0	1	2	243226	8.22281e-06	NFE	1.83776e-05	2	108828	1.83776e-05	2	108828	PASS	-	-	-	-	-	-	-	-	-	-	-
-	-	-	-	-	-	-	2	44547720	T	C	2:44547720:T>C	exonic	SLC3A1	.	nonsynonymous	SLC3A1:NM_000341:exon10:c.T2000C:p.F667S	-	LP	1	0	4	243178	1.64489e-05	NFE	3.67688e-05	4	108788	3.67688e-05	4	108788	PASS	1	30964	3.22956e-05	NFE	6.66578e-05	1	15002	6.66578e-05	1	15002	PASS
-	-	-	-	-	-	X	2	46587864	G	A	2:46587864:G>A	exonic	EPAS1	.	nonsynonymous	EPAS1:NM_001430:exon5:c.G542A:p.R181H	-	LP	1	0	1	245260	4.07731e-06	NFE	9.00722e-06	1	111022	9.00722e-06	1	111022	PASS	-	-	-	-	-	-	-	-	-	-	-
-	-	-	-	-	-	-	2	47233183	C	G	2:47233183:C>G	exonic	TTC7A	.	stopgain	TTC7A:NM_001288955:exon8:c.C126G:p.Y42X,TTC7A:NM_001288951:exon9:c.C1188G:p.Y396X,TTC7A:NM_020458:exon9:c.C1188G:p.Y396X,TTC7A:NM_001288953:exon10:c.C1086G:p.Y362X	-	LP	0	1	-	-	-	-	-	-	-	-	-	-	-	-	-	-	-	-	-	-	-	-	-	-
-	-	-	-	-	-	-	2	47300953	T	C	2:47300953:T>C	exonic	TTC7A	.	nonsynonymous	TTC7A:NM_001288955:exon19:c.T1406C:p.L469P,TTC7A:NM_020458:exon20:c.T2468C:p.L823P,TTC7A:NM_001288951:exon21:c.T2540C:p.L847P,TTC7A:NM_001288953:exon21:c.T2366C:p.L789P	P	LP	1	0	1	245674	4.07043e-06	NFE	8.98699e-06	1	111272	8.98699e-06	1	111272	PASS	-	-	-	-	-	-	-	-	-	-	-
-	-	-	-	-	-	-	2	47612350	G	A	2:47612350:G>A	splicing	EPCAM	NM_002354:exon8:c.903+1G>A	.	.	-	P	0	2	8	246228	3.24902e-05	NFE	7.16307e-05	8	111684	7.16307e-05	8	111684	PASS	-	-	-	-	-	-	-	-	-	-	-
-	-	-	-	-	-	-	2	48026468	T	C	2:48026468:T>C	exonic	MSH6	.	nonsynonymous	MSH6:NM_001281492:exon2:c.T956C:p.L319P,MSH6:NM_001281493:exon3:c.T440C:p.L147P,MSH6:NM_000179:exon4:c.T1346C:p.L449P,MSH6:NM_001281494:exon4:c.T440C:p.L147P	P	LP	0	1	3	245832	1.22035e-05	NFE	2.69116e-05	3	111476	2.69116e-05	3	111476	PASS	-	-	-	-	-	-	-	-	-	-	-
-	-	-	-	-	-	-	2	48027183	T	A	2:48027183:T>A	exonic	MSH6	.	stopgain	MSH6:NM_001281492:exon2:c.T1671A:p.C557X,MSH6:NM_001281493:exon3:c.T1155A:p.C385X,MSH6:NM_000179:exon4:c.T2061A:p.C687X,MSH6:NM_001281494:exon4:c.T1155A:p.C385X	P|P|P	P	1	0	-	-	-	-	-	-	-	-	-	-	-	-	-	-	-	-	-	-	-	-	-	-
-	-	-	-	-	-	-	2	48915078	G	C	2:48915078:G>C	exonic	LHCGR	.	nonsynonymous	LHCGR:NM_000233:exon11:c.C1858G:p.P620A	-	LP	1	0	3	245946	1.21978e-05	NFE	2.69155e-05	3	111460	2.69155e-05	3	111460	PASS	-	-	-	-	-	-	-	-	-	-	-
-	-	-	-	-	-	-	2	48915095	A	C	2:48915095:A>C	exonic	LHCGR	.	nonsynonymous	LHCGR:NM_000233:exon11:c.T1841G:p.I614S	-	LP	1	0	1	246046	4.06428e-06	NFE	8.96588e-06	1	111534	8.96588e-06	1	111534	PASS	-	-	-	-	-	-	-	-	-	-	-
-	-	-	-	-	-	-	2	48915140	A	T	2:48915140:A>T	exonic	LHCGR	.	nonsynonymous	LHCGR:NM_000233:exon11:c.T1796A:p.I599N	-	LP	1	0	2	246140	8.12546e-06	NFE	1.79199e-05	2	111608	1.79199e-05	2	111608	PASS	-	-	-	-	-	-	-	-	-	-	-
-	-	-	-	-	-	-	2	48915426	C	T	2:48915426:C>T	exonic	LHCGR	.	nonsynonymous	LHCGR:NM_000233:exon11:c.G1510A:p.G504S	-	LP	0	1	25	245756	0.000101727	FIN	0.000269179	6	22290	9.88462e-05	11	111284	PASS	10	30970	0.000322893	AMR	0.00119332	1	838	0.00059976	9	15006	PASS
-	-	-	-	-	-	-	2	48915666	C	T	2:48915666:C>T	exonic	LHCGR	.	nonsynonymous	LHCGR:NM_000233:exon11:c.G1270A:p.G424S	-	LP	1	0	-	-	-	-	-	-	-	-	-	-	-	1	30974	3.22851e-05	NFE	6.66223e-05	1	15010	6.66223e-05	1	15010	PASS
-	-	-	-	-	-	-	2	48915713	A	G	2:48915713:A>G	exonic	LHCGR	.	nonsynonymous	LHCGR:NM_000233:exon11:c.T1223C:p.M408T	-	LP	0	1	1	246068	4.06392e-06	NFE	8.96604e-06	1	111532	8.96604e-06	1	111532	PASS	1	30974	3.22851e-05	FIN	0.000286205	1	3494	0	0	15014	PASS
-	-	-	-	-	-	-	2	48915779	G	C	2:48915779:G>C	exonic	LHCGR	.	nonsynonymous	LHCGR:NM_000233:exon11:c.C1157G:p.T386R	-	LP	0	1	1	246154	4.0625e-06	NFE	8.95881e-06	1	111622	8.95881e-06	1	111622	PASS	-	-	-	-	-	-	-	-	-	-	-
-	-	-	-	-	-	-	2	48950773	G	C	2:48950773:G>C	exonic	LHCGR	.	stopgain	LHCGR:NM_000233:exon5:c.C446G:p.S149X	-	P	0	1	-	-	-	-	-	-	-	-	-	-	-	-	-	-	-	-	-	-	-	-	-	-
-	-	-	-	-	-	-	2	48950777	C	A	2:48950777:C>A	exonic	LHCGR	.	stopgain	LHCGR:NM_000233:exon5:c.G442T:p.E148X	-	P	2	3	19	245890	7.72703e-05	NFE	0.000152617	17	111390	0.000152617	17	111390	PASS	-	-	-	-	-	-	-	-	-	-	-
-	-	-	-	-	-	-	2	48952813	A	G	2:48952813:A>G	splicing	LHCGR	NM_000233:exon4:c.383+2T>C	.	.	-	P	0	2	4	245934	1.62645e-05	NFE	3.58712e-05	4	111510	3.58712e-05	4	111510	PASS	3	30954	9.6918e-05	NFE	0.0002	3	15000	0.0002	3	15000	PASS
-	-	-	-	-	-	-	2	49190077	A	G	2:49190077:A>G	exonic	FSHR	.	nonsynonymous	FSHR:NM_181446:exon9:c.T1805C:p.I602T,FSHR:NM_000145:exon10:c.T1883C:p.I628T	-	LP	0	1	-	-	-	-	-	-	-	-	-	-	-	-	-	-	-	-	-	-	-	-	-	-
-	-	-	-	-	-	-	2	49190162	G	T	2:49190162:G>T	exonic	FSHR	.	nonsynonymous	FSHR:NM_181446:exon9:c.C1720A:p.P574T,FSHR:NM_000145:exon10:c.C1798A:p.P600T	-	LP	1	0	-	-	-	-	-	-	-	-	-	-	-	-	-	-	-	-	-	-	-	-	-	-
-	-	-	-	-	-	-	2	49190243	G	A	2:49190243:G>A	exonic	FSHR	.	nonsynonymous	FSHR:NM_181446:exon9:c.C1639T:p.R547C,FSHR:NM_000145:exon10:c.C1717T:p.R573C	P	LP	0	1	3	245560	1.2217e-05	NFE	2.6994e-05	3	111136	2.6994e-05	3	111136	PASS	-	-	-	-	-	-	-	-	-	-	-
-	-	-	-	-	-	-	2	49190881	A	G	2:49190881:A>G	exonic	FSHR	.	nonsynonymous	FSHR:NM_181446:exon9:c.T1001C:p.M334T,FSHR:NM_000145:exon10:c.T1079C:p.M360T	-	LP	0	1	4	245942	1.6264e-05	NFE	3.58899e-05	4	111452	3.58899e-05	4	111452	PASS	-	-	-	-	-	-	-	-	-	-	-
-	-	-	-	-	-	-	2	49190930	C	T	2:49190930:C>T	exonic	FSHR	.	nonsynonymous	FSHR:NM_181446:exon9:c.G952A:p.V318M,FSHR:NM_000145:exon10:c.G1030A:p.V344M	-	LP	1	0	11	246000	4.47154e-05	EAS	0.000231992	4	17242	4.48495e-05	5	111484	PASS	2	30924	6.46747e-05	EAS	0.000619579	1	1614	6.67646e-05	1	14978	PASS
-	-	X	-	X	X	X	2	50280423	C	A	2:50280423:C>A	exonic	NRXN1	.	stopgain	NRXN1:NM_001330097:exon4:c.G919T:p.E307X,NRXN1:NM_138735:exon4:c.G919T:p.E307X,NRXN1:NM_001330091:exon5:c.G1009T:p.E337X,NRXN1:NM_001330092:exon5:c.G1009T:p.E337X,NRXN1:NM_001330087:exon15:c.G3913T:p.E1305X,NRXN1:NM_001330096:exon15:c.G3913T:p.E1305X,NRXN1:NM_001330083:exon16:c.G3958T:p.E1320X,NRXN1:NM_001330088:exon16:c.G3943T:p.E1315X,NRXN1:NM_001330084:exon17:c.G4048T:p.E1350X,NRXN1:NM_0013300…	-	P	0	1	-	-	-	-	-	-	-	-	-	-	-	-	-	-	-	-	-	-	-	-	-	-
-	-	X	-	X	X	X	2	50280524	G	C	2:50280524:G>C	exonic	NRXN1	.	stopgain	NRXN1:NM_001330097:exon4:c.C818G:p.S273X,NRXN1:NM_138735:exon4:c.C818G:p.S273X,NRXN1:NM_001330091:exon5:c.C908G:p.S303X,NRXN1:NM_001330092:exon5:c.C908G:p.S303X,NRXN1:NM_001330087:exon15:c.C3812G:p.S1271X,NRXN1:NM_001330096:exon15:c.C3812G:p.S1271X,NRXN1:NM_001330083:exon16:c.C3857G:p.S1286X,NRXN1:NM_001330088:exon16:c.C3842G:p.S1281X,NRXN1:NM_001330084:exon17:c.C3947G:p.S1316X,NRXN1:NM_001330095…	-	P	0	1	-	-	-	-	-	-	-	-	-	-	-	-	-	-	-	-	-	-	-	-	-	-
-	-	X	-	X	X	X	2	51253608	C	T	2:51253608:C>T	splicing	NRXN1	NM_001135659:exon3:c.773-1G>A	.	.	-	P	0	1	2	214370	9.32966e-06	EAS	0.000128667	2	15544	0	0	93066	PASS	1	30952	3.23081e-05	NFE	6.672e-05	1	14988	6.672e-05	1	14988	PASS
-	-	-	-	X	X	X	2	54864914	C	T	2:54864914:C>T	exonic	SPTBN1	.	stopgain	SPTBN1:NM_178313:exon17:c.C3793T:p.Q1265X,SPTBN1:NM_003128:exon18:c.C3832T:p.Q1278X	-	P	0	1	-	-	-	-	-	-	-	-	-	-	-	-	-	-	-	-	-	-	-	-	-	-
-	-	-	-	X	X	X	2	54882340	G	T	2:54882340:G>T	exonic	SPTBN1	.	stopgain	SPTBN1:NM_178313:exon27:c.G5917T:p.E1973X,SPTBN1:NM_003128:exon28:c.G5956T:p.E1986X	-	P	0	1	-	-	-	-	-	-	-	-	-	-	-	-	-	-	-	-	-	-	-	-	-	-
-	-	-	-	-	-	-	2	55433406	C	G	2:55433406:C>G	exonic	CLHC1	.	nonsynonymous	CLHC1:NM_001135598:exon7:c.G640C:p.A214P,CLHC1:NM_152385:exon9:c.G1006C:p.A336P	-	LP	1	0	-	-	-	-	-	-	-	-	-	-	-	-	-	-	-	-	-	-	-	-	-	-
-	-	-	-	X	-	X	2	55522913	G	A	2:55522913:G>A	exonic	CCDC88A	.	stopgain	CCDC88A:NM_018084:exon30:c.C5287T:p.R1763X,CCDC88A:NM_001135597:exon31:c.C5368T:p.R1790X	-	P	0	1	-	-	-	-	-	-	-	-	-	-	-	-	-	-	-	-	-	-	-	-	-	-
-	-	-	-	-	-	X	2	55874492	G	C	2:55874492:G>C	exonic	PNPT1	.	nonsynonymous	PNPT1:NM_033109:exon19:c.C1592G:p.T531R	LP	LP	1	0	4	244556	1.63562e-05	NFE	3.59551e-05	4	111250	3.59551e-05	4	111250	PASS	2	30932	6.4658e-05	AFR	0.000114758	1	8714	6.66933e-05	1	14994	PASS
-	-	-	-	-	-	X	2	55907873	G	C	2:55907873:G>C	exonic	PNPT1	.	stopgain	PNPT1:NM_033109:exon7:c.C539G:p.S180X	-	P	0	1	1	246080	4.06372e-06	NFE	8.95672e-06	1	111648	8.95672e-06	1	111648	PASS	-	-	-	-	-	-	-	-	-	-	-
-	-	-	-	-	-	X	2	56097989	T	A	2:56097989:T>A	exonic	EFEMP1	.	stopgain	EFEMP1:NM_001039349:exon10:c.A1186T:p.K396X,EFEMP1:NM_001039348:exon11:c.A1186T:p.K396X	-	P	0	1	-	-	-	-	-	-	-	-	-	-	-	-	-	-	-	-	-	-	-	-	-	-
-	-	-	-	-	-	X	2	56098175	G	A	2:56098175:G>A	exonic	EFEMP1	.	stopgain	EFEMP1:NM_001039349:exon9:c.C1084T:p.R362X,EFEMP1:NM_001039348:exon10:c.C1084T:p.R362X	-	P	0	1	-	-	-	-	-	-	-	-	-	-	-	-	-	-	-	-	-	-	-	-	-	-
-	-	-	-	-	-	X	2	56098196	C	T	2:56098196:C>T	exonic	EFEMP1	.	nonsynonymous	EFEMP1:NM_001039349:exon9:c.G1063A:p.G355S,EFEMP1:NM_001039348:exon10:c.G1063A:p.G355S	-	LP	1	0	-	-	-	-	-	-	-	-	-	-	-	-	-	-	-	-	-	-	-	-	-	-
-	-	X	X	-	-	-	2	58425798	C	G	2:58425798:C>G	splicing	FANCL	NM_001114636:exon7:c.472-1G>C;NM_018062:exon7:c.472-1G>C	.	.	-	P	1	0	6	246056	2.43847e-05	NFE	5.3775e-05	6	111576	5.3775e-05	6	111576	PASS	-	-	-	-	-	-	-	-	-	-	-
-	-	-	-	X	-	X	2	61493201	G	T	2:61493201:G>T	exonic	USP34	.	stopgain	USP34:NM_014709:exon42:c.C5535A:p.Y1845X	-	LP	0	1	-	-	-	-	-	-	-	-	-	-	-	-	-	-	-	-	-	-	-	-	-	-
-	-	-	-	-	-	-	2	62063210	G	A	2:62063210:G>A	exonic	FAM161A	.	stopgain	FAM161A:NM_032180:exon4:c.C1618T:p.R540X,FAM161A:NM_001201543:exon5:c.C1786T:p.R596X	P	P	0	1	1	244858	4.084e-06	NFE	8.98134e-06	1	111342	8.98134e-06	1	111342	RF	1	30680	3.25945e-05	NFE	6.68271e-05	1	14964	6.68271e-05	1	14964	PASS
-	-	-	-	-	-	-	2	62065776	G	A	2:62065776:G>A	exonic	FAM161A	.	stopgain	FAM161A:NM_001201543:exon4:c.C1648T:p.Q550X	-	P	1	0	1	237722	4.20659e-06	NFE	9.48623e-06	1	105416	9.48623e-06	1	105416	PASS	-	-	-	-	-	-	-	-	-	-	-
-	-	-	-	-	-	-	2	62065814	A	T	2:62065814:A>T	exonic	FAM161A	.	stopgain	FAM161A:NM_001201543:exon4:c.T1610A:p.L537X	-	P	1	0	-	-	-	-	-	-	-	-	-	-	-	-	-	-	-	-	-	-	-	-	-	-
-	-	-	-	-	-	-	2	62066830	T	A	2:62066830:T>A	exonic	FAM161A	.	stopgain	FAM161A:NM_001201543:exon3:c.A1309T:p.R437X,FAM161A:NM_032180:exon3:c.A1309T:p.R437X	P|P	P	1	1	68	246034	0.000276385	NFE	0.000564901	63	111524	0.000564901	63	111524	PASS	8	30976	0.000258264	AMR	0.00119332	1	838	0.00039968	6	15012	PASS
-	-	-	-	-	-	-	2	62066934	G	T	2:62066934:G>T	exonic	FAM161A	.	stopgain	FAM161A:NM_001201543:exon3:c.C1205A:p.S402X,FAM161A:NM_032180:exon3:c.C1205A:p.S402X	-	LP	1	0	-	-	-	-	-	-	-	-	-	-	-	-	-	-	-	-	-	-	-	-	-	-
-	-	-	-	-	-	X	2	62095843	T	G	2:62095843:T>G	splicing	CCT4	NM_001256721:exon13:c.1516-2A>C;NM_006430:exon14:c.1606-2A>C	.	.	-	P	1	0	-	-	-	-	-	-	-	-	-	-	-	-	-	-	-	-	-	-	-	-	-	-
-	-	-	-	X	-	X	2	63101542	C	T	2:63101542:C>T	exonic	EHBP1	.	stopgain	EHBP1:NM_001142614:exon9:c.C1060T:p.Q354X,EHBP1:NM_001142615:exon10:c.C1060T:p.Q354X,EHBP1:NM_001142616:exon10:c.C1060T:p.Q354X,EHBP1:NM_015252:exon11:c.C1165T:p.Q389X	-	P	0	1	1	245954	4.0658e-06	NFE	8.96154e-06	1	111588	8.96154e-06	1	111588	PASS	-	-	-	-	-	-	-	-	-	-	-
-	-	-	-	X	-	X	2	63169943	C	T	2:63169943:C>T	exonic	EHBP1	.	stopgain	EHBP1:NM_001142614:exon10:c.C1276T:p.R426X,EHBP1:NM_001142615:exon11:c.C1276T:p.R426X,EHBP1:NM_001142616:exon11:c.C1276T:p.R426X,EHBP1:NM_015252:exon12:c.C1381T:p.R461X	-	P	0	1	-	-	-	-	-	-	-	-	-	-	-	-	-	-	-	-	-	-	-	-	-	-
-	-	-	-	-	-	-	2	63380663	C	A	2:63380663:C>A	exonic	WDPCP	.	stopgain	WDPCP:NM_001042692:exon10:c.G1648T:p.G550X,WDPCP:NM_015910:exon16:c.G2125T:p.G709X	-	P	0	1	-	-	-	-	-	-	-	-	-	-	-	-	-	-	-	-	-	-	-	-	-	-
-	-	-	-	-	-	-	2	63712074	G	A	2:63712074:G>A	exonic	WDPCP	.	stopgain	WDPCP:NM_015910:exon5:c.C301T:p.R101X	-	P	0	1	3	245546	1.22177e-05	EAS	5.80046e-05	1	17240	8.97876e-06	1	111374	PASS	1	30918	3.23436e-05	NFE	6.67557e-05	1	14980	6.67557e-05	1	14980	PASS
-	-	-	-	-	-	-	2	63712119	G	A	2:63712119:G>A	exonic	WDPCP	.	stopgain	WDPCP:NM_015910:exon5:c.C256T:p.R86X	-	P	0	1	1	245532	4.07279e-06	NFE	8.9836e-06	1	111314	8.9836e-06	1	111314	RF	-	-	-	-	-	-	-	-	-	-	-
-	-	-	-	-	-	-	2	63713721	C	T	2:63713721:C>T	splicing	WDPCP	NM_015910:exon4:c.209-1G>A	.	.	-	P	1	2	2	191140	1.04635e-05	NFE	2.54498e-05	2	78586	2.54498e-05	2	78586	RF	3	30860	9.72132e-05	NFE	0.000133601	2	14970	0.000133601	2	14970	PASS
-	-	-	-	X	-	X	2	63831829	G	T	2:63831829:G>T	splicing	MDH1	NM_005917:exon6:c.499-1G>T;NM_001316374:exon6:c.499-1G>T;NM_001199112:exon5:c.232-1G>T;NM_001199111:exon6:c.553-1G>T	.	.	-	P	1	0	-	-	-	-	-	-	-	-	-	-	-	-	-	-	-	-	-	-	-	-	-	-
-	-	-	-	-	-	X	2	64778948	G	T	2:64778948:G>T	exonic	AFTPH	.	stopgain	AFTPH:NM_001002243:exon2:c.G340T:p.E114X,AFTPH:NM_017657:exon2:c.G340T:p.E114X,AFTPH:NM_203437:exon2:c.G340T:p.E114X	-	P	1	0	-	-	-	-	-	-	-	-	-	-	-	-	-	-	-	-	-	-	-	-	-	-
-	-	-	-	-	-	X	2	64780079	G	T	2:64780079:G>T	exonic	AFTPH	.	stopgain	AFTPH:NM_001002243:exon2:c.G1471T:p.E491X,AFTPH:NM_017657:exon2:c.G1471T:p.E491X,AFTPH:NM_203437:exon2:c.G1471T:p.E491X	-	P	1	0	-	-	-	-	-	-	-	-	-	-	-	-	-	-	-	-	-	-	-	-	-	-
-	-	-	-	-	-	X	2	64808323	G	T	2:64808323:G>T	splicing	AFTPH	NM_203437:exon8:c.2456-1G>T	.	.	-	P	1	0	-	-	-	-	-	-	-	-	-	-	-	-	-	-	-	-	-	-	-	-	-	-
-	-	-	-	-	-	X	2	67626723	G	T	2:67626723:G>T	exonic	ETAA1	.	stopgain	ETAA1:NM_019002:exon3:c.G394T:p.E132X	-	P	1	0	1	244610	4.08814e-06	NFE	8.99345e-06	1	111192	8.99345e-06	1	111192	PASS	-	-	-	-	-	-	-	-	-	-	-
-	-	-	-	-	-	X	2	69554114	G	T	2:69554114:G>T	exonic	GFPT1	.	nonsynonymous	GFPT1:NM_002056:exon18:c.C1933A:p.Q645K,GFPT1:NM_001244710:exon19:c.C1987A:p.Q663K	-	LP	1	0	-	-	-	-	-	-	-	-	-	-	-	-	-	-	-	-	-	-	-	-	-	-
-	-	-	-	-	-	X	2	69554135	G	A	2:69554135:G>A	exonic	GFPT1	.	nonsynonymous	GFPT1:NM_002056:exon18:c.C1912T:p.P638S,GFPT1:NM_001244710:exon19:c.C1966T:p.P656S	-	LP	0	1	2	246244	8.12203e-06	NFE	1.79041e-05	2	111706	1.79041e-05	2	111706	PASS	-	-	-	-	-	-	-	-	-	-	-
-	-	-	-	-	-	X	2	69555417	C	T	2:69555417:C>T	exonic	GFPT1	.	nonsynonymous	GFPT1:NM_002056:exon17:c.G1825A:p.V609M,GFPT1:NM_001244710:exon18:c.G1879A:p.V627M	-	LP	1	1	3	245944	1.21979e-05	NFE	2.69256e-05	3	111418	2.69256e-05	3	111418	PASS	-	-	-	-	-	-	-	-	-	-	-
-	-	-	-	-	-	X	2	69556873	G	A	2:69556873:G>A	exonic	GFPT1	.	nonsynonymous	GFPT1:NM_002056:exon15:c.C1486T:p.R496W,GFPT1:NM_001244710:exon16:c.C1540T:p.R514W	-	LP	0	1	-	-	-	-	-	-	-	-	-	-	-	-	-	-	-	-	-	-	-	-	-	-
-	-	-	-	-	-	X	2	69565140	C	T	2:69565140:C>T	exonic	GFPT1	.	nonsynonymous	GFPT1:NM_002056:exon14:c.G1318A:p.G440R,GFPT1:NM_001244710:exon15:c.G1372A:p.G458R	-	LP	0	1	1	246232	4.06121e-06	NFE	8.95367e-06	1	111686	8.95367e-06	1	111686	PASS	-	-	-	-	-	-	-	-	-	-	-
-	-	-	-	-	-	X	2	69577219	G	C	2:69577219:G>C	exonic	GFPT1	.	nonsynonymous	GFPT1:NM_002056:exon9:c.C782G:p.S261C,GFPT1:NM_001244710:exon10:c.C836G:p.S279C	-	LP	0	1	-	-	-	-	-	-	-	-	-	-	-	-	-	-	-	-	-	-	-	-	-	-
-	-	-	-	-	-	X	2	69583638	C	A	2:69583638:C>A	exonic	GFPT1	.	nonsynonymous	GFPT1:NM_001244710:exon7:c.G595T:p.V199F,GFPT1:NM_002056:exon7:c.G595T:p.V199F	-	LP	1	0	1	246206	4.06164e-06	NFE	8.95576e-06	1	111660	8.95576e-06	1	111660	PASS	-	-	-	-	-	-	-	-	-	-	-
-	-	-	-	-	-	X	2	69583647	C	T	2:69583647:C>T	exonic	GFPT1	.	nonsynonymous	GFPT1:NM_001244710:exon7:c.G586A:p.G196R,GFPT1:NM_002056:exon7:c.G586A:p.G196R	-	LP	0	1	1	246194	4.06184e-06	AFR	6.53424e-05	1	15304	0	0	111648	PASS	-	-	-	-	-	-	-	-	-	-	-
-	-	-	-	-	-	X	2	69583691	T	C	2:69583691:T>C	splicing	GFPT1	NM_001244710:exon7:c.544-2A>G;NM_002056:exon7:c.544-2A>G	.	.	-	P	0	1	-	-	-	-	-	-	-	-	-	-	-	-	-	-	-	-	-	-	-	-	-	-
-	-	-	-	-	-	X	2	69590695	G	A	2:69590695:G>A	exonic	GFPT1	.	nonsynonymous	GFPT1:NM_001244710:exon4:c.C331T:p.R111C,GFPT1:NM_002056:exon4:c.C331T:p.R111C	P	LP	0	1	34	246196	0.000138101	AMR	0.000565847	19	33578	7.16422e-05	8	111666	PASS	-	-	-	-	-	-	-	-	-	-	-
-	-	-	-	-	-	-	2	69627594	C	A	2:69627594:C>A	exonic	NFU1	.	nonsynonymous	NFU1:NM_001002756:exon6:c.G199T:p.G67C,NFU1:NM_001002755:exon7:c.G622T:p.G208C,NFU1:NM_015700:exon7:c.G550T:p.G184C	P	LP	0	1	37	246238	0.000150261	AMR	0.00083378	28	33582	8.05773e-05	9	111694	PASS	1	30970	3.22893e-05	AMR	0.00119332	1	838	0	0	15008	PASS
-	-	-	-	-	-	-	2	71188072	C	T	2:71188072:C>T	exonic	ATP6V1B1	.	stopgain	ATP6V1B1:NM_001692:exon7:c.C607T:p.Q203X	-	P	0	1	-	-	-	-	-	-	-	-	-	-	-	-	-	-	-	-	-	-	-	-	-	-
-	-	-	-	-	-	-	2	71351575	G	A	2:71351575:G>A	exonic	MCEE	.	stopgain	MCEE:NM_032601:exon2:c.C139T:p.R47X	P	P	5	1	58	246000	0.000235772	NFE	0.000439328	49	111534	0.000439328	49	111534	PASS	11	30966	0.000355228	NFE	0.000666223	10	15010	0.000666223	10	15010	PASS
-	-	-	-	X	-	X	2	71558996	G	A	2:71558996:G>A	splicing	ZNF638	NM_001252612:exon1:UTR5;NM_001014972:exon1:UTR5	.	.	-	P	0	2	-	-	-	-	-	-	-	-	-	-	-	-	-	-	-	-	-	-	-	-	-	-
-	-	-	-	-	-	-	2	71744170	G	A	2:71744170:G>A	splicing	DYSF	NM_003494:exon9:c.906+1G>A;NM_001130977:exon9:c.906+1G>A;NM_001130980:exon10:c.999+1G>A;NM_001130979:exon10:c.999+1G>A;NM_001130976:exon9:c.906+1G>A;NM_001130978:exon9:c.906+1G>A;NM_001130981:exon10:c.999+1G>A;NM_001130455:exon9:c.909+1G>A;NM_001130986:exon9:c.909+1G>A;NM_001130984:exon9:c.909+1G>A;NM_001130983:exon9:c.909+1G>A;NM_001130985:exon10:c.1002+1G>A;NM_001130987:exon10:c.1002+1G>A;NM_00…	.	.	-	P	0	1	-	-	-	-	-	-	-	-	-	-	-	-	-	-	-	-	-	-	-	-	-	-
-	-	-	-	-	-	-	2	71791204	C	T	2:71791204:C>T	exonic	DYSF	.	nonsynonymous	DYSF:NM_001130976:exon23:c.C2330T:p.P777L,DYSF:NM_001130977:exon23:c.C2330T:p.P777L,DYSF:NM_001130984:exon23:c.C2333T:p.P778L,DYSF:NM_001130986:exon23:c.C2333T:p.P778L,DYSF:NM_001130455:exon24:c.C2375T:p.P792L,DYSF:NM_001130978:exon24:c.C2372T:p.P791L,DYSF:NM_001130980:exon24:c.C2423T:p.P808L,DYSF:NM_001130981:exon24:c.C2423T:p.P808L,DYSF:NM_001130983:exon24:c.C2375T:p.P792L,DYSF:NM_001130985:exo…	-	LP	1	0	-	-	-	-	-	-	-	-	-	-	-	-	-	-	-	-	-	-	-	-	-	-
-	-	-	-	-	-	-	2	71795140	G	A	2:71795140:G>A	exonic	DYSF	.	stopgain	DYSF:NM_001130976:exon24:c.G2529A:p.W843X,DYSF:NM_001130977:exon24:c.G2529A:p.W843X,DYSF:NM_001130984:exon24:c.G2532A:p.W844X,DYSF:NM_001130986:exon24:c.G2532A:p.W844X,DYSF:NM_001130455:exon25:c.G2574A:p.W858X,DYSF:NM_001130978:exon25:c.G2571A:p.W857X,DYSF:NM_001130980:exon25:c.G2622A:p.W874X,DYSF:NM_001130981:exon25:c.G2622A:p.W874X,DYSF:NM_001130983:exon25:c.G2574A:p.W858X,DYSF:NM_001130985:exo…	-	P	1	0	1	246268	4.06062e-06	SAS	3.24865e-05	1	30782	0	0	111718	PASS	-	-	-	-	-	-	-	-	-	-	-
-	-	-	-	-	-	-	2	71816721	A	G	2:71816721:A>G	splicing	DYSF	NM_003494:exon31:c.3349-2A>G;NM_001130977:exon30:c.3307-2A>G;NM_001130980:exon31:c.3400-2A>G;NM_001130979:exon32:c.3442-2A>G;NM_001130976:exon30:c.3307-2A>G;NM_001130978:exon31:c.3349-2A>G;NM_001130981:exon31:c.3400-2A>G;NM_001130455:exon31:c.3352-2A>G;NM_001130986:exon30:c.3310-2A>G;NM_001130984:exon30:c.3310-2A>G;NM_001130983:exon31:c.3352-2A>G;NM_001130985:exon31:c.3403-2A>G;NM_001130987:exon3…	.	.	P	P	0	1	3	246256	1.21824e-05	NFE	2.68538e-05	3	111716	2.68538e-05	3	111716	PASS	-	-	-	-	-	-	-	-	-	-	-
-	-	-	-	-	-	-	2	71817342	T	A	2:71817342:T>A	exonic	DYSF	.	stopgain	DYSF:NM_001130976:exon31:c.T3402A:p.Y1134X,DYSF:NM_001130977:exon31:c.T3402A:p.Y1134X,DYSF:NM_001130984:exon31:c.T3405A:p.Y1135X,DYSF:NM_001130986:exon31:c.T3405A:p.Y1135X,DYSF:NM_001130455:exon32:c.T3447A:p.Y1149X,DYSF:NM_001130978:exon32:c.T3444A:p.Y1148X,DYSF:NM_001130980:exon32:c.T3495A:p.Y1165X,DYSF:NM_001130981:exon32:c.T3495A:p.Y1165X,DYSF:NM_001130983:exon32:c.T3447A:p.Y1149X,DYSF:NM_0011…	-	LP	1	0	3	246242	1.21831e-05	NFE	2.68591e-05	3	111694	2.68591e-05	3	111694	PASS	1	30940	3.23206e-05	NFE	6.67735e-05	1	14976	6.67735e-05	1	14976	PASS
-	-	-	-	-	-	-	2	71827961	C	T	2:71827961:C>T	exonic	DYSF	.	stopgain	DYSF:NM_001130976:exon33:c.C3790T:p.Q1264X,DYSF:NM_001130977:exon33:c.C3790T:p.Q1264X,DYSF:NM_001130984:exon33:c.C3793T:p.Q1265X,DYSF:NM_001130986:exon33:c.C3793T:p.Q1265X,DYSF:NM_001130455:exon34:c.C3835T:p.Q1279X,DYSF:NM_001130978:exon34:c.C3832T:p.Q1278X,DYSF:NM_001130980:exon34:c.C3883T:p.Q1295X,DYSF:NM_001130981:exon34:c.C3883T:p.Q1295X,DYSF:NM_001130983:exon34:c.C3835T:p.Q1279X,DYSF:NM_0011…	P|P	P	0	1	3	242654	1.23633e-05	AFR	0.000130941	2	15274	9.07639e-06	1	110176	PASS	1	30948	3.23123e-05	NFE	6.67289e-05	1	14986	6.67289e-05	1	14986	PASS
-	-	-	-	-	-	-	2	71886007	G	A	2:71886007:G>A	splicing	DYSF	NM_003494:exon43:c.4639-1G>A;NM_001130977:exon43:c.4660-1G>A;NM_001130980:exon43:c.4690-1G>A;NM_001130979:exon44:c.4732-1G>A;NM_001130976:exon42:c.4597-1G>A;NM_001130978:exon44:c.4702-1G>A;NM_001130981:exon44:c.4753-1G>A;NM_001130455:exon43:c.4642-1G>A;NM_001130986:exon42:c.4600-1G>A;NM_001130984:exon43:c.4663-1G>A;NM_001130983:exon44:c.4705-1G>A;NM_001130985:exon43:c.4693-1G>A;NM_001130987:exon4…	.	.	-	P	0	1	-	-	-	-	-	-	-	-	-	-	-	-	-	-	-	-	-	-	-	-	-	-
-	-	-	-	-	-	-	2	71892435	G	A	2:71892435:G>A	splicing	DYSF	NM_003494:exon46:c.5200+1G>A;NM_001130977:exon46:c.5221+1G>A;NM_001130980:exon46:c.5251+1G>A;NM_001130979:exon47:c.5293+1G>A;NM_001130976:exon45:c.5158+1G>A;NM_001130978:exon47:c.5263+1G>A;NM_001130981:exon47:c.5314+1G>A;NM_001130455:exon46:c.5203+1G>A;NM_001130986:exon45:c.5161+1G>A;NM_001130984:exon46:c.5224+1G>A;NM_001130983:exon47:c.5266+1G>A;NM_001130985:exon46:c.5254+1G>A;NM_001130987:exon4…	.	.	-	P	0	1	1	246240	4.06108e-06	NFE	8.95159e-06	1	111712	8.95159e-06	1	111712	PASS	-	-	-	-	-	-	-	-	-	-	-
-	-	-	-	-	-	-	2	71908241	G	A	2:71908241:G>A	splicing	DYSF	NM_003494:exon53:c.6056+1G>A;NM_001130977:exon53:c.6077+1G>A;NM_001130980:exon53:c.6107+1G>A;NM_001130979:exon54:c.6149+1G>A;NM_001130976:exon52:c.6014+1G>A;NM_001130978:exon54:c.6119+1G>A;NM_001130981:exon54:c.6170+1G>A;NM_001130455:exon53:c.6059+1G>A;NM_001130986:exon52:c.6017+1G>A;NM_001130984:exon53:c.6080+1G>A;NM_001130983:exon54:c.6122+1G>A;NM_001130985:exon53:c.6110+1G>A;NM_001130987:exon5…	.	.	-	P	1	0	-	-	-	-	-	-	-	-	-	-	-	-	-	-	-	-	-	-	-	-	-	-
-	-	-	-	-	-	X	2	73467612	G	A	2:73467612:G>A	exonic	CCT7	.	nonsynonymous	CCT7:NM_006429:exon3:c.G208A:p.D70N,CCT7:NM_001166285:exon4:c.G76A:p.D26N	-	LP	1	0	-	-	-	-	-	-	-	-	-	-	-	-	-	-	-	-	-	-	-	-	-	-
-	-	-	-	-	-	X	2	73470211	T	A	2:73470211:T>A	exonic	CCT7	.	stopgain	CCT7:NM_001166284:exon2:c.T86A:p.L29X,CCT7:NM_006429:exon4:c.T347A:p.L116X,CCT7:NM_001166285:exon5:c.T215A:p.L72X	-	P	0	1	-	-	-	-	-	-	-	-	-	-	-	-	-	-	-	-	-	-	-	-	-	-
-	-	-	-	-	-	X	2	73471839	T	A	2:73471839:T>A	exonic	CCT7	.	nonsynonymous	CCT7:NM_001166284:exon4:c.T353A:p.L118H,CCT7:NM_006429:exon6:c.T614A:p.L205H,CCT7:NM_001166285:exon7:c.T482A:p.L161H	-	LP	0	1	-	-	-	-	-	-	-	-	-	-	-	-	-	-	-	-	-	-	-	-	-	-
-	-	-	-	-	-	X	2	73474900	T	C	2:73474900:T>C	exonic	CCT7	.	nonsynonymous	CCT7:NM_001009570:exon2:c.T17C:p.L6P,CCT7:NM_001166284:exon5:c.T368C:p.L123P,CCT7:NM_006429:exon7:c.T629C:p.L210P,CCT7:NM_001166285:exon8:c.T497C:p.L166P	-	LP	0	1	-	-	-	-	-	-	-	-	-	-	-	-	-	-	-	-	-	-	-	-	-	-
-	-	-	-	-	-	X	2	73477040	G	A	2:73477040:G>A	exonic	CCT7	.	nonsynonymous	CCT7:NM_001009570:exon4:c.G454A:p.E152K,CCT7:NM_001166284:exon7:c.G805A:p.E269K,CCT7:NM_006429:exon9:c.G1066A:p.E356K,CCT7:NM_001166285:exon10:c.G934A:p.E312K	-	LP	1	0	2	246160	8.1248e-06	SAS	3.24865e-05	1	30782	8.95432e-06	1	111678	PASS	-	-	-	-	-	-	-	-	-	-	-
-	-	-	-	-	-	X	2	73479813	G	A	2:73479813:G>A	exonic	CCT7	.	nonsynonymous	CCT7:NM_001009570:exon7:c.G844A:p.D282N,CCT7:NM_001166284:exon10:c.G1195A:p.D399N,CCT7:NM_006429:exon12:c.G1456A:p.D486N,CCT7:NM_001166285:exon13:c.G1324A:p.D442N	-	LP	1	0	-	-	-	-	-	-	-	-	-	-	-	-	-	-	-	-	-	-	-	-	-	-
-	-	X	X	-	-	-	2	73635780	C	T	2:73635780:C>T	exonic	ALMS1	.	stopgain	ALMS1:NM_015120:exon2:c.C355T:p.Q119X	-	P	0	1	4	246038	1.62577e-05	NFE	3.58384e-05	4	111612	3.58384e-05	4	111612	PASS	-	-	-	-	-	-	-	-	-	-	-
-	-	X	X	-	-	-	2	73651616	G	T	2:73651616:G>T	exonic	ALMS1	.	stopgain	ALMS1:NM_015120:exon5:c.G823T:p.E275X	-	P	1	0	-	-	-	-	-	-	-	-	-	-	-	-	-	-	-	-	-	-	-	-	-	-
-	-	X	X	-	-	-	2	73676473	T	A	2:73676473:T>A	exonic	ALMS1	.	stopgain	ALMS1:NM_015120:exon8:c.T2816A:p.L939X	-	LP	0	1	5	245210	2.03907e-05	SAS	6.49815e-05	2	30778	1.80434e-05	2	110844	PASS	-	-	-	-	-	-	-	-	-	-	-
-	-	X	X	-	-	-	2	73677405	C	T	2:73677405:C>T	exonic	ALMS1	.	stopgain	ALMS1:NM_015120:exon8:c.C3748T:p.Q1250X	-	P	1	0	1	245620	4.07133e-06	NFE	8.99361e-06	1	111190	8.99361e-06	1	111190	PASS	-	-	-	-	-	-	-	-	-	-	-
-	-	X	X	-	-	-	2	73679241	C	T	2:73679241:C>T	exonic	ALMS1	.	stopgain	ALMS1:NM_015120:exon8:c.C5584T:p.Q1862X	-	LP	1	0	1	245772	4.06881e-06	NFE	8.9794e-06	1	111366	8.9794e-06	1	111366	PASS	-	-	-	-	-	-	-	-	-	-	-
-	-	X	X	-	-	-	2	73680898	C	A	2:73680898:C>A	exonic	ALMS1	.	stopgain	ALMS1:NM_015120:exon8:c.C7241A:p.S2414X	-	P	0	1	-	-	-	-	-	-	-	-	-	-	-	-	-	-	-	-	-	-	-	-	-	-
-	-	X	X	-	-	-	2	73717736	C	T	2:73717736:C>T	exonic	ALMS1	.	stopgain	ALMS1:NM_015120:exon10:c.C8647T:p.Q2883X	-	P	0	1	-	-	-	-	-	-	-	-	-	-	-	-	-	-	-	-	-	-	-	-	-	-
-	-	X	X	-	-	-	2	73761973	T	A	2:73761973:T>A	exonic	ALMS1	.	stopgain	ALMS1:NM_015120:exon12:c.T9801A:p.Y3267X	-	LP	0	1	-	-	-	-	-	-	-	-	-	-	-	-	-	-	-	-	-	-	-	-	-	-
-	-	X	X	-	-	-	2	73799484	C	T	2:73799484:C>T	exonic	ALMS1	.	stopgain	ALMS1:NM_015120:exon16:c.C10477T:p.Q3493X	P	P	2	0	11	240222	4.5791e-05	NFE	0.000100539	11	109410	0.000100539	11	109410	PASS	-	-	-	-	-	-	-	-	-	-	-
-	-	X	X	-	-	-	2	73799550	C	T	2:73799550:C>T	exonic	ALMS1	.	stopgain	ALMS1:NM_015120:exon16:c.C10543T:p.Q3515X	-	P	0	1	-	-	-	-	-	-	-	-	-	-	-	-	-	-	-	-	-	-	-	-	-	-
-	-	X	X	-	-	-	2	73800417	C	T	2:73800417:C>T	exonic	ALMS1	.	stopgain	ALMS1:NM_015120:exon16:c.C11410T:p.R3804X	-	P	0	1	3	245618	1.22141e-05	AFR	0.00013089	2	15280	8.98973e-06	1	111238	PASS	2	30972	6.45745e-05	NFE	0.000133262	2	15008	0.000133262	2	15008	PASS
-	-	-	X	-	-	-	2	74074513	G	A	2:74074513:G>A	splicing	STAMBP	NM_201647:exon5:c.376-1G>A;NM_006463:exon6:c.376-1G>A;NM_213622:exon5:c.376-1G>A	.	.	-	P	1	0	1	232594	4.29934e-06	NFE	9.42152e-06	1	106140	9.42152e-06	1	106140	PASS	-	-	-	-	-	-	-	-	-	-	-
-	-	-	X	-	-	-	2	74074670	C	T	2:74074670:C>T	exonic	STAMBP	.	stopgain	STAMBP:NM_201647:exon5:c.C532T:p.R178X,STAMBP:NM_213622:exon5:c.C532T:p.R178X,STAMBP:NM_006463:exon6:c.C532T:p.R178X	P	P	0	1	2	244538	8.17869e-06	AFR	6.58675e-05	1	15182	0	0	110342	PASS	-	-	-	-	-	-	-	-	-	-	-
-	-	-	X	-	-	-	2	74140638	G	C	2:74140638:G>C	exonic	ACTG2	.	nonsynonymous	ACTG2:NM_001199893:exon5:c.G349C:p.V117L,ACTG2:NM_001615:exon6:c.G478C:p.V160L	-	LP	0	1	5	244142	2.04799e-05	ASJ	0.000407747	4	9810	9.01827e-06	1	110886	PASS	-	-	-	-	-	-	-	-	-	-	-
-	-	-	-	-	-	-	2	74177711	G	C	2:74177711:G>C	splicing	DGUOK	NM_001318863:exon3:c.135-1G>C;NM_080916:exon4:c.444-1G>C;NM_001318862:exon4:c.135-1G>C;NM_001318861:exon4:c.153-1G>C;NM_001318860:exon3:c.153-1G>C	.	.	-	P	0	1	-	-	-	-	-	-	-	-	-	-	-	-	-	-	-	-	-	-	-	-	-	-
-	-	-	-	X	X	-	2	74593111	C	T	2:74593111:C>T	exonic	DCTN1	.	nonsynonymous	DCTN1:NM_001135041:exon19:c.G2393A:p.R798H,DCTN1:NM_023019:exon19:c.G2393A:p.R798H,DCTN1:NM_001135040:exon21:c.G2735A:p.R912H,DCTN1:NM_001190836:exon21:c.G2684A:p.R895H,DCTN1:NM_001190837:exon23:c.G2774A:p.R925H,DCTN1:NM_004082:exon24:c.G2795A:p.R932H	-	LP	0	1	3	246254	1.21825e-05	SAS	3.24865e-05	1	30782	1.79041e-05	2	111706	PASS	1	30962	3.22977e-05	NFE	6.66667e-05	1	15000	6.66667e-05	1	15000	PASS
-	-	-	-	X	X	-	2	74593138	G	A	2:74593138:G>A	exonic	DCTN1	.	nonsynonymous	DCTN1:NM_001135041:exon19:c.C2366T:p.P789L,DCTN1:NM_023019:exon19:c.C2366T:p.P789L,DCTN1:NM_001135040:exon21:c.C2708T:p.P903L,DCTN1:NM_001190836:exon21:c.C2657T:p.P886L,DCTN1:NM_001190837:exon23:c.C2747T:p.P916L,DCTN1:NM_004082:exon24:c.C2768T:p.P923L	-	LP	1	0	4	246260	1.6243e-05	AMR	2.97779e-05	1	33582	2.68538e-05	3	111716	PASS	-	-	-	-	-	-	-	-	-	-	-
-	-	-	-	X	X	-	2	74593463	G	A	2:74593463:G>A	exonic	DCTN1	.	nonsynonymous	DCTN1:NM_001135041:exon18:c.C2266T:p.R756C,DCTN1:NM_023019:exon18:c.C2266T:p.R756C,DCTN1:NM_001135040:exon20:c.C2608T:p.R870C,DCTN1:NM_001190836:exon20:c.C2557T:p.R853C,DCTN1:NM_001190837:exon22:c.C2647T:p.R883C,DCTN1:NM_004082:exon23:c.C2668T:p.R890C	-	LP	1	0	3	246258	1.21823e-05	SAS	3.24865e-05	1	30782	8.95191e-06	1	111708	PASS	-	-	-	-	-	-	-	-	-	-	-
-	-	-	-	X	X	-	2	74593591	C	T	2:74593591:C>T	exonic	DCTN1	.	nonsynonymous	DCTN1:NM_001135041:exon17:c.G2221A:p.E741K,DCTN1:NM_023019:exon17:c.G2221A:p.E741K,DCTN1:NM_001135040:exon19:c.G2563A:p.E855K,DCTN1:NM_001190836:exon19:c.G2512A:p.E838K,DCTN1:NM_001190837:exon21:c.G2602A:p.E868K,DCTN1:NM_004082:exon22:c.G2623A:p.E875K	-	LP	0	2	87	246120	0.000353486	FIN	0.0035426	79	22300	5.37634e-05	6	111600	PASS	16	30960	0.000516796	FIN	0.00257584	9	3494	0.000333422	5	14996	PASS
-	-	-	-	X	X	-	2	74593605	G	A	2:74593605:G>A	exonic	DCTN1	.	nonsynonymous	DCTN1:NM_001135041:exon17:c.C2207T:p.A736V,DCTN1:NM_023019:exon17:c.C2207T:p.A736V,DCTN1:NM_001135040:exon19:c.C2549T:p.A850V,DCTN1:NM_001190836:exon19:c.C2498T:p.A833V,DCTN1:NM_001190837:exon21:c.C2588T:p.A863V,DCTN1:NM_004082:exon22:c.C2609T:p.A870V	-	LP	1	0	1	246040	4.06438e-06	NFE	8.9662e-06	1	111530	8.9662e-06	1	111530	PASS	-	-	-	-	-	-	-	-	-	-	-
-	-	-	-	X	X	-	2	74593606	C	T	2:74593606:C>T	exonic	DCTN1	.	nonsynonymous	DCTN1:NM_001135041:exon17:c.G2206A:p.A736T,DCTN1:NM_023019:exon17:c.G2206A:p.A736T,DCTN1:NM_001135040:exon19:c.G2548A:p.A850T,DCTN1:NM_001190836:exon19:c.G2497A:p.A833T,DCTN1:NM_001190837:exon21:c.G2587A:p.A863T,DCTN1:NM_004082:exon22:c.G2608A:p.A870T	-	LP	0	1	1	246044	4.06431e-06	SAS	3.24865e-05	1	30782	0	0	111534	PASS	-	-	-	-	-	-	-	-	-	-	-
-	-	-	-	X	X	-	2	74594488	G	C	2:74594488:G>C	exonic	DCTN1	.	nonsynonymous	DCTN1:NM_001135041:exon14:c.C1842G:p.D614E,DCTN1:NM_023019:exon14:c.C1842G:p.D614E,DCTN1:NM_001135040:exon16:c.C2184G:p.D728E,DCTN1:NM_001190836:exon16:c.C2133G:p.D711E,DCTN1:NM_001190837:exon18:c.C2223G:p.D741E,DCTN1:NM_004082:exon19:c.C2244G:p.D748E	-	LP	0	1	4	246178	1.62484e-05	NFE	3.5823e-05	4	111660	3.5823e-05	4	111660	PASS	1	30956	3.23039e-05	NFE	6.66933e-05	1	14994	6.66933e-05	1	14994	PASS
-	-	-	-	X	X	-	2	74594538	T	C	2:74594538:T>C	exonic	DCTN1	.	nonsynonymous	DCTN1:NM_001135041:exon14:c.A1792G:p.S598G,DCTN1:NM_023019:exon14:c.A1792G:p.S598G,DCTN1:NM_001135040:exon16:c.A2134G:p.S712G,DCTN1:NM_001190836:exon16:c.A2083G:p.S695G,DCTN1:NM_001190837:exon18:c.A2173G:p.S725G,DCTN1:NM_004082:exon19:c.A2194G:p.S732G	-	LP	1	0	2	246196	8.12361e-06	NFE	1.79086e-05	2	111678	1.79086e-05	2	111678	PASS	-	-	-	-	-	-	-	-	-	-	-
-	-	-	-	X	X	-	2	74594827	T	C	2:74594827:T>C	exonic	DCTN1	.	nonsynonymous	DCTN1:NM_001135041:exon13:c.A1778G:p.Y593C,DCTN1:NM_023019:exon13:c.A1778G:p.Y593C,DCTN1:NM_001135040:exon15:c.A2120G:p.Y707C,DCTN1:NM_001190836:exon15:c.A2069G:p.Y690C,DCTN1:NM_001190837:exon17:c.A2159G:p.Y720C,DCTN1:NM_004082:exon18:c.A2180G:p.Y727C	-	LP	1	0	1	246254	4.06085e-06	FIN	4.4843e-05	1	22300	0	0	111704	PASS	-	-	-	-	-	-	-	-	-	-	-
-	-	-	-	X	X	-	2	74594917	C	T	2:74594917:C>T	exonic	DCTN1	.	nonsynonymous	DCTN1:NM_001135041:exon13:c.G1688A:p.R563H,DCTN1:NM_023019:exon13:c.G1688A:p.R563H,DCTN1:NM_001135040:exon15:c.G2030A:p.R677H,DCTN1:NM_001190836:exon15:c.G1979A:p.R660H,DCTN1:NM_001190837:exon17:c.G2069A:p.R690H,DCTN1:NM_004082:exon18:c.G2090A:p.R697H	-	LP	1	0	6	246264	2.43641e-05	AFR	6.53424e-05	1	15304	8.95143e-06	1	111714	PASS	2	30940	6.46412e-05	AFR	0.000229358	2	8720	0	0	14986	PASS
-	-	-	-	X	X	-	2	74594987	G	A	2:74594987:G>A	exonic	DCTN1	.	nonsynonymous	DCTN1:NM_001135041:exon13:c.C1618T:p.L540F,DCTN1:NM_023019:exon13:c.C1618T:p.L540F,DCTN1:NM_001135040:exon15:c.C1960T:p.L654F,DCTN1:NM_001190836:exon15:c.C1909T:p.L637F,DCTN1:NM_001190837:exon17:c.C1999T:p.L667F,DCTN1:NM_004082:exon18:c.C2020T:p.L674F	-	LP	0	2	1	245924	4.0663e-06	NFE	8.97424e-06	1	111430	8.97424e-06	1	111430	PASS	-	-	-	-	-	-	-	-	-	-	-
-	-	-	-	X	X	-	2	74595111	G	A	2:74595111:G>A	exonic	DCTN1	.	nonsynonymous	DCTN1:NM_001135041:exon12:c.C1600T:p.H534Y,DCTN1:NM_023019:exon12:c.C1600T:p.H534Y,DCTN1:NM_001135040:exon14:c.C1942T:p.H648Y,DCTN1:NM_001190836:exon14:c.C1891T:p.H631Y,DCTN1:NM_001190837:exon16:c.C1981T:p.H661Y,DCTN1:NM_004082:exon17:c.C2002T:p.H668Y	-	LP	0	1	11	245992	4.47169e-05	NFE	8.97022e-05	10	111480	8.97022e-05	10	111480	PASS	2	30946	6.46287e-05	NFE	0.000133422	2	14990	0.000133422	2	14990	PASS
-	-	-	-	X	X	-	2	74595116	G	A	2:74595116:G>A	exonic	DCTN1	.	nonsynonymous	DCTN1:NM_001135041:exon12:c.C1595T:p.T532M,DCTN1:NM_023019:exon12:c.C1595T:p.T532M,DCTN1:NM_001135040:exon14:c.C1937T:p.T646M,DCTN1:NM_001190836:exon14:c.C1886T:p.T629M,DCTN1:NM_001190837:exon16:c.C1976T:p.T659M,DCTN1:NM_004082:exon17:c.C1997T:p.T666M	-	LP	1	1	19	245978	7.72427e-05	AMR	0.000119126	4	33578	0.000116625	13	111468	PASS	2	30940	6.46412e-05	AFR	0.000229305	2	8722	0	0	14982	PASS
-	-	-	-	X	X	-	2	74595907	C	G	2:74595907:C>G	exonic	DCTN1	.	nonsynonymous	DCTN1:NM_001135041:exon11:c.G1400C:p.G467A,DCTN1:NM_023019:exon11:c.G1400C:p.G467A,DCTN1:NM_001135040:exon13:c.G1742C:p.G581A,DCTN1:NM_001190836:exon13:c.G1691C:p.G564A,DCTN1:NM_001190837:exon15:c.G1781C:p.G594A,DCTN1:NM_004082:exon16:c.G1802C:p.G601A	-	LP	0	1	3	246272	1.21817e-05	NFE	2.68528e-05	3	111720	2.68528e-05	3	111720	PASS	-	-	-	-	-	-	-	-	-	-	-
-	-	-	-	X	X	-	2	74595916	C	T	2:74595916:C>T	exonic	DCTN1	.	nonsynonymous	DCTN1:NM_001135041:exon11:c.G1391A:p.R464Q,DCTN1:NM_023019:exon11:c.G1391A:p.R464Q,DCTN1:NM_001135040:exon13:c.G1733A:p.R578Q,DCTN1:NM_001190836:exon13:c.G1682A:p.R561Q,DCTN1:NM_001190837:exon15:c.G1772A:p.R591Q,DCTN1:NM_004082:exon16:c.G1793A:p.R598Q	-	LP	0	1	3	246270	1.21818e-05	AFR	6.53424e-05	1	15304	8.95095e-06	1	111720	PASS	-	-	-	-	-	-	-	-	-	-	-
-	-	-	-	X	X	-	2	74596329	C	T	2:74596329:C>T	exonic	DCTN1	.	nonsynonymous	DCTN1:NM_001135041:exon10:c.G1195A:p.E399K,DCTN1:NM_023019:exon10:c.G1195A:p.E399K,DCTN1:NM_001135040:exon12:c.G1537A:p.E513K,DCTN1:NM_001190836:exon12:c.G1486A:p.E496K,DCTN1:NM_001190837:exon14:c.G1576A:p.E526K,DCTN1:NM_004082:exon15:c.G1597A:p.E533K	-	LP	0	1	2	246266	8.1213e-06	NFE	1.79029e-05	2	111714	1.79029e-05	2	111714	PASS	-	-	-	-	-	-	-	-	-	-	-
-	-	-	-	X	X	-	2	74605279	T	C	2:74605279:T>C	exonic	DCTN1	.	nonsynonymous	DCTN1:NM_001135040:exon2:c.A127G:p.T43A,DCTN1:NM_001190836:exon2:c.A76G:p.T26A,DCTN1:NM_001190837:exon2:c.A127G:p.T43A,DCTN1:NM_004082:exon2:c.A127G:p.T43A	-	LP	0	1	-	-	-	-	-	-	-	-	-	-	-	-	-	-	-	-	-	-	-	-	-	-
-	-	-	-	X	X	-	2	74605306	C	G	2:74605306:C>G	exonic	DCTN1	.	nonsynonymous	DCTN1:NM_001135040:exon2:c.G100C:p.E34Q,DCTN1:NM_001190836:exon2:c.G49C:p.E17Q,DCTN1:NM_001190837:exon2:c.G100C:p.E34Q,DCTN1:NM_004082:exon2:c.G100C:p.E34Q	-	LP	3	0	17	245854	6.91467e-05	NFE	0.000116487	13	111600	0.000116487	13	111600	PASS	2	30972	6.45745e-05	NFE	0.000133227	2	15012	0.000133227	2	15012	PASS
-	-	-	-	-	-	-	2	84670472	C	G	2:84670472:C>G	exonic	SUCLG1	.	nonsynonymous	SUCLG1:NM_003849:exon3:c.G254C:p.G85A	P	LP	4	2	15	246140	6.09409e-05	NFE	0.000116469	13	111618	0.000116469	13	111618	PASS	1	30980	3.22789e-05	NFE	6.66223e-05	1	15010	6.66223e-05	1	15010	PASS
-	-	-	-	-	-	-	2	84670490	C	T	2:84670490:C>T	exonic	SUCLG1	.	nonsynonymous	SUCLG1:NM_003849:exon3:c.G236A:p.G79D	LP	LP	8	14	342	246118	0.00138958	ASJ	0.00670187	66	9848	0.00201624	225	111594	PASS	36	30978	0.00116212	ASJ	0.00662252	2	302	0.00186567	28	15008	PASS
-	-	-	-	-	-	-	2	85778141	A	G	2:85778141:A>G	exonic	GGCX	.	nonsynonymous	GGCX:NM_001142269:exon12:c.T1624C:p.Y542H,GGCX:NM_000821:exon13:c.T1795C:p.Y599H	-	LP	0	1	-	-	-	-	-	-	-	-	-	-	-	-	-	-	-	-	-	-	-	-	-	-
-	-	-	-	-	-	-	2	85778158	G	T	2:85778158:G>T	exonic	GGCX	.	stopgain	GGCX:NM_001142269:exon12:c.C1607A:p.S536X,GGCX:NM_000821:exon13:c.C1778A:p.S593X	-	P	0	1	-	-	-	-	-	-	-	-	-	-	-	-	-	-	-	-	-	-	-	-	-	-
-	-	-	-	-	-	-	2	85778179	T	C	2:85778179:T>C	exonic	GGCX	.	nonsynonymous	GGCX:NM_001142269:exon12:c.A1586G:p.Y529C,GGCX:NM_000821:exon13:c.A1757G:p.Y586C	-	LP	0	1	-	-	-	-	-	-	-	-	-	-	-	-	-	-	-	-	-	-	-	-	-	-
-	-	-	-	-	-	-	2	85778949	A	G	2:85778949:A>G	exonic	GGCX	.	nonsynonymous	GGCX:NM_001142269:exon10:c.T1424C:p.I475T,GGCX:NM_000821:exon11:c.T1595C:p.I532T	-	LP	0	1	8	246250	3.24873e-05	NFE	7.16204e-05	8	111700	7.16204e-05	8	111700	PASS	4	30968	0.000129166	NFE	0.000133298	2	15004	0.000133298	2	15004	PASS
-	-	-	-	-	-	-	2	85780061	C	A	2:85780061:C>A	splicing	GGCX	NM_001142269:exon8:c.1116+1G>T;NM_000821:exon9:c.1287+1G>T	.	.	-	P	0	1	-	-	-	-	-	-	-	-	-	-	-	-	-	-	-	-	-	-	-	-	-	-
-	-	-	-	-	-	-	2	85780434	C	T	2:85780434:C>T	exonic	GGCX	.	nonsynonymous	GGCX:NM_001142269:exon7:c.G905A:p.R302H,GGCX:NM_000821:exon8:c.G1076A:p.R359H	-	LP	0	1	10	246172	4.0622e-05	NFE	7.16653e-05	8	111630	7.16653e-05	8	111630	PASS	-	-	-	-	-	-	-	-	-	-	-
-	-	-	-	-	-	-	2	85780435	G	A	2:85780435:G>A	exonic	GGCX	.	nonsynonymous	GGCX:NM_001142269:exon7:c.C904T:p.R302C,GGCX:NM_000821:exon8:c.C1075T:p.R359C	-	LP	0	1	3	246188	1.21858e-05	NFE	2.68716e-05	3	111642	2.68716e-05	3	111642	PASS	-	-	-	-	-	-	-	-	-	-	-
-	-	-	-	-	-	-	2	85780560	C	T	2:85780560:C>T	exonic	GGCX	.	nonsynonymous	GGCX:NM_001142269:exon7:c.G779A:p.R260Q,GGCX:NM_000821:exon8:c.G950A:p.R317Q	-	LP	2	0	10	244374	4.09209e-05	NFE	6.35186e-05	7	110204	6.35186e-05	7	110204	PASS	1	30960	3.22997e-05	AFR	0.000114521	1	8732	0	0	14992	PASS
-	-	-	-	-	-	-	2	85780566	C	T	2:85780566:C>T	exonic	GGCX	.	stopgain	GGCX:NM_001142269:exon7:c.G773A:p.W258X,GGCX:NM_000821:exon8:c.G944A:p.W315X	-	P	2	1	5	244214	2.04738e-05	NFE	4.54289e-05	5	110062	4.54289e-05	5	110062	PASS	1	30962	3.22977e-05	NFE	6.66933e-05	1	14994	6.66933e-05	1	14994	PASS
-	-	-	-	-	-	-	2	85781304	G	A	2:85781304:G>A	exonic	GGCX	.	nonsynonymous	GGCX:NM_001142269:exon6:c.C680T:p.S227F,GGCX:NM_000821:exon7:c.C851T:p.S284F	-	LP	0	1	1	246222	4.06138e-06	NFE	8.9548e-06	1	111672	8.9548e-06	1	111672	PASS	-	-	-	-	-	-	-	-	-	-	-
-	-	-	-	-	-	-	2	85781359	C	G	2:85781359:C>G	exonic	GGCX	.	nonsynonymous	GGCX:NM_001142269:exon6:c.G625C:p.A209P,GGCX:NM_000821:exon7:c.G796C:p.A266P	-	LP	0	1	1	246176	4.06213e-06	NFE	8.95817e-06	1	111630	8.95817e-06	1	111630	PASS	-	-	-	-	-	-	-	-	-	-	-
-	-	-	-	-	-	-	2	85781392	C	T	2:85781392:C>T	exonic	GGCX	.	nonsynonymous	GGCX:NM_001142269:exon6:c.G592A:p.V198M,GGCX:NM_000821:exon7:c.G763A:p.V255M	P	LP	0	2	11	246122	4.46933e-05	NFE	9.85804e-05	11	111584	9.85804e-05	11	111584	PASS	1	30966	3.22935e-05	NFE	6.66667e-05	1	15000	6.66667e-05	1	15000	PASS
-	-	-	-	-	-	-	2	85782632	G	A	2:85782632:G>A	exonic	GGCX	.	nonsynonymous	GGCX:NM_001142269:exon5:c.C529T:p.R177W,GGCX:NM_000821:exon6:c.C700T:p.R234W	-	LP	2	0	37	246236	0.000150262	SAS	0.000487298	15	30782	0.000125349	14	111688	PASS	3	30974	9.68554e-05	AMR	0.00119617	1	836	6.66311e-05	1	15008	PASS
-	-	-	-	-	-	-	2	85783373	C	T	2:85783373:C>T	exonic	GGCX	.	nonsynonymous	GGCX:NM_001142269:exon4:c.G379A:p.G127S,GGCX:NM_000821:exon5:c.G550A:p.G184S	-	LP	0	1	5	245692	2.03507e-05	AFR	0.000196876	3	15238	8.98327e-06	1	111318	PASS	-	-	-	-	-	-	-	-	-	-	-
-	-	-	-	-	-	-	2	85785695	C	T	2:85785695:C>T	exonic	GGCX	.	nonsynonymous	GGCX:NM_001142269:exon3:c.G236A:p.R79Q,GGCX:NM_000821:exon4:c.G407A:p.R136Q	-	LP	2	1	15	246258	6.09117e-05	NFE	9.8471e-05	11	111708	9.8471e-05	11	111708	PASS	-	-	-	-	-	-	-	-	-	-	-
-	-	-	-	-	-	-	2	85786165	C	T	2:85786165:C>T	exonic	GGCX	.	nonsynonymous	GGCX:NM_001142269:exon2:c.G77A:p.R26Q,GGCX:NM_000821:exon3:c.G248A:p.R83Q,GGCX:NM_001311312:exon3:c.G248A:p.R83Q	-	LP	1	0	3	246228	1.21838e-05	EAS	5.79777e-05	1	17248	8.95383e-06	1	111684	PASS	-	-	-	-	-	-	-	-	-	-	-
-	-	-	-	-	-	-	2	85786166	G	A	2:85786166:G>A	exonic	GGCX	.	nonsynonymous	GGCX:NM_001142269:exon2:c.C76T:p.R26W,GGCX:NM_000821:exon3:c.C247T:p.R83W,GGCX:NM_001311312:exon3:c.C247T:p.R83W	-	LP	0	2	4	246242	1.62442e-05	SAS	3.24865e-05	1	30782	2.68591e-05	3	111694	PASS	-	-	-	-	-	-	-	-	-	-	-
-	-	-	-	X	-	-	2	86071553	G	C	2:86071553:G>C	exonic	ST3GAL5	.	stopgain	ST3GAL5:NM_001042437:exon6:c.C905G:p.S302X,ST3GAL5:NM_003896:exon6:c.C974G:p.S325X	-	P	0	1	-	-	-	-	-	-	-	-	-	-	-	1	30984	3.22747e-05	NFE	6.65868e-05	1	15018	6.65868e-05	1	15018	PASS
-	-	-	-	-	-	X	2	86255130	T	C	2:86255130:T>C	exonic	POLR1A	.	nonsynonymous	POLR1A:NM_015425:exon33:c.A4940G:p.Y1647C	-	LP	1	0	-	-	-	-	-	-	-	-	-	-	-	-	-	-	-	-	-	-	-	-	-	-
-	-	-	-	-	-	X	2	86255813	A	G	2:86255813:A>G	exonic	POLR1A	.	nonsynonymous	POLR1A:NM_015425:exon32:c.T4801C:p.Y1601H	-	LP	1	0	-	-	-	-	-	-	-	-	-	-	-	-	-	-	-	-	-	-	-	-	-	-
-	-	-	-	-	-	X	2	86258457	C	T	2:86258457:C>T	exonic	POLR1A	.	nonsynonymous	POLR1A:NM_015425:exon30:c.G4574A:p.C1525Y	-	LP	1	0	-	-	-	-	-	-	-	-	-	-	-	-	-	-	-	-	-	-	-	-	-	-
-	-	-	-	-	-	X	2	86267630	C	T	2:86267630:C>T	exonic	POLR1A	.	nonsynonymous	POLR1A:NM_015425:exon25:c.G3625A:p.E1209K	-	LP	1	0	-	-	-	-	-	-	-	-	-	-	-	-	-	-	-	-	-	-	-	-	-	-
-	-	-	-	-	-	X	2	86272419	C	T	2:86272419:C>T	exonic	POLR1A	.	nonsynonymous	POLR1A:NM_015425:exon21:c.G2951A:p.R984H	-	LP	1	0	1	246160	4.0624e-06	NFE	8.9564e-06	1	111652	8.9564e-06	1	111652	PASS	-	-	-	-	-	-	-	-	-	-	-
-	-	-	-	-	-	X	2	86276033	T	G	2:86276033:T>G	exonic	POLR1A	.	nonsynonymous	POLR1A:NM_015425:exon18:c.A2608C:p.N870H	-	LP	0	1	-	-	-	-	-	-	-	-	-	-	-	-	-	-	-	-	-	-	-	-	-	-
-	-	-	-	-	-	X	2	86302221	G	A	2:86302221:G>A	exonic	POLR1A	.	stopgain	POLR1A:NM_015425:exon12:c.C1543T:p.R515X	-	P	1	0	-	-	-	-	-	-	-	-	-	-	-	-	-	-	-	-	-	-	-	-	-	-
-	-	-	-	-	-	X	2	86302284	C	A	2:86302284:C>A	exonic	POLR1A	.	nonsynonymous	POLR1A:NM_015425:exon12:c.G1480T:p.A494S	-	LP	0	1	-	-	-	-	-	-	-	-	-	-	-	-	-	-	-	-	-	-	-	-	-	-
-	-	-	-	-	-	X	2	86302286	C	T	2:86302286:C>T	exonic	POLR1A	.	nonsynonymous	POLR1A:NM_015425:exon12:c.G1478A:p.G493E	-	LP	1	0	-	-	-	-	-	-	-	-	-	-	-	-	-	-	-	-	-	-	-	-	-	-
-	-	-	-	-	-	X	2	86305380	G	A	2:86305380:G>A	exonic	POLR1A	.	stopgain	POLR1A:NM_015425:exon10:c.C1114T:p.R372X	-	P	0	1	-	-	-	-	-	-	-	-	-	-	-	2	30962	6.45953e-05	AFR	0.000114626	1	8724	6.66489e-05	1	15004	PASS
-	-	-	-	-	-	-	2	87017460	A	C	2:87017460:A>C	exonic	CD8A	.	nonsynonymous	CD8A:NM_001768:exon2:c.T394G:p.F132V,CD8A:NM_171827:exon2:c.T394G:p.F132V,CD8A:NM_001145873:exon5:c.T394G:p.F132V	-	LP	0	1	1	245206	4.0782e-06	NFE	9.01713e-06	1	110900	9.01713e-06	1	110900	PASS	-	-	-	-	-	-	-	-	-	-	-
-	-	-	-	-	-	-	2	88874525	G	A	2:88874525:G>A	exonic	EIF2AK3	.	stopgain	EIF2AK3:NM_001313915:exon13:c.C2023T:p.R675X,EIF2AK3:NM_004836:exon13:c.C2476T:p.R826X	-	LP	0	1	2	245952	8.13167e-06	NFE	1.79478e-05	2	111434	1.79478e-05	2	111434	PASS	-	-	-	-	-	-	-	-	-	-	-
-	-	-	-	-	-	-	2	88882949	G	A	2:88882949:G>A	exonic	EIF2AK3	.	stopgain	EIF2AK3:NM_001313915:exon10:c.C1309T:p.R437X,EIF2AK3:NM_004836:exon10:c.C1762T:p.R588X	-	P	1	0	1	245450	4.07415e-06	SAS	3.25584e-05	1	30714	0	0	111232	RF	-	-	-	-	-	-	-	-	-	-	-
-	-	-	-	-	-	-	2	88890335	C	T	2:88890335:C>T	splicing	EIF2AK3	NM_001313915:exon5:c.549+1G>A;NM_004836:exon5:c.1002+1G>A	.	.	-	P	0	1	-	-	-	-	-	-	-	-	-	-	-	-	-	-	-	-	-	-	-	-	-	-
-	-	-	-	-	-	-	2	88890344	C	A	2:88890344:C>A	exonic	EIF2AK3	.	stopgain	EIF2AK3:NM_001313915:exon5:c.G541T:p.E181X,EIF2AK3:NM_004836:exon5:c.G994T:p.E332X	P	P	1	0	-	-	-	-	-	-	-	-	-	-	-	-	-	-	-	-	-	-	-	-	-	-
-	-	-	-	-	-	-	2	89028856	G	C	2:89028856:G>C	splicing	RPIA	NM_144563:exon4:c.462+1G>C	.	.	-	P	1	0	-	-	-	-	-	-	-	-	-	-	-	-	-	-	-	-	-	-	-	-	-	-
-	-	-	-	X	X	X	2	96947551	C	T	2:96947551:C>T	splicing	SNRNP200	NM_014014:exon35:c.5024+1G>A	.	.	-	P	1	0	-	-	-	-	-	-	-	-	-	-	-	-	-	-	-	-	-	-	-	-	-	-
-	-	-	-	-	-	X	2	97271141	G	A	2:97271141:G>A	exonic	KANSL3	.	stopgain	KANSL3:NM_001349262:exon14:c.C1243T:p.R415X,KANSL3:NM_001115016:exon15:c.C1849T:p.R617X,KANSL3:NM_001349260:exon15:c.C1294T:p.R432X,KANSL3:NM_001349256:exon16:c.C1927T:p.R643X,KANSL3:NM_001349257:exon16:c.C1927T:p.R643X,KANSL3:NM_001349258:exon16:c.C1927T:p.R643X,KANSL3:NM_001349259:exon16:c.C1666T:p.R556X,KANSL3:NM_001349261:exon16:c.C1243T:p.R415X	-	P	0	1	-	-	-	-	-	-	-	-	-	-	-	-	-	-	-	-	-	-	-	-	-	-
-	-	-	-	-	-	-	2	98330138	G	T	2:98330138:G>T	splicing	ZAP70	NM_001079:exon1:UTR5	.	.	-	P	1	0	-	-	-	-	-	-	-	-	-	-	-	-	-	-	-	-	-	-	-	-	-	-
-	-	-	-	-	-	-	2	98340627	T	A	2:98340627:T>A	exonic	ZAP70	.	nonsynonymous	ZAP70:NM_001079:exon3:c.T128A:p.L43Q	-	LP	1	0	-	-	-	-	-	-	-	-	-	-	-	-	-	-	-	-	-	-	-	-	-	-
-	-	-	-	-	-	-	2	98341631	G	A	2:98341631:G>A	exonic	ZAP70	.	nonsynonymous	ZAP70:NM_001079:exon4:c.G479A:p.R160Q	-	LP	1	0	2	246028	8.12916e-06	AFR	6.54622e-05	1	15276	0	0	111540	PASS	-	-	-	-	-	-	-	-	-	-	-
-	-	-	-	-	-	-	2	98341658	C	T	2:98341658:C>T	exonic	ZAP70	.	nonsynonymous	ZAP70:NM_001079:exon4:c.C506T:p.T169M	-	LP	1	0	1	246068	4.06392e-06	NFE	8.96363e-06	1	111562	8.96363e-06	1	111562	PASS	-	-	-	-	-	-	-	-	-	-	-
-	-	-	-	-	-	-	2	98349402	C	T	2:98349402:C>T	exonic	ZAP70	.	nonsynonymous	ZAP70:NM_001079:exon5:c.C620T:p.T207M	-	LP	0	1	12	246216	4.87377e-05	AFR	0.000130736	2	15298	5.3724e-05	6	111682	PASS	1	30932	3.2329e-05	AFR	0.000114732	1	8716	0	0	14980	PASS
-	-	-	-	-	-	-	2	98349474	C	T	2:98349474:C>T	exonic	ZAP70	.	nonsynonymous	ZAP70:NM_001079:exon5:c.C692T:p.T231M	-	LP	0	1	6	246244	2.43661e-05	AFR	6.53424e-05	1	15304	4.47644e-05	5	111696	PASS	3	30940	9.69619e-05	NFE	0.000133476	2	14984	0.000133476	2	14984	PASS
-	-	-	-	-	-	-	2	98351756	G	T	2:98351756:G>T	exonic	ZAP70	.	stopgain	ZAP70:NM_207519:exon2:c.G205T:p.E69X,ZAP70:NM_001079:exon10:c.G1126T:p.E376X	-	P	1	0	-	-	-	-	-	-	-	-	-	-	-	-	-	-	-	-	-	-	-	-	-	-
-	-	-	-	-	-	-	2	98351888	G	A	2:98351888:G>A	exonic	ZAP70	.	nonsynonymous	ZAP70:NM_207519:exon2:c.G337A:p.G113R,ZAP70:NM_001079:exon10:c.G1258A:p.G420R	-	LP	0	1	1	244964	4.08223e-06	NFE	9.03244e-06	1	110712	9.03244e-06	1	110712	PASS	1	30922	3.23394e-05	EAS	0.000616523	1	1622	0	0	14966	RF
-	-	-	-	-	-	-	2	98351904	T	G	2:98351904:T>G	exonic	ZAP70	.	nonsynonymous	ZAP70:NM_207519:exon2:c.T353G:p.F118C,ZAP70:NM_001079:exon10:c.T1274G:p.F425C	-	LP	1	1	9	244372	3.68291e-05	FIN	0.000136874	3	21918	5.43449e-05	6	110406	PASS	1	30850	3.24149e-05	NFE	6.69523e-05	1	14936	6.69523e-05	1	14936	PASS
-	-	-	-	-	-	-	2	98351918	A	T	2:98351918:A>T	exonic	ZAP70	.	nonsynonymous	ZAP70:NM_207519:exon2:c.A367T:p.R123W,ZAP70:NM_001079:exon10:c.A1288T:p.R430W	-	LP	0	1	1	243246	4.11106e-06	NFE	9.09504e-06	1	109950	9.09504e-06	1	109950	PASS	-	-	-	-	-	-	-	-	-	-	-
-	-	-	-	-	-	-	2	98354112	A	G	2:98354112:A>G	exonic	ZAP70	.	nonsynonymous	ZAP70:NM_207519:exon3:c.A545G:p.D182G,ZAP70:NM_001079:exon11:c.A1466G:p.D489G	-	LP	1	1	2	246050	8.12843e-06	NFE	1.7924e-05	2	111582	1.7924e-05	2	111582	PASS	1	30926	3.23353e-05	NFE	6.67289e-05	1	14986	6.67289e-05	1	14986	PASS
-	-	-	-	-	-	-	2	98354127	C	A	2:98354127:C>A	exonic	ZAP70	.	nonsynonymous	ZAP70:NM_207519:exon3:c.C560A:p.T187N,ZAP70:NM_001079:exon11:c.C1481A:p.T494N	-	LP	0	1	-	-	-	-	-	-	-	-	-	-	-	-	-	-	-	-	-	-	-	-	-	-
-	-	-	-	-	-	-	2	98354298	G	A	2:98354298:G>A	exonic	ZAP70	.	nonsynonymous	ZAP70:NM_207519:exon4:c.G640A:p.D214N,ZAP70:NM_001079:exon12:c.G1561A:p.D521N	-	LP	0	1	1	246226	4.06131e-06	NFE	8.95399e-06	1	111682	8.95399e-06	1	111682	PASS	-	-	-	-	-	-	-	-	-	-	-
-	-	-	-	-	-	-	2	98354512	T	G	2:98354512:T>G	exonic	ZAP70	.	nonsynonymous	ZAP70:NM_207519:exon5:c.T757G:p.C253G,ZAP70:NM_001079:exon13:c.T1678G:p.C560G	-	LP	0	1	-	-	-	-	-	-	-	-	-	-	-	-	-	-	-	-	-	-	-	-	-	-
-	-	-	-	-	-	-	2	98355851	C	T	2:98355851:C>T	exonic	ZAP70	.	nonsynonymous	ZAP70:NM_207519:exon6:c.C829T:p.P277S,ZAP70:NM_001079:exon14:c.C1750T:p.P584S	-	LP	1	0	2	242564	8.24525e-06	AFR	6.59805e-05	1	15156	9.22765e-06	1	108370	PASS	-	-	-	-	-	-	-	-	-	-	-
-	-	-	-	-	-	-	2	98986540	G	A	2:98986540:G>A	splicing	CNGA3	NM_001298:exon2:c.101+1G>A;NM_001079878:exon2:c.101+1G>A	.	.	LP	P	1	2	65	244256	0.000266114	ASJ	0.00603766	59	9772	3.60946e-05	4	110820	PASS	2	30960	6.45995e-05	ASJ	0.00331126	1	302	6.66756e-05	1	14998	PASS
-	-	-	-	-	-	-	2	98996792	C	T	2:98996792:C>T	exonic	CNGA3	.	stopgain	CNGA3:NM_001079878:exon4:c.C370T:p.Q124X,CNGA3:NM_001298:exon4:c.C370T:p.Q124X	-	P	0	1	-	-	-	-	-	-	-	-	-	-	-	-	-	-	-	-	-	-	-	-	-	-
-	-	-	-	-	-	-	2	99006184	G	A	2:99006184:G>A	exonic	CNGA3	.	stopgain	CNGA3:NM_001079878:exon5:c.G459A:p.W153X,CNGA3:NM_001298:exon6:c.G513A:p.W171X	-	P	0	1	2	246256	8.12163e-06	NFE	1.79029e-05	2	111714	1.79029e-05	2	111714	PASS	-	-	-	-	-	-	-	-	-	-	-
-	-	-	-	-	-	-	2	99008346	C	T	2:99008346:C>T	exonic	CNGA3	.	stopgain	CNGA3:NM_001079878:exon6:c.C532T:p.Q178X,CNGA3:NM_001298:exon7:c.C586T:p.Q196X	-	P	1	0	1	246234	4.06118e-06	SAS	3.24865e-05	1	30782	0	0	111698	PASS	-	-	-	-	-	-	-	-	-	-	-
-	-	-	-	-	-	-	2	99008422	G	A	2:99008422:G>A	exonic	CNGA3	.	nonsynonymous	CNGA3:NM_001079878:exon6:c.G608A:p.R203Q,CNGA3:NM_001298:exon7:c.G662A:p.R221Q	-	LP	0	1	20	246008	8.12982e-05	SAS	0.000552271	17	30782	2.68634e-05	3	111676	PASS	1	30948	3.23123e-05	EAS	0.000616523	1	1622	0	0	14984	PASS
-	-	-	-	-	-	-	2	99012367	C	T	2:99012367:C>T	exonic	CNGA3	.	nonsynonymous	CNGA3:NM_001079878:exon7:c.C680T:p.T227M,CNGA3:NM_001298:exon8:c.C734T:p.T245M	-	LP	1	1	11	246252	4.46697e-05	AFR	0.00026137	4	15304	2.68567e-05	3	111704	PASS	5	30978	0.000161405	AMR	0.00119332	1	838	0	0	15016	PASS
-	-	-	-	-	-	-	2	99012411	G	A	2:99012411:G>A	exonic	CNGA3	.	nonsynonymous	CNGA3:NM_001079878:exon7:c.G724A:p.D242N,CNGA3:NM_001298:exon8:c.G778A:p.D260N	-	LP	1	0	6	246248	2.43657e-05	AMR	5.95664e-05	2	33576	2.68548e-05	3	111712	PASS	2	30982	6.45536e-05	AFR	0.000114574	1	8728	6.65956e-05	1	15016	PASS
-	-	-	-	-	-	-	2	99012458	C	G	2:99012458:C>G	exonic	CNGA3	.	nonsynonymous	CNGA3:NM_001079878:exon7:c.C771G:p.F257L,CNGA3:NM_001298:exon8:c.C825G:p.F275L	-	LP	0	3	11	246196	4.46798e-05	NFE	8.95496e-05	10	111670	8.95496e-05	10	111670	PASS	-	-	-	-	-	-	-	-	-	-	-
-	-	-	-	-	-	-	2	99012462	C	T	2:99012462:C>T	exonic	CNGA3	.	nonsynonymous	CNGA3:NM_001079878:exon7:c.C775T:p.R259C,CNGA3:NM_001298:exon8:c.C829T:p.R277C	P	LP	1	2	26	246176	0.000105615	SAS	0.000162433	5	30782	0.000152248	17	111660	PASS	-	-	-	-	-	-	-	-	-	-	-
-	-	-	-	-	-	-	2	99012463	G	A	2:99012463:G>A	exonic	CNGA3	.	nonsynonymous	CNGA3:NM_001079878:exon7:c.G776A:p.R259H,CNGA3:NM_001298:exon8:c.G830A:p.R277H	-	LP	1	0	7	246160	2.84368e-05	AMR	5.95628e-05	2	33578	4.4782e-05	5	111652	PASS	-	-	-	-	-	-	-	-	-	-	-
-	-	-	-	-	-	-	2	99012480	C	T	2:99012480:C>T	exonic	CNGA3	.	nonsynonymous	CNGA3:NM_001079878:exon7:c.C793T:p.R265W,CNGA3:NM_001298:exon8:c.C847T:p.R283W	P	LP	2	4	26	246130	0.000105635	NFE	0.000179157	20	111634	0.000179157	20	111634	PASS	-	-	-	-	-	-	-	-	-	-	-
-	-	-	-	-	-	-	2	99012481	G	A	2:99012481:G>A	exonic	CNGA3	.	nonsynonymous	CNGA3:NM_001079878:exon7:c.G794A:p.R265Q,CNGA3:NM_001298:exon8:c.G848A:p.R283Q	P	LP	0	1	15	246160	6.0936e-05	AFR	0.000130753	2	15296	6.26982e-05	7	111646	PASS	-	-	-	-	-	-	-	-	-	-	-
-	-	-	-	-	-	-	2	99012501	C	T	2:99012501:C>T	exonic	CNGA3	.	nonsynonymous	CNGA3:NM_001079878:exon7:c.C814T:p.R272C,CNGA3:NM_001298:exon8:c.C868T:p.R290C	VUS	LP	1	0	7	246242	2.84273e-05	ASJ	0.000101523	1	9850	2.68581e-05	3	111698	PASS	3	30978	9.68429e-05	NFE	0.000133262	2	15008	0.000133262	2	15008	PASS
-	-	-	-	-	-	-	2	99012502	G	A	2:99012502:G>A	exonic	CNGA3	.	nonsynonymous	CNGA3:NM_001079878:exon7:c.G815A:p.R272H,CNGA3:NM_001298:exon8:c.G869A:p.R290H	-	LP	2	3	37	246208	0.000150279	NFE	0.000286528	32	111682	0.000286528	32	111682	PASS	4	30978	0.000129124	NFE	0.000266454	4	15012	0.000266454	4	15012	PASS
-	-	-	-	-	-	-	2	99012534	T	C	2:99012534:T>C	exonic	CNGA3	.	nonsynonymous	CNGA3:NM_001079878:exon7:c.T847C:p.F283L,CNGA3:NM_001298:exon8:c.T901C:p.F301L	-	LP	0	1	2	246266	8.1213e-06	EAS	5.79777e-05	1	17248	8.95143e-06	1	111714	PASS	-	-	-	-	-	-	-	-	-	-	-
-	-	-	-	-	-	-	2	99012540	A	T	2:99012540:A>T	exonic	CNGA3	.	nonsynonymous	CNGA3:NM_001079878:exon7:c.A853T:p.I285F,CNGA3:NM_001298:exon8:c.A907T:p.I303F	-	LP	0	1	1	246270	4.06058e-06	NFE	8.95111e-06	1	111718	8.95111e-06	1	111718	PASS	-	-	-	-	-	-	-	-	-	-	-
-	-	-	-	-	-	-	2	99012547	A	G	2:99012547:A>G	exonic	CNGA3	.	nonsynonymous	CNGA3:NM_001079878:exon7:c.A860G:p.N287S,CNGA3:NM_001298:exon8:c.A914G:p.N305S	-	LP	1	0	-	-	-	-	-	-	-	-	-	-	-	-	-	-	-	-	-	-	-	-	-	-
-	-	-	-	-	-	-	2	99012577	A	T	2:99012577:A>T	exonic	CNGA3	.	nonsynonymous	CNGA3:NM_001079878:exon7:c.A890T:p.H297L,CNGA3:NM_001298:exon8:c.A944T:p.H315L	-	LP	1	0	-	-	-	-	-	-	-	-	-	-	-	-	-	-	-	-	-	-	-	-	-	-
-	-	-	-	-	-	-	2	99012600	G	C	2:99012600:G>C	exonic	CNGA3	.	nonsynonymous	CNGA3:NM_001079878:exon7:c.G913C:p.A305P,CNGA3:NM_001298:exon8:c.G967C:p.A323P	-	LP	1	1	14	246262	5.685e-05	AFR	0.000849451	13	15304	0	0	111714	PASS	8	30968	0.000258331	AFR	0.000915961	8	8734	0	0	15002	PASS
-	-	-	-	-	-	-	2	99012672	C	T	2:99012672:C>T	exonic	CNGA3	.	nonsynonymous	CNGA3:NM_001079878:exon7:c.C985T:p.R329C,CNGA3:NM_001298:exon8:c.C1039T:p.R347C	-	LP	0	1	3	246236	1.21834e-05	EAS	0.000115955	2	17248	0	0	111700	PASS	-	-	-	-	-	-	-	-	-	-	-
-	-	-	-	-	-	-	2	99012694	A	G	2:99012694:A>G	exonic	CNGA3	.	nonsynonymous	CNGA3:NM_001079878:exon7:c.A1007G:p.Y336C,CNGA3:NM_001298:exon8:c.A1061G:p.Y354C	-	LP	2	0	4	246182	1.62481e-05	NFE	3.58185e-05	4	111674	3.58185e-05	4	111674	PASS	-	-	-	-	-	-	-	-	-	-	-
-	-	-	-	-	-	-	2	99012703	A	G	2:99012703:A>G	exonic	CNGA3	.	nonsynonymous	CNGA3:NM_001079878:exon7:c.A1016G:p.Y339C,CNGA3:NM_001298:exon8:c.A1070G:p.Y357C	-	LP	1	0	-	-	-	-	-	-	-	-	-	-	-	-	-	-	-	-	-	-	-	-	-	-
-	-	-	-	-	-	-	2	99012724	C	T	2:99012724:C>T	exonic	CNGA3	.	nonsynonymous	CNGA3:NM_001079878:exon7:c.C1037T:p.T346I,CNGA3:NM_001298:exon8:c.C1091T:p.T364I	-	LP	0	1	2	245794	8.1369e-06	NFE	1.79472e-05	2	111438	1.79472e-05	2	111438	PASS	-	-	-	-	-	-	-	-	-	-	-
-	-	-	-	-	-	-	2	99012750	G	A	2:99012750:G>A	exonic	CNGA3	.	nonsynonymous	CNGA3:NM_001079878:exon7:c.G1063A:p.V355M,CNGA3:NM_001298:exon8:c.G1117A:p.V373M	-	LP	2	0	10	245008	4.0815e-05	EAS	0.000174135	3	17228	1.80164e-05	2	111010	PASS	-	-	-	-	-	-	-	-	-	-	-
-	-	-	-	-	-	-	2	99012861	C	T	2:99012861:C>T	exonic	CNGA3	.	nonsynonymous	CNGA3:NM_001079878:exon7:c.C1174T:p.R392W,CNGA3:NM_001298:exon8:c.C1228T:p.R410W	P	LP	1	2	10	245060	4.08063e-05	AMR	8.94561e-05	3	33536	4.51272e-05	5	110798	PASS	-	-	-	-	-	-	-	-	-	-	-
-	-	-	-	-	-	-	2	99012912	C	T	2:99012912:C>T	exonic	CNGA3	.	nonsynonymous	CNGA3:NM_001079878:exon7:c.C1225T:p.R409C,CNGA3:NM_001298:exon8:c.C1279T:p.R427C	-	LP	7	2	98	245242	0.000399605	SAS	0.00152826	47	30754	0.000396511	44	110968	PASS	9	30974	0.000290566	NFE	0.000399787	6	15008	0.000399787	6	15008	PASS
-	-	-	-	-	-	-	2	99012937	C	T	2:99012937:C>T	exonic	CNGA3	.	nonsynonymous	CNGA3:NM_001079878:exon7:c.C1250T:p.T417M,CNGA3:NM_001298:exon8:c.C1304T:p.T435M	-	LP	1	1	54	245476	0.000219981	FIN	0.00170419	38	22298	1.7994e-05	2	111148	PASS	11	30962	0.000355274	FIN	0.00143184	5	3492	0.00026656	4	15006	PASS
-	-	-	-	-	-	-	2	99012939	C	T	2:99012939:C>T	exonic	CNGA3	.	nonsynonymous	CNGA3:NM_001079878:exon7:c.C1252T:p.R418W,CNGA3:NM_001298:exon8:c.C1306T:p.R436W	P	LP	0	1	24	245446	9.77812e-05	ASJ	0.000407997	4	9804	4.49875e-05	5	111142	PASS	-	-	-	-	-	-	-	-	-	-	-
-	-	-	-	-	-	-	2	99012949	G	A	2:99012949:G>A	exonic	CNGA3	.	nonsynonymous	CNGA3:NM_001079878:exon7:c.G1262A:p.R421Q,CNGA3:NM_001298:exon8:c.G1316A:p.R439Q	-	LP	1	0	5	245616	2.0357e-05	SAS	6.50153e-05	2	30762	1.79766e-05	2	111256	PASS	-	-	-	-	-	-	-	-	-	-	-
-	-	-	-	-	-	-	2	99012966	T	C	2:99012966:T>C	exonic	CNGA3	.	nonsynonymous	CNGA3:NM_001079878:exon7:c.T1279C:p.W427R,CNGA3:NM_001298:exon8:c.T1333C:p.W445R	-	LP	0	1	1	245806	4.06825e-06	NFE	8.97714e-06	1	111394	8.97714e-06	1	111394	PASS	-	-	-	-	-	-	-	-	-	-	-
-	-	-	-	-	-	-	2	99013045	A	G	2:99013045:A>G	exonic	CNGA3	.	nonsynonymous	CNGA3:NM_001079878:exon7:c.A1358G:p.N453S,CNGA3:NM_001298:exon8:c.A1412G:p.N471S	-	LP	0	1	3	245328	1.22285e-05	EAS	5.81328e-05	1	17202	1.80005e-05	2	111108	PASS	-	-	-	-	-	-	-	-	-	-	-
-	-	-	-	-	-	-	2	99013075	G	A	2:99013075:G>A	exonic	CNGA3	.	nonsynonymous	CNGA3:NM_001079878:exon7:c.G1388A:p.R463H,CNGA3:NM_001298:exon8:c.G1442A:p.R481H	-	LP	1	0	82	245340	0.00033423	FIN	0.0032345	72	22260	7.20266e-05	8	111070	PASS	15	30970	0.00048434	FIN	0.00315006	11	3492	0.00026656	4	15006	PASS
-	-	-	-	-	-	-	2	99013116	G	A	2:99013116:G>A	exonic	CNGA3	.	nonsynonymous	CNGA3:NM_001079878:exon7:c.G1429A:p.V477M,CNGA3:NM_001298:exon8:c.G1483A:p.V495M	-	LP	1	0	2	245748	8.13842e-06	AMR	2.97903e-05	1	33568	8.98586e-06	1	111286	PASS	-	-	-	-	-	-	-	-	-	-	-
-	-	-	-	-	-	-	2	99013129	G	A	2:99013129:G>A	exonic	CNGA3	.	nonsynonymous	CNGA3:NM_001079878:exon7:c.G1442A:p.R481Q,CNGA3:NM_001298:exon8:c.G1496A:p.R499Q	-	LP	1	0	6	245720	2.4418e-05	EAS	0.000173974	3	17244	8.98844e-06	1	111254	PASS	1	30950	3.23102e-05	EAS	0.000616523	1	1622	0	0	14992	PASS
-	-	-	-	-	-	-	2	99013140	T	C	2:99013140:T>C	exonic	CNGA3	.	nonsynonymous	CNGA3:NM_001079878:exon7:c.T1453C:p.F485L,CNGA3:NM_001298:exon8:c.T1507C:p.F503L	-	LP	0	1	-	-	-	-	-	-	-	-	-	-	-	-	-	-	-	-	-	-	-	-	-	-
-	-	-	-	-	-	-	2	99013213	T	G	2:99013213:T>G	exonic	CNGA3	.	nonsynonymous	CNGA3:NM_001079878:exon7:c.T1526G:p.L509R,CNGA3:NM_001298:exon8:c.T1580G:p.L527R	-	LP	1	0	2	245850	8.13504e-06	NFE	1.79588e-05	2	111366	1.79588e-05	2	111366	PASS	-	-	-	-	-	-	-	-	-	-	-
-	-	-	-	-	-	-	2	99013218	G	A	2:99013218:G>A	exonic	CNGA3	.	nonsynonymous	CNGA3:NM_001079878:exon7:c.G1531A:p.V511M,CNGA3:NM_001298:exon8:c.G1585A:p.V529M	P	LP	1	0	16	245872	6.50745e-05	EAS	0.000289922	5	17246	3.59118e-05	4	111384	PASS	2	30968	6.45828e-05	EAS	0.000616523	1	1622	6.66667e-05	1	15000	PASS
-	-	-	-	-	-	-	2	99013251	G	A	2:99013251:G>A	exonic	CNGA3	.	nonsynonymous	CNGA3:NM_001079878:exon7:c.G1564A:p.V522I,CNGA3:NM_001298:exon8:c.G1618A:p.V540I	-	LP	14	20	344	246046	0.00139811	NFE	0.00238467	266	111546	0.00238467	266	111546	PASS	25	30974	0.000807129	AMR	0.00238663	2	838	0.00126633	19	15004	PASS
-	-	-	-	-	-	-	2	99013274	C	A	2:99013274:C>A	exonic	CNGA3	.	nonsynonymous	CNGA3:NM_001079878:exon7:c.C1587A:p.F529L,CNGA3:NM_001298:exon8:c.C1641A:p.F547L	P	LP	0	1	37	246074	0.000150361	SAS	0.000747238	23	30780	9.85946e-05	11	111568	PASS	7	30962	0.000226084	FIN	0.000286205	1	3494	0.000266809	4	14992	PASS
-	-	-	-	-	-	-	2	99013312	C	T	2:99013312:C>T	exonic	CNGA3	.	nonsynonymous	CNGA3:NM_001079878:exon7:c.C1625T:p.S542L,CNGA3:NM_001298:exon8:c.C1679T:p.S560L	-	LP	1	1	7	246068	2.84474e-05	AFR	0.000130787	2	15292	4.48197e-05	5	111558	PASS	1	30960	3.22997e-05	NFE	6.66756e-05	1	14998	6.66756e-05	1	14998	PASS
-	-	-	-	-	-	-	2	99013327	C	T	2:99013327:C>T	exonic	CNGA3	.	nonsynonymous	CNGA3:NM_001079878:exon7:c.C1640T:p.T547M,CNGA3:NM_001298:exon8:c.C1694T:p.T565M	-	LP	1	7	38	246060	0.000154434	NFE	0.000304807	34	111546	0.000304807	34	111546	PASS	8	30960	0.000258398	NFE	0.000400107	6	14996	0.000400107	6	14996	PASS
-	-	-	-	-	-	-	2	99013339	G	A	2:99013339:G>A	exonic	CNGA3	.	nonsynonymous	CNGA3:NM_001079878:exon7:c.G1652A:p.R551H,CNGA3:NM_001298:exon8:c.G1706A:p.R569H	-	LP	1	0	4	246102	1.62534e-05	AMR	2.97796e-05	1	33580	1.7924e-05	2	111582	PASS	2	30952	6.46162e-05	AMR	0.00119332	1	838	0	0	14990	PASS
-	-	-	-	X	X	X	2	99165425	G	T	2:99165425:G>T	exonic	INPP4A	.	stopgain	INPP4A:NM_001134224:exon14:c.G1171T:p.E391X,INPP4A:NM_001351424:exon14:c.G1174T:p.E392X,INPP4A:NM_001351425:exon14:c.G1174T:p.E392X,INPP4A:NM_001351426:exon14:c.G1174T:p.E392X,INPP4A:NM_001351427:exon14:c.G1171T:p.E391X,INPP4A:NM_001566:exon14:c.G1171T:p.E391X,INPP4A:NM_004027:exon14:c.G1171T:p.E391X	-	P	0	1	-	-	-	-	-	-	-	-	-	-	-	-	-	-	-	-	-	-	-	-	-	-
-	-	-	-	-	-	-	2	99778712	C	G	2:99778712:C>G	exonic	LIPT1	.	nonsynonymous	LIPT1:NM_145199:exon2:c.C292G:p.R98G,LIPT1:NM_001204830:exon3:c.C292G:p.R98G,LIPT1:NM_015929:exon3:c.C292G:p.R98G,LIPT1:NM_145197:exon4:c.C292G:p.R98G,LIPT1:NM_145198:exon4:c.C292G:p.R98G	P	LP	0	2	29	244756	0.000118485	NFE	0.000225489	25	110870	0.000225489	25	110870	PASS	6	30944	0.000193899	NFE	0.000333289	5	15002	0.000333289	5	15002	PASS
-	-	-	-	X	-	X	2	100065914	G	C	2:100065914:G>C	exonic	REV1	.	stopgain	REV1:NM_001037872:exon4:c.C234G:p.Y78X,REV1:NM_001321454:exon4:c.C234G:p.Y78X,REV1:NM_016316:exon4:c.C234G:p.Y78X,REV1:NM_001321455:exon5:c.C24G:p.Y8X	-	LP	0	1	-	-	-	-	-	-	-	-	-	-	-	-	-	-	-	-	-	-	-	-	-	-
-	-	-	-	X	X	X	2	100266130	T	C	2:100266130:T>C	splicing	AFF3	NM_002285:exon12:c.1144-2A>G;NM_001025108:exon12:c.1219-2A>G	.	.	-	P	1	0	-	-	-	-	-	-	-	-	-	-	-	-	-	-	-	-	-	-	-	-	-	-
-	-	-	-	-	-	X	2	101885596	C	T	2:101885596:C>T	exonic	CNOT11	.	stopgain	CNOT11:NM_017546:exon6:c.C1333T:p.Q445X	-	P	1	0	-	-	-	-	-	-	-	-	-	-	-	-	-	-	-	-	-	-	-	-	-	-
-	-	-	-	X	X	X	2	102476168	C	T	2:102476168:C>T	exonic	MAP4K4	.	stopgain	MAP4K4:NM_001242559:exon15:c.C1546T:p.Q516X	-	P	0	1	-	-	-	-	-	-	-	-	-	-	-	-	-	-	-	-	-	-	-	-	-	-
-	-	-	-	X	X	X	2	109352220	T	G	2:109352220:T>G	splicing	RANBP2	NM_006267:exon5:c.636+2T>G	.	.	-	P	0	1	-	-	-	-	-	-	-	-	-	-	-	-	-	-	-	-	-	-	-	-	-	-
-	-	-	-	-	-	-	2	109524376	G	T	2:109524376:G>T	exonic	EDAR	.	stopgain	EDAR:NM_022336:exon10:c.C903A:p.C301X	-	P	0	1	3	243678	1.23113e-05	NFE	2.74665e-05	3	109224	2.74665e-05	3	109224	PASS	1	30924	3.23373e-05	NFE	6.67735e-05	1	14976	6.67735e-05	1	14976	PASS
-	-	-	-	-	-	-	2	109529133	C	T	2:109529133:C>T	splicing	EDAR	NM_022336:exon6:c.529+1G>A	.	.	-	P	0	1	-	-	-	-	-	-	-	-	-	-	-	-	-	-	-	-	-	-	-	-	-	-
-	-	-	-	-	-	-	2	109539823	C	T	2:109539823:C>T	splicing	EDAR	NM_022336:exon5:c.442+1G>A	.	.	-	P	1	0	8	246268	3.24849e-05	NFE	7.16102e-05	8	111716	7.16102e-05	8	111716	PASS	-	-	-	-	-	-	-	-	-	-	-
-	-	-	-	-	-	-	2	110904413	C	T	2:110904413:C>T	splicing	NPHP1	NM_207181:exon14:c.1435-1G>A;NM_001128178:exon14:c.1270-1G>A;NM_000272:exon14:c.1438-1G>A;NM_001128179:exon12:c.1081-1G>A	.	.	-	P	2	0	1	246076	4.06379e-06	NFE	8.96298e-06	1	111570	8.96298e-06	1	111570	PASS	-	-	-	-	-	-	-	-	-	-	-
-	-	-	-	-	-	-	2	110907761	G	A	2:110907761:G>A	exonic	NPHP1	.	stopgain	NPHP1:NM_001128179:exon10:c.C967T:p.Q323X,NPHP1:NM_000272:exon12:c.C1324T:p.Q442X,NPHP1:NM_001128178:exon12:c.C1156T:p.Q386X,NPHP1:NM_207181:exon12:c.C1321T:p.Q441X	-	P	0	1	-	-	-	-	-	-	-	-	-	-	-	-	-	-	-	-	-	-	-	-	-	-
-	-	-	-	-	-	-	2	111408121	A	T	2:111408121:A>T	splicing	BUB1	NM_004336:exon18:c.2203+2T>A;NM_001278616:exon17:c.2143+2T>A;NM_001278617:exon18:c.2203+2T>A	.	.	-	P	0	3	-	-	-	-	-	-	-	-	-	-	-	1	30954	3.2306e-05	EAS	0.000618812	1	1616	0	0	14998	PASS
-	-	-	-	-	-	-	2	112702639	T	C	2:112702639:T>C	splicing	MERTK	NM_006343:exon3:c.583+2T>C	.	.	-	P	0	1	-	-	-	-	-	-	-	-	-	-	-	-	-	-	-	-	-	-	-	-	-	-
-	-	-	-	-	-	-	2	112758845	C	T	2:112758845:C>T	exonic	MERTK	.	stopgain	MERTK:NM_006343:exon11:c.C1672T:p.R558X	-	P	1	0	-	-	-	-	-	-	-	-	-	-	-	-	-	-	-	-	-	-	-	-	-	-
-	-	-	-	-	-	-	2	112760764	G	T	2:112760764:G>T	exonic	MERTK	.	stopgain	MERTK:NM_006343:exon12:c.G1786T:p.G596X	-	P	1	0	-	-	-	-	-	-	-	-	-	-	-	-	-	-	-	-	-	-	-	-	-	-
-	-	-	-	-	-	X	2	113977682	G	A	2:113977682:G>A	exonic	PAX8	.	nonsynonymous	PAX8:NM_013992:exon8:c.C851T:p.T284I,PAX8:NM_013953:exon9:c.C953T:p.T318I,PAX8:NM_013952:exon11:c.C1184T:p.T395I	-	LP	1	0	3	244530	1.22684e-05	NFE	2.70582e-05	3	110872	2.70582e-05	3	110872	PASS	-	-	-	-	-	-	-	-	-	-	-
-	-	-	-	-	-	X	2	113977709	G	A	2:113977709:G>A	exonic	PAX8	.	nonsynonymous	PAX8:NM_013992:exon8:c.C824T:p.P275L,PAX8:NM_013953:exon9:c.C926T:p.P309L,PAX8:NM_013952:exon11:c.C1157T:p.P386L	-	LP	1	0	1	245104	4.0799e-06	NFE	9.00836e-06	1	111008	9.00836e-06	1	111008	PASS	-	-	-	-	-	-	-	-	-	-	-
-	-	-	-	-	-	X	2	113977718	G	C	2:113977718:G>C	exonic	PAX8	.	nonsynonymous	PAX8:NM_013992:exon8:c.C815G:p.P272R,PAX8:NM_013953:exon9:c.C917G:p.P306R,PAX8:NM_013952:exon11:c.C1148G:p.P383R	-	LP	4	1	55	245122	0.000224378	NFE	0.00045941	51	111012	0.00045941	51	111012	PASS	9	30946	0.000290829	AMR	0.00119332	1	838	0.000533832	8	14986	PASS
-	-	-	-	-	-	X	2	114002047	C	T	2:114002047:C>T	exonic	PAX8	.	nonsynonymous	PAX8:NM_003466:exon4:c.G346A:p.V116I,PAX8:NM_013952:exon4:c.G346A:p.V116I,PAX8:NM_013953:exon4:c.G346A:p.V116I,PAX8:NM_013992:exon4:c.G346A:p.V116I	-	LP	0	2	18	246216	7.31065e-05	EAS	0.000637755	11	17248	8.95207e-06	1	111706	PASS	2	30960	6.45995e-05	EAS	0.000617284	1	1620	0	0	14998	PASS
-	-	-	-	-	-	X	2	114002089	T	C	2:114002089:T>C	exonic	PAX8	.	nonsynonymous	PAX8:NM_003466:exon4:c.A304G:p.M102V,PAX8:NM_013952:exon4:c.A304G:p.M102V,PAX8:NM_013953:exon4:c.A304G:p.M102V,PAX8:NM_013992:exon4:c.A304G:p.M102V	-	LP	1	0	-	-	-	-	-	-	-	-	-	-	-	-	-	-	-	-	-	-	-	-	-	-
-	-	-	-	-	-	X	2	114002091	G	A	2:114002091:G>A	exonic	PAX8	.	nonsynonymous	PAX8:NM_003466:exon4:c.C302T:p.T101I,PAX8:NM_013952:exon4:c.C302T:p.T101I,PAX8:NM_013953:exon4:c.C302T:p.T101I,PAX8:NM_013992:exon4:c.C302T:p.T101I	-	LP	1	1	8	246244	3.24881e-05	NFE	7.16102e-05	8	111716	7.16102e-05	8	111716	PASS	-	-	-	-	-	-	-	-	-	-	-
-	-	-	-	-	-	X	2	114004365	C	T	2:114004365:C>T	exonic	PAX8	.	nonsynonymous	PAX8:NM_003466:exon3:c.G157A:p.V53I,PAX8:NM_013952:exon3:c.G157A:p.V53I,PAX8:NM_013953:exon3:c.G157A:p.V53I,PAX8:NM_013992:exon3:c.G157A:p.V53I	-	LP	2	0	3	246164	1.2187e-05	NFE	2.68697e-05	3	111650	2.68697e-05	3	111650	PASS	1	30950	3.23102e-05	NFE	6.672e-05	1	14988	6.672e-05	1	14988	PASS
-	-	-	-	-	-	X	2	114004367	C	T	2:114004367:C>T	exonic	PAX8	.	nonsynonymous	PAX8:NM_003466:exon3:c.G155A:p.R52H,PAX8:NM_013952:exon3:c.G155A:p.R52H,PAX8:NM_013953:exon3:c.G155A:p.R52H,PAX8:NM_013992:exon3:c.G155A:p.R52H	-	LP	0	1	1	246122	4.06303e-06	NFE	8.95961e-06	1	111612	8.95961e-06	1	111612	PASS	-	-	-	-	-	-	-	-	-	-	-
-	-	-	-	-	-	X	2	114004368	G	A	2:114004368:G>A	exonic	PAX8	.	nonsynonymous	PAX8:NM_003466:exon3:c.C154T:p.R52C,PAX8:NM_013952:exon3:c.C154T:p.R52C,PAX8:NM_013953:exon3:c.C154T:p.R52C,PAX8:NM_013992:exon3:c.C154T:p.R52C	-	LP	1	0	1	246154	4.0625e-06	NFE	8.95768e-06	1	111636	8.95768e-06	1	111636	PASS	-	-	-	-	-	-	-	-	-	-	-
-	-	-	-	-	-	X	2	114004427	T	C	2:114004427:T>C	exonic	PAX8	.	nonsynonymous	PAX8:NM_003466:exon3:c.A95G:p.Q32R,PAX8:NM_013952:exon3:c.A95G:p.Q32R,PAX8:NM_013953:exon3:c.A95G:p.Q32R,PAX8:NM_013992:exon3:c.A95G:p.Q32R	-	LP	0	1	-	-	-	-	-	-	-	-	-	-	-	-	-	-	-	-	-	-	-	-	-	-
-	-	-	-	X	-	X	2	120567445	C	T	2:120567445:C>T	exonic	PTPN4	.	stopgain	PTPN4:NM_002830:exon2:c.C16T:p.R6X	-	P	0	1	-	-	-	-	-	-	-	-	-	-	-	-	-	-	-	-	-	-	-	-	-	-
-	-	-	-	X	-	X	2	120712756	A	T	2:120712756:A>T	exonic	PTPN4	.	stopgain	PTPN4:NM_002830:exon20:c.A1837T:p.K613X	-	P	0	1	-	-	-	-	-	-	-	-	-	-	-	-	-	-	-	-	-	-	-	-	-	-
-	-	-	-	-	-	X	2	121736127	C	T	2:121736127:C>T	exonic	GLI2	.	stopgain	GLI2:NM_005270:exon9:c.C1486T:p.R496X	-	LP	1	0	-	-	-	-	-	-	-	-	-	-	-	-	-	-	-	-	-	-	-	-	-	-
-	-	-	-	-	-	X	2	122516285	G	T	2:122516285:G>T	splicing	TSN	NM_004622:exon3:c.161-1G>T;NM_001261401:exon3:c.161-1G>T	.	.	-	P	1	0	-	-	-	-	-	-	-	-	-	-	-	-	-	-	-	-	-	-	-	-	-	-
-	-	-	-	X	-	-	2	127828173	C	A	2:127828173:C>A	exonic	BIN1	.	stopgain	BIN1:NM_001320632:exon4:c.G271T:p.E91X,BIN1:NM_001320633:exon4:c.G271T:p.E91X,BIN1:NM_001320634:exon4:c.G199T:p.E67X,BIN1:NM_001320640:exon4:c.G271T:p.E91X,BIN1:NM_001320641:exon4:c.G271T:p.E91X,BIN1:NM_001320642:exon4:c.G190T:p.E64X,BIN1:NM_004305:exon4:c.G271T:p.E91X,BIN1:NM_139343:exon4:c.G271T:p.E91X,BIN1:NM_139344:exon4:c.G271T:p.E91X,BIN1:NM_139345:exon4:c.G271T:p.E91X,BIN1:NM_139346:exon4:…	-	P	1	0	-	-	-	-	-	-	-	-	-	-	-	-	-	-	-	-	-	-	-	-	-	-
-	-	-	-	-	-	-	2	128036846	G	A	2:128036846:G>A	exonic	ERCC3	.	stopgain	ERCC3:NM_000122:exon10:c.C1633T:p.Q545X,ERCC3:NM_001303416:exon10:c.C1441T:p.Q481X,ERCC3:NM_001303418:exon10:c.C1441T:p.Q481X	P	P	0	1	1	246244	4.06101e-06	NFE	8.95271e-06	1	111698	8.95271e-06	1	111698	PASS	-	-	-	-	-	-	-	-	-	-	-
-	-	-	-	-	-	-	2	128038196	G	A	2:128038196:G>A	exonic	ERCC3	.	stopgain	ERCC3:NM_000122:exon9:c.C1354T:p.R452X,ERCC3:NM_001303416:exon9:c.C1162T:p.R388X,ERCC3:NM_001303418:exon9:c.C1162T:p.R388X	-	P	0	2	5	245938	2.03303e-05	AFR	0.000196309	3	15282	8.97199e-06	1	111458	PASS	1	30974	3.22851e-05	NFE	6.66045e-05	1	15014	6.66045e-05	1	15014	PASS
-	-	-	-	-	-	-	2	128044348	G	A	2:128044348:G>A	exonic	ERCC3	.	stopgain	ERCC3:NM_000122:exon8:c.C1273T:p.R425X,ERCC3:NM_001303416:exon8:c.C1081T:p.R361X,ERCC3:NM_001303418:exon8:c.C1081T:p.R361X	P	P	1	0	2	246178	8.1242e-06	NFE	1.79163e-05	2	111630	1.79163e-05	2	111630	PASS	-	-	-	-	-	-	-	-	-	-	-
-	-	-	-	-	-	-	2	128050332	G	A	2:128050332:G>A	exonic	ERCC3	.	stopgain	ERCC3:NM_000122:exon3:c.C325T:p.R109X,ERCC3:NM_001303416:exon3:c.C133T:p.R45X,ERCC3:NM_001303418:exon3:c.C133T:p.R45X	-	P	5	3	128	245964	0.000520401	ASJ	0.00913706	90	9850	0.000259624	29	111700	PASS	5	30968	0.000161457	ASJ	0.00993377	3	302	0	0	15004	PASS
-	-	-	-	-	-	-	2	128178900	C	T	2:128178900:C>T	exonic	PROC	.	nonsynonymous	PROC:NM_000312:exon3:c.C112T:p.R38W	-	LP	2	1	6	245938	2.43964e-05	NFE	4.48752e-05	5	111420	4.48752e-05	5	111420	PASS	-	-	-	-	-	-	-	-	-	-	-
-	-	-	-	-	-	-	2	128178906	C	T	2:128178906:C>T	exonic	PROC	.	nonsynonymous	PROC:NM_000312:exon3:c.C118T:p.R40C	-	LP	0	2	6	245966	2.43936e-05	NFE	4.48656e-05	5	111444	4.48656e-05	5	111444	PASS	1	30960	3.22997e-05	FIN	0.000286205	1	3494	0	0	14996	PASS
-	-	-	-	-	-	-	2	128178915	G	A	2:128178915:G>A	exonic	PROC	.	nonsynonymous	PROC:NM_000312:exon3:c.G127A:p.A43T	-	LP	1	0	17	245976	6.91124e-05	NFE	0.000143549	16	111460	0.000143549	16	111460	PASS	2	30974	6.45703e-05	NFE	0.000133316	2	15002	0.000133316	2	15002	PASS
-	-	-	-	-	-	-	2	128178948	A	T	2:128178948:A>T	exonic	PROC	.	nonsynonymous	PROC:NM_000312:exon3:c.A160T:p.S54C	VUS	LP	2	2	14	246034	5.69027e-05	NFE	0.000116567	13	111524	0.000116567	13	111524	PASS	1	30966	3.22935e-05	NFE	6.66933e-05	1	14994	6.66933e-05	1	14994	PASS
-	-	-	-	-	-	-	2	128179014	G	A	2:128179014:G>A	exonic	PROC	.	nonsynonymous	PROC:NM_000312:exon3:c.G226A:p.V76M	P	LP	1	1	12	245866	4.88071e-05	NFE	9.87379e-05	11	111406	9.87379e-05	11	111406	PASS	1	30966	3.22935e-05	NFE	6.66844e-05	1	14996	6.66844e-05	1	14996	PASS
-	-	-	-	-	-	-	2	128183705	C	T	2:128183705:C>T	exonic	PROC	.	nonsynonymous	PROC:NM_000312:exon7:c.C580T:p.R194C	VUS	LP	1	1	15	246260	6.09112e-05	NFE	0.000107421	12	111710	0.000107421	12	111710	PASS	1	30940	3.23206e-05	NFE	6.672e-05	1	14988	6.672e-05	1	14988	PASS
-	-	-	-	-	-	-	2	128184732	C	T	2:128184732:C>T	exonic	PROC	.	nonsynonymous	PROC:NM_000312:exon8:c.C730T:p.H244Y	-	LP	0	1	8	245788	3.25484e-05	NFE	6.28299e-05	7	111412	6.28299e-05	7	111412	PASS	1	30936	3.23248e-05	NFE	6.67735e-05	1	14976	6.67735e-05	1	14976	PASS
-	-	-	-	-	-	-	2	128186158	G	A	2:128186158:G>A	exonic	PROC	.	nonsynonymous	PROC:NM_000312:exon9:c.G1022A:p.G341D	-	LP	1	0	-	-	-	-	-	-	-	-	-	-	-	-	-	-	-	-	-	-	-	-	-	-
-	-	-	-	-	-	-	2	128186291	G	A	2:128186291:G>A	exonic	PROC	.	nonsynonymous	PROC:NM_000312:exon9:c.G1155A:p.M385I	-	LP	1	0	-	-	-	-	-	-	-	-	-	-	-	-	-	-	-	-	-	-	-	-	-	-
-	-	-	-	-	-	-	2	128186310	G	A	2:128186310:G>A	exonic	PROC	.	nonsynonymous	PROC:NM_000312:exon9:c.G1174A:p.G392R	-	LP	0	1	12	245768	4.88265e-05	EAS	0.000174075	3	17234	5.38958e-05	6	111326	PASS	-	-	-	-	-	-	-	-	-	-	-
-	-	-	-	-	-	-	2	128186332	A	C	2:128186332:A>C	exonic	PROC	.	nonsynonymous	PROC:NM_000312:exon9:c.A1196C:p.E399A	-	LP	0	1	4	245086	1.63208e-05	NFE	3.61089e-05	4	110776	3.61089e-05	4	110776	PASS	-	-	-	-	-	-	-	-	-	-	-
-	-	-	-	-	-	-	2	128186370	G	A	2:128186370:G>A	exonic	PROC	.	nonsynonymous	PROC:NM_000312:exon9:c.G1234A:p.G412S	VUS	LP	0	1	11	244448	4.49993e-05	NFE	7.25571e-05	8	110258	7.25571e-05	8	110258	PASS	3	30966	9.68804e-05	AMR	0.00119332	1	838	6.66578e-05	1	15002	PASS
-	-	-	-	-	-	-	2	128186377	G	C	2:128186377:G>C	exonic	PROC	.	nonsynonymous	PROC:NM_000312:exon9:c.G1241C:p.W414S	-	LP	1	0	6	244448	2.45451e-05	NFE	5.44237e-05	6	110246	5.44237e-05	6	110246	PASS	-	-	-	-	-	-	-	-	-	-	-
-	-	-	-	-	-	-	2	128186469	A	C	2:128186469:A>C	exonic	PROC	.	nonsynonymous	PROC:NM_000312:exon9:c.A1333C:p.I445L	-	LP	0	1	17	245584	6.92228e-05	SAS	0.000454841	14	30780	1.80015e-05	2	111102	PASS	-	-	-	-	-	-	-	-	-	-	-
-	-	-	-	-	-	-	2	128396975	G	A	2:128396975:G>A	exonic	LIMS2	.	nonsynonymous	LIMS2:NM_001256542:exon7:c.C451T:p.P151S,LIMS2:NM_001161403:exon10:c.C907T:p.P303S,LIMS2:NM_001161404:exon10:c.C892T:p.P298S,LIMS2:NM_017980:exon10:c.C979T:p.P327S,LIMS2:NM_001136037:exon11:c.C973T:p.P325S	-	LP	0	1	3	245156	1.22371e-05	NFE	2.71066e-05	3	110674	2.71066e-05	3	110674	PASS	-	-	-	-	-	-	-	-	-	-	-
-	-	-	-	-	-	-	2	128397881	C	T	2:128397881:C>T	exonic	LIMS2	.	nonsynonymous	LIMS2:NM_001256542:exon5:c.G310A:p.V104I,LIMS2:NM_001161403:exon8:c.G766A:p.V256I,LIMS2:NM_001161404:exon8:c.G751A:p.V251I,LIMS2:NM_017980:exon8:c.G838A:p.V280I,LIMS2:NM_001136037:exon9:c.G832A:p.V278I	-	LP	0	1	-	-	-	-	-	-	-	-	-	-	-	-	-	-	-	-	-	-	-	-	-	-
-	-	-	-	-	-	-	2	128398472	T	C	2:128398472:T>C	exonic	LIMS2	.	nonsynonymous	LIMS2:NM_001256542:exon4:c.A296G:p.Q99R,LIMS2:NM_001161403:exon7:c.A752G:p.Q251R,LIMS2:NM_001161404:exon7:c.A737G:p.Q246R,LIMS2:NM_017980:exon7:c.A824G:p.Q275R,LIMS2:NM_001136037:exon8:c.A818G:p.Q273R	-	LP	3	5	95	246106	0.000386013	SAS	0.000714703	22	30782	0.000519788	58	111584	PASS	8	30880	0.000259067	FIN	0.00057241	2	3494	0.000401768	6	14934	PASS
-	-	-	-	-	-	-	2	128398521	G	A	2:128398521:G>A	exonic	LIMS2	.	nonsynonymous	LIMS2:NM_001256542:exon4:c.C247T:p.R83W,LIMS2:NM_001161403:exon7:c.C703T:p.R235W,LIMS2:NM_001161404:exon7:c.C688T:p.R230W,LIMS2:NM_017980:exon7:c.C775T:p.R259W,LIMS2:NM_001136037:exon8:c.C769T:p.R257W	-	LP	1	1	9	246226	3.65518e-05	AMR	0.00017871	6	33574	2.68586e-05	3	111696	PASS	5	30906	0.000161781	AMR	0.00119332	1	838	0.000267344	4	14962	PASS
-	-	-	-	-	-	-	2	128399644	C	A	2:128399644:C>A	exonic	LIMS2	.	nonsynonymous	LIMS2:NM_001256542:exon3:c.G184T:p.G62C,LIMS2:NM_001161403:exon6:c.G640T:p.G214C,LIMS2:NM_001161404:exon6:c.G625T:p.G209C,LIMS2:NM_017980:exon6:c.G712T:p.G238C,LIMS2:NM_001136037:exon7:c.G706T:p.G236C	-	LP	1	0	-	-	-	-	-	-	-	-	-	-	-	-	-	-	-	-	-	-	-	-	-	-
-	-	-	-	-	-	-	2	128399649	G	T	2:128399649:G>T	exonic	LIMS2	.	nonsynonymous	LIMS2:NM_001256542:exon3:c.C179A:p.A60E,LIMS2:NM_001161403:exon6:c.C635A:p.A212E,LIMS2:NM_001161404:exon6:c.C620A:p.A207E,LIMS2:NM_017980:exon6:c.C707A:p.A236E,LIMS2:NM_001136037:exon7:c.C701A:p.A234E	-	LP	0	1	-	-	-	-	-	-	-	-	-	-	-	-	-	-	-	-	-	-	-	-	-	-
-	-	-	-	-	-	-	2	128399668	C	T	2:128399668:C>T	exonic	LIMS2	.	nonsynonymous	LIMS2:NM_001256542:exon3:c.G160A:p.E54K,LIMS2:NM_001161403:exon6:c.G616A:p.E206K,LIMS2:NM_001161404:exon6:c.G601A:p.E201K,LIMS2:NM_017980:exon6:c.G688A:p.E230K,LIMS2:NM_001136037:exon7:c.G682A:p.E228K	-	LP	0	1	14	240200	5.82848e-05	NFE	0.000128764	14	108726	0.000128764	14	108726	PASS	-	-	-	-	-	-	-	-	-	-	-
-	-	-	-	-	-	-	2	128399677	G	A	2:128399677:G>A	exonic	LIMS2	.	nonsynonymous	LIMS2:NM_001256542:exon3:c.C151T:p.R51W,LIMS2:NM_001161403:exon6:c.C607T:p.R203W,LIMS2:NM_001161404:exon6:c.C592T:p.R198W,LIMS2:NM_017980:exon6:c.C679T:p.R227W,LIMS2:NM_001136037:exon7:c.C673T:p.R225W	-	LP	0	1	1	238908	4.18571e-06	SAS	3.32027e-05	1	30118	0	0	108110	RF	1	30906	3.23562e-05	EAS	0.000617284	1	1620	0	0	14970	PASS
-	-	-	-	-	-	-	2	128399679	C	T	2:128399679:C>T	exonic	LIMS2	.	nonsynonymous	LIMS2:NM_001256542:exon3:c.G149A:p.R50H,LIMS2:NM_001161403:exon6:c.G605A:p.R202H,LIMS2:NM_001161404:exon6:c.G590A:p.R197H,LIMS2:NM_017980:exon6:c.G677A:p.R226H,LIMS2:NM_001136037:exon7:c.G671A:p.R224H	-	LP	1	0	31	237874	0.000130321	NFE	0.000241762	26	107544	0.000241762	26	107544	PASS	7	30892	0.000226596	NFE	0.000401016	6	14962	0.000401016	6	14962	PASS
-	-	-	-	-	-	-	2	128399682	C	T	2:128399682:C>T	exonic	LIMS2	.	nonsynonymous	LIMS2:NM_001256542:exon3:c.G146A:p.C49Y,LIMS2:NM_001161403:exon6:c.G602A:p.C201Y,LIMS2:NM_001161404:exon6:c.G587A:p.C196Y,LIMS2:NM_017980:exon6:c.G674A:p.C225Y,LIMS2:NM_001136037:exon7:c.G668A:p.C223Y	-	LP	0	1	-	-	-	-	-	-	-	-	-	-	-	-	-	-	-	-	-	-	-	-	-	-
-	-	-	-	-	-	-	2	128399751	C	T	2:128399751:C>T	exonic	LIMS2	.	nonsynonymous	LIMS2:NM_001256542:exon3:c.G77A:p.R26H,LIMS2:NM_001161403:exon6:c.G533A:p.R178H,LIMS2:NM_001161404:exon6:c.G518A:p.R173H,LIMS2:NM_017980:exon6:c.G605A:p.R202H,LIMS2:NM_001136037:exon7:c.G599A:p.R200H	-	LP	2	1	13	206970	6.2811e-05	NFE	0.000138797	13	93662	0.000138797	13	93662	PASS	3	30862	9.72069e-05	NFE	0.000133815	2	14946	0.000133815	2	14946	PASS
-	-	-	-	-	-	-	2	128400583	G	A	2:128400583:G>A	exonic	LIMS2	.	nonsynonymous	LIMS2:NM_001161403:exon5:c.C424T:p.R142W,LIMS2:NM_001161404:exon5:c.C409T:p.R137W,LIMS2:NM_017980:exon5:c.C496T:p.R166W,LIMS2:NM_001136037:exon6:c.C490T:p.R164W	-	LP	1	0	9	191710	4.69459e-05	AMR	0.000177658	5	28144	3.61263e-05	3	83042	RF	1	30956	3.23039e-05	AFR	0.000114574	1	8728	0	0	14990	PASS
-	-	-	-	-	-	-	2	128412028	G	A	2:128412028:G>A	exonic	LIMS2	.	nonsynonymous	LIMS2:NM_001161403:exon4:c.C329T:p.A110V,LIMS2:NM_001161404:exon4:c.C314T:p.A105V,LIMS2:NM_017980:exon4:c.C401T:p.A134V,LIMS2:NM_001136037:exon5:c.C395T:p.A132V	-	LP	0	1	1	246220	4.06141e-06	AFR	6.53424e-05	1	15304	0	0	111684	PASS	1	30948	3.23123e-05	AFR	0.000114548	1	8730	0	0	14988	PASS
-	-	-	-	-	-	-	2	128412067	G	A	2:128412067:G>A	exonic	LIMS2	.	nonsynonymous	LIMS2:NM_001161403:exon4:c.C290T:p.P97L,LIMS2:NM_001161404:exon4:c.C275T:p.P92L,LIMS2:NM_017980:exon4:c.C362T:p.P121L,LIMS2:NM_001136037:exon5:c.C356T:p.P119L	P	LP	1	0	6	246240	2.43665e-05	NFE	4.47644e-05	5	111696	4.47644e-05	5	111696	PASS	1	30936	3.23248e-05	NFE	6.67289e-05	1	14986	6.67289e-05	1	14986	PASS
-	-	-	-	-	-	-	2	128412068	G	A	2:128412068:G>A	exonic	LIMS2	.	nonsynonymous	LIMS2:NM_001161403:exon4:c.C289T:p.P97S,LIMS2:NM_001161404:exon4:c.C274T:p.P92S,LIMS2:NM_017980:exon4:c.C361T:p.P121S,LIMS2:NM_001136037:exon5:c.C355T:p.P119S	-	LP	1	0	12	246246	4.87318e-05	NFE	8.05715e-05	9	111702	8.05715e-05	9	111702	PASS	1	30944	3.23164e-05	NFE	6.67111e-05	1	14990	6.67111e-05	1	14990	PASS
-	-	-	-	-	-	-	2	128412081	G	C	2:128412081:G>C	exonic	LIMS2	.	nonsynonymous	LIMS2:NM_001161403:exon4:c.C276G:p.N92K,LIMS2:NM_001161404:exon4:c.C261G:p.N87K,LIMS2:NM_017980:exon4:c.C348G:p.N116K,LIMS2:NM_001136037:exon5:c.C342G:p.N114K	P	LP	1	0	5	246250	2.03046e-05	NFE	4.47612e-05	5	111704	4.47612e-05	5	111704	PASS	1	30946	3.23144e-05	NFE	6.672e-05	1	14988	6.672e-05	1	14988	PASS
-	-	-	-	-	-	-	2	128412101	G	A	2:128412101:G>A	exonic	LIMS2	.	nonsynonymous	LIMS2:NM_001161403:exon4:c.C256T:p.R86C,LIMS2:NM_001161404:exon4:c.C241T:p.R81C,LIMS2:NM_017980:exon4:c.C328T:p.R110C,LIMS2:NM_001136037:exon5:c.C322T:p.R108C	-	LP	0	1	13	246238	5.27945e-05	AMR	0.000119133	4	33576	4.47652e-05	5	111694	PASS	1	30922	3.23394e-05	NFE	6.67824e-05	1	14974	6.67824e-05	1	14974	PASS
-	-	-	-	-	-	-	2	128412404	C	T	2:128412404:C>T	exonic	LIMS2	.	nonsynonymous	LIMS2:NM_001161403:exon3:c.G238A:p.G80S,LIMS2:NM_001161404:exon3:c.G223A:p.G75S,LIMS2:NM_017980:exon3:c.G310A:p.G104S,LIMS2:NM_001136037:exon4:c.G304A:p.G102S	-	LP	0	1	6	245938	2.43964e-05	EAS	0.000116023	2	17238	2.6916e-05	3	111458	PASS	1	30952	3.23081e-05	EAS	0.000616523	1	1622	0	0	14988	PASS
-	-	-	-	-	-	-	2	128412461	G	A	2:128412461:G>A	exonic	LIMS2	.	nonsynonymous	LIMS2:NM_001161403:exon3:c.C181T:p.R61W,LIMS2:NM_001161404:exon3:c.C166T:p.R56W,LIMS2:NM_017980:exon3:c.C253T:p.R85W,LIMS2:NM_001136037:exon4:c.C247T:p.R83W	-	LP	0	1	5	245724	2.0348e-05	AFR	6.55308e-05	1	15260	3.5935e-05	4	111312	PASS	-	-	-	-	-	-	-	-	-	-	-
-	-	-	-	-	-	-	2	128415014	T	C	2:128415014:T>C	exonic	LIMS2	.	nonsynonymous	LIMS2:NM_001161403:exon2:c.A134G:p.Q45R,LIMS2:NM_001161404:exon2:c.A119G:p.Q40R,LIMS2:NM_017980:exon2:c.A206G:p.Q69R,LIMS2:NM_001136037:exon3:c.A200G:p.Q67R	-	LP	0	1	-	-	-	-	-	-	-	-	-	-	-	-	-	-	-	-	-	-	-	-	-	-
-	-	-	-	-	-	-	2	128415098	C	T	2:128415098:C>T	exonic	LIMS2	.	nonsynonymous	LIMS2:NM_001161403:exon2:c.G50A:p.R17H,LIMS2:NM_001161404:exon2:c.G35A:p.R12H,LIMS2:NM_017980:exon2:c.G122A:p.R41H,LIMS2:NM_001136037:exon3:c.G116A:p.R39H	-	LP	1	0	8	243068	3.29126e-05	AMR	0.000179512	6	33424	9.1161e-06	1	109696	PASS	-	-	-	-	-	-	-	-	-	-	-
-	-	-	-	-	-	X	2	128481954	C	T	2:128481954:C>T	exonic	WDR33	.	stopgain	WDR33:NM_018383:exon11:c.G1149A:p.W383X	-	P	0	1	-	-	-	-	-	-	-	-	-	-	-	-	-	-	-	-	-	-	-	-	-	-
-	-	-	-	-	X	X	2	129026250	C	A	2:129026250:C>A	exonic	HS6ST1	.	nonsynonymous	HS6ST1:NM_004807:exon2:c.G722T:p.C241F	-	LP	0	1	-	-	-	-	-	-	-	-	-	-	-	-	-	-	-	-	-	-	-	-	-	-
-	-	-	-	-	-	-	2	130949603	G	T	2:130949603:G>T	exonic	TUBA3E	.	nonsynonymous	TUBA3E:NM_207312:exon5:c.C1154A:p.A385E	-	LP	0	1	1	246130	4.06289e-06	AMR	2.97779e-05	1	33582	0	0	111596	PASS	-	-	-	-	-	-	-	-	-	-	-
-	-	-	-	-	-	-	2	130951475	C	T	2:130951475:C>T	exonic	TUBA3E	.	nonsynonymous	TUBA3E:NM_207312:exon4:c.G940A:p.A314T	-	LP	0	1	-	-	-	-	-	-	-	-	-	-	-	-	-	-	-	-	-	-	-	-	-	-
-	-	-	-	-	-	-	2	130952708	G	T	2:130952708:G>T	exonic	TUBA3E	.	nonsynonymous	TUBA3E:NM_207312:exon3:c.C319A:p.H107N	-	LP	1	0	1	244542	4.08928e-06	NFE	9.01193e-06	1	110964	9.01193e-06	1	110964	PASS	-	-	-	-	-	-	-	-	-	-	-
-	-	-	-	-	-	-	2	130952710	C	T	2:130952710:C>T	exonic	TUBA3E	.	nonsynonymous	TUBA3E:NM_207312:exon3:c.G317A:p.G106D	-	LP	1	0	-	-	-	-	-	-	-	-	-	-	-	-	-	-	-	-	-	-	-	-	-	-
-	-	-	-	-	-	-	2	130953764	C	T	2:130953764:C>T	exonic	TUBA3E	.	nonsynonymous	TUBA3E:NM_207312:exon2:c.G184A:p.V62M	-	LP	1	1	2	244340	8.18532e-06	NFE	1.81196e-05	2	110378	1.81196e-05	2	110378	PASS	2	30968	6.45828e-05	AFR	0.000114626	1	8724	6.66311e-05	1	15008	PASS
-	-	-	-	X	-	X	2	135102526	C	T	2:135102526:C>T	exonic	MGAT5	.	stopgain	MGAT5:NM_002410:exon8:c.C1003T:p.R335X	-	LP	1	0	-	-	-	-	-	-	-	-	-	-	-	-	-	-	-	-	-	-	-	-	-	-
-	-	-	-	X	-	X	2	135180492	T	A	2:135180492:T>A	splicing	MGAT5	NM_002410:exon13:c.1794+2T>A	.	.	-	P	0	1	-	-	-	-	-	-	-	-	-	-	-	-	-	-	-	-	-	-	-	-	-	-
-	-	-	-	X	-	-	2	135872823	C	T	2:135872823:C>T	exonic	RAB3GAP1	.	stopgain	RAB3GAP1:NM_001172435:exon7:c.C520T:p.R174X,RAB3GAP1:NM_012233:exon7:c.C520T:p.R174X	-	P	1	0	3	246060	1.21921e-05	EAS	5.79777e-05	1	17248	1.79208e-05	2	111602	PASS	1	30966	3.22935e-05	EAS	0.000617284	1	1620	0	0	15004	RF
-	-	-	-	X	-	-	2	135872862	C	T	2:135872862:C>T	exonic	RAB3GAP1	.	stopgain	RAB3GAP1:NM_001172435:exon7:c.C559T:p.R187X,RAB3GAP1:NM_012233:exon7:c.C559T:p.R187X	-	P	1	0	2	246214	8.12301e-06	AFR	6.53509e-05	1	15302	8.95383e-06	1	111684	PASS	-	-	-	-	-	-	-	-	-	-	-
-	-	-	-	X	-	-	2	135888229	C	T	2:135888229:C>T	exonic	RAB3GAP1	.	stopgain	RAB3GAP1:NM_001172435:exon13:c.C1174T:p.R392X,RAB3GAP1:NM_012233:exon13:c.C1174T:p.R392X	-	P	0	1	4	246132	1.62514e-05	NFE	3.58359e-05	4	111620	3.58359e-05	4	111620	PASS	-	-	-	-	-	-	-	-	-	-	-
-	-	-	-	-	-	-	2	136547345	G	A	2:136547345:G>A	exonic	LCT	.	stopgain	LCT:NM_002299:exon16:c.C5359T:p.R1787X	-	P	1	0	-	-	-	-	-	-	-	-	-	-	-	1	30980	3.22789e-05	NFE	6.66223e-05	1	15010	6.66223e-05	1	15010	PASS
-	-	-	-	-	-	-	2	136566459	C	T	2:136566459:C>T	exonic	LCT	.	stopgain	LCT:NM_002299:exon8:c.G3458A:p.W1153X	-	P	1	1	-	-	-	-	-	-	-	-	-	-	-	-	-	-	-	-	-	-	-	-	-	-
-	-	-	-	-	-	-	2	136575165	G	A	2:136575165:G>A	exonic	LCT	.	stopgain	LCT:NM_002299:exon6:c.C1453T:p.Q485X	-	P	0	1	3	245874	1.22014e-05	NFE	2.69247e-05	3	111422	2.69247e-05	3	111422	PASS	-	-	-	-	-	-	-	-	-	-	-
-	-	-	-	-	-	X	2	136609034	G	A	2:136609034:G>A	exonic	MCM6	.	stopgain	MCM6:NM_005915:exon13:c.C1855T:p.R619X	-	P	1	0	1	245182	4.0786e-06	NFE	9.00058e-06	1	111104	9.00058e-06	1	111104	PASS	-	-	-	-	-	-	-	-	-	-	-
-	-	-	-	-	-	-	2	136664912	G	C	2:136664912:G>C	exonic	DARS	.	nonsynonymous	DARS:NM_001293312:exon15:c.C1180G:p.R394G,DARS:NM_001349:exon16:c.C1480G:p.R494G	P	LP	0	1	11	244380	4.50119e-05	NFE	8.15735e-05	9	110330	8.15735e-05	9	110330	PASS	-	-	-	-	-	-	-	-	-	-	-
-	-	-	-	-	-	-	2	136668732	G	A	2:136668732:G>A	exonic	DARS	.	nonsynonymous	DARS:NM_001293312:exon14:c.C1091T:p.P364L,DARS:NM_001349:exon15:c.C1391T:p.P464L	-	LP	1	0	34	245552	0.000138464	AFR	0.00189815	29	15278	1.79556e-05	2	111386	PASS	21	30940	0.000678733	AFR	0.00229095	20	8730	0	0	14986	PASS
-	-	-	-	-	-	-	2	136668733	G	A	2:136668733:G>A	exonic	DARS	.	nonsynonymous	DARS:NM_001293312:exon14:c.C1090T:p.P364S,DARS:NM_001349:exon15:c.C1390T:p.P464S	-	LP	1	0	-	-	-	-	-	-	-	-	-	-	-	-	-	-	-	-	-	-	-	-	-	-
-	-	-	-	-	-	-	2	136668744	C	T	2:136668744:C>T	exonic	DARS	.	nonsynonymous	DARS:NM_001293312:exon14:c.G1079A:p.R360H,DARS:NM_001349:exon15:c.G1379A:p.R460H	P	LP	0	1	6	245564	2.44335e-05	ASJ	0.000101626	1	9840	2.69271e-05	3	111412	PASS	-	-	-	-	-	-	-	-	-	-	-
-	-	-	-	-	-	-	2	136670075	A	G	2:136670075:A>G	exonic	DARS	.	nonsynonymous	DARS:NM_001293312:exon12:c.T911C:p.M304T,DARS:NM_001349:exon13:c.T1211C:p.M404T	-	LP	1	0	-	-	-	-	-	-	-	-	-	-	-	-	-	-	-	-	-	-	-	-	-	-
-	-	-	-	-	-	-	2	136670076	T	C	2:136670076:T>C	exonic	DARS	.	nonsynonymous	DARS:NM_001293312:exon12:c.A910G:p.M304V,DARS:NM_001349:exon13:c.A1210G:p.M404V	-	LP	0	1	13	219882	5.91226e-05	AMR	0.000384172	10	26030	9.57671e-06	1	104420	PASS	-	-	-	-	-	-	-	-	-	-	-
-	-	-	-	-	-	-	2	136673803	C	T	2:136673803:C>T	exonic	DARS	.	nonsynonymous	DARS:NM_001293312:exon10:c.G799A:p.D267N,DARS:NM_001349:exon11:c.G1099A:p.D367N	-	LP	0	1	8	244884	3.26685e-05	NFE	6.29961e-05	7	111118	6.29961e-05	7	111118	PASS	-	-	-	-	-	-	-	-	-	-	-
-	-	-	-	-	-	-	2	136673842	T	C	2:136673842:T>C	exonic	DARS	.	nonsynonymous	DARS:NM_001293312:exon10:c.A760G:p.M254V,DARS:NM_001349:exon11:c.A1060G:p.M354V	-	LP	0	1	7	246068	2.84474e-05	AMR	5.95699e-05	2	33574	4.48229e-05	5	111550	PASS	2	30960	6.45995e-05	NFE	0.000133351	2	14998	0.000133351	2	14998	PASS
-	-	-	-	-	-	-	2	136673931	T	G	2:136673931:T>G	exonic	DARS	.	nonsynonymous	DARS:NM_001293312:exon10:c.A671C:p.E224A,DARS:NM_001349:exon11:c.A971C:p.E324A	-	LP	1	0	-	-	-	-	-	-	-	-	-	-	-	-	-	-	-	-	-	-	-	-	-	-
-	-	-	-	-	-	-	2	136680474	C	T	2:136680474:C>T	exonic	DARS	.	nonsynonymous	DARS:NM_001293312:exon8:c.G391A:p.G131R,DARS:NM_001349:exon9:c.G691A:p.G231R	-	LP	1	0	6	207132	2.8967e-05	ASJ	0.000351041	3	8546	1.00654e-05	1	99350	PASS	-	-	-	-	-	-	-	-	-	-	-
-	-	-	-	-	-	-	2	136718985	T	A	2:136718985:T>A	exonic	DARS	.	nonsynonymous	DARS:NM_001293312:exon3:c.A1T:p.M1L,DARS:NM_001349:exon4:c.A301T:p.M101L	-	LP	1	1	29	246050	0.000117862	AMR	0.000238422	8	33554	0.000179221	20	111594	PASS	3	30980	9.68367e-05	AMR	0.00119332	1	838	0.000133245	2	15010	PASS
-	-	-	-	-	-	-	2	138762795	G	A	2:138762795:G>A	exonic	HNMT	.	nonsynonymous	HNMT:NM_006895:exon5:c.G523A:p.G175R	-	LP	0	1	-	-	-	-	-	-	-	-	-	-	-	-	-	-	-	-	-	-	-	-	-	-
-	-	-	-	X	-	X	2	141027867	G	T	2:141027867:G>T	exonic	LRP1B	.	stopgain	LRP1B:NM_018557:exon86:c.C13191A:p.Y4397X	-	P	1	0	-	-	-	-	-	-	-	-	-	-	-	-	-	-	-	-	-	-	-	-	-	-
-	-	-	-	X	-	X	2	141081531	C	A	2:141081531:C>A	exonic	LRP1B	.	stopgain	LRP1B:NM_018557:exon81:c.G12445T:p.E4149X	-	P	1	0	-	-	-	-	-	-	-	-	-	-	-	-	-	-	-	-	-	-	-	-	-	-
-	-	-	-	X	-	X	2	141113960	A	T	2:141113960:A>T	exonic	LRP1B	.	stopgain	LRP1B:NM_018557:exon75:c.T11481A:p.C3827X	-	P	0	1	-	-	-	-	-	-	-	-	-	-	-	-	-	-	-	-	-	-	-	-	-	-
-	-	-	-	X	-	X	2	141128412	C	T	2:141128412:C>T	splicing	LRP1B	NM_018557:exon71:c.10876-1G>A	.	.	-	P	0	1	-	-	-	-	-	-	-	-	-	-	-	-	-	-	-	-	-	-	-	-	-	-
-	-	-	-	X	-	X	2	141625181	G	T	2:141625181:G>T	exonic	LRP1B	.	stopgain	LRP1B:NM_018557:exon27:c.C4557A:p.Y1519X	-	P	0	1	-	-	-	-	-	-	-	-	-	-	-	-	-	-	-	-	-	-	-	-	-	-
-	-	-	-	X	-	X	2	141625348	G	A	2:141625348:G>A	exonic	LRP1B	.	stopgain	LRP1B:NM_018557:exon27:c.C4390T:p.R1464X	-	P	1	0	1	239066	4.18295e-06	ASJ	0.000107342	1	9316	0	0	108482	PASS	-	-	-	-	-	-	-	-	-	-	-
-	-	-	-	X	-	X	2	141625834	T	A	2:141625834:T>A	splicing	LRP1B	NM_018557:exon26:c.4170-2A>T	.	.	-	P	1	3	-	-	-	-	-	-	-	-	-	-	-	-	-	-	-	-	-	-	-	-	-	-
-	-	-	-	X	-	X	2	141816511	A	C	2:141816511:A>C	exonic	LRP1B	.	stopgain	LRP1B:NM_018557:exon9:c.T1349G:p.L450X	-	P	0	1	-	-	-	-	-	-	-	-	-	-	-	-	-	-	-	-	-	-	-	-	-	-
-	-	-	-	-	-	-	2	143713826	G	T	2:143713826:G>T	exonic	KYNU	.	nonsynonymous	KYNU:NM_001032998:exon6:c.G490T:p.A164S,KYNU:NM_003937:exon6:c.G490T:p.A164S,KYNU:NM_001199241:exon7:c.G490T:p.A164S	-	LP	0	1	1	245124	4.07957e-06	NFE	9.00058e-06	1	111104	9.00058e-06	1	111104	PASS	-	-	-	-	-	-	-	-	-	-	-
-	-	-	-	-	-	-	2	143715214	C	T	2:143715214:C>T	exonic	KYNU	.	nonsynonymous	KYNU:NM_001032998:exon7:c.C512T:p.A171V,KYNU:NM_003937:exon7:c.C512T:p.A171V,KYNU:NM_001199241:exon8:c.C512T:p.A171V	-	LP	0	1	2	245528	8.14571e-06	NFE	1.79756e-05	2	111262	1.79756e-05	2	111262	PASS	-	-	-	-	-	-	-	-	-	-	-
-	-	-	-	-	-	-	2	143715220	A	G	2:143715220:A>G	exonic	KYNU	.	nonsynonymous	KYNU:NM_001032998:exon7:c.A518G:p.E173G,KYNU:NM_003937:exon7:c.A518G:p.E173G,KYNU:NM_001199241:exon8:c.A518G:p.E173G	-	LP	2	3	41	245560	0.000166965	NFE	0.000341512	38	111270	0.000341512	38	111270	PASS	7	30962	0.000226084	AMR	0.00119332	1	838	0.000333333	5	15000	PASS
-	-	-	-	-	-	-	2	143742681	A	G	2:143742681:A>G	exonic	KYNU	.	nonsynonymous	KYNU:NM_001032998:exon9:c.A758G:p.H253R,KYNU:NM_003937:exon9:c.A758G:p.H253R,KYNU:NM_001199241:exon10:c.A758G:p.H253R	-	LP	0	2	3	245788	1.22056e-05	NFE	2.6915e-05	3	111462	2.6915e-05	3	111462	PASS	-	-	-	-	-	-	-	-	-	-	-
-	-	-	-	-	-	-	2	143742694	T	G	2:143742694:T>G	exonic	KYNU	.	nonsynonymous	KYNU:NM_001032998:exon9:c.T771G:p.N257K,KYNU:NM_003937:exon9:c.T771G:p.N257K,KYNU:NM_001199241:exon10:c.T771G:p.N257K	-	LP	1	0	2	245748	8.13842e-06	NFE	1.79491e-05	2	111426	1.79491e-05	2	111426	PASS	-	-	-	-	-	-	-	-	-	-	-
-	-	-	-	-	-	-	2	143743533	C	T	2:143743533:C>T	exonic	KYNU	.	nonsynonymous	KYNU:NM_001032998:exon10:c.C845T:p.A282V,KYNU:NM_003937:exon10:c.C845T:p.A282V,KYNU:NM_001199241:exon11:c.C845T:p.A282V	-	LP	1	0	1	244844	4.08423e-06	NFE	9.02413e-06	1	110814	9.02413e-06	1	110814	PASS	-	-	-	-	-	-	-	-	-	-	-
-	-	-	-	-	-	-	2	143743559	C	G	2:143743559:C>G	exonic	KYNU	.	nonsynonymous	KYNU:NM_001032998:exon10:c.C871G:p.H291D,KYNU:NM_003937:exon10:c.C871G:p.H291D,KYNU:NM_001199241:exon11:c.C871G:p.H291D	-	LP	0	1	2	244974	8.16413e-06	NFE	1.80388e-05	2	110872	1.80388e-05	2	110872	PASS	-	-	-	-	-	-	-	-	-	-	-
-	-	-	-	-	-	-	2	143790871	C	T	2:143790871:C>T	exonic	KYNU	.	nonsynonymous	KYNU:NM_003937:exon12:c.C1022T:p.S341F,KYNU:NM_001199241:exon13:c.C1022T:p.S341F	-	LP	1	0	-	-	-	-	-	-	-	-	-	-	-	-	-	-	-	-	-	-	-	-	-	-
-	-	-	-	-	-	-	2	143798151	G	A	2:143798151:G>A	exonic	KYNU	.	nonsynonymous	KYNU:NM_003937:exon13:c.G1196A:p.R399Q,KYNU:NM_001199241:exon14:c.G1196A:p.R399Q	-	LP	1	0	1	244668	4.08717e-06	NFE	9.01713e-06	1	110900	9.01713e-06	1	110900	PASS	-	-	-	-	-	-	-	-	-	-	-
-	-	-	-	-	-	-	2	143798154	G	A	2:143798154:G>A	exonic	KYNU	.	nonsynonymous	KYNU:NM_003937:exon13:c.G1199A:p.G400E,KYNU:NM_001199241:exon14:c.G1199A:p.G400E	-	LP	0	1	1	244602	4.08827e-06	NFE	9.01795e-06	1	110890	9.01795e-06	1	110890	PASS	1	30938	3.23227e-05	NFE	6.67557e-05	1	14980	6.67557e-05	1	14980	PASS
-	-	-	-	-	-	-	2	143798223	T	C	2:143798223:T>C	exonic	KYNU	.	nonsynonymous	KYNU:NM_003937:exon13:c.T1268C:p.V423A,KYNU:NM_001199241:exon14:c.T1268C:p.V423A	-	LP	1	0	2	236456	8.45823e-06	AFR	6.6507e-05	1	15036	9.30631e-06	1	107454	PASS	1	30892	3.23708e-05	AFR	0.000114705	1	8718	0	0	14956	RF
-	-	-	-	-	-	-	2	143799644	G	A	2:143799644:G>A	exonic	KYNU	.	nonsynonymous	KYNU:NM_003937:exon14:c.G1301A:p.R434Q,KYNU:NM_001199241:exon15:c.G1301A:p.R434Q	-	LP	2	0	3	245760	1.2207e-05	AMR	2.989e-05	1	33456	1.79498e-05	2	111422	PASS	1	30848	3.2417e-05	NFE	6.69344e-05	1	14940	6.69344e-05	1	14940	PASS
-	-	X	X	X	X	X	2	145157445	G	A	2:145157445:G>A	exonic	ZEB2	.	stopgain	ZEB2:NM_001171653:exon7:c.C1237T:p.Q413X,ZEB2:NM_014795:exon8:c.C1309T:p.Q437X	-	P	0	1	-	-	-	-	-	-	-	-	-	-	-	-	-	-	-	-	-	-	-	-	-	-
-	-	-	-	-	-	-	2	148730328	G	A	2:148730328:G>A	exonic	ORC4	.	stopgain	ORC4:NM_002552:exon4:c.C205T:p.R69X,ORC4:NM_181741:exon4:c.C205T:p.R69X,ORC4:NM_181742:exon4:c.C205T:p.R69X,ORC4:NM_001190879:exon5:c.C205T:p.R69X	-	P	1	0	1	245576	4.07206e-06	SAS	3.25161e-05	1	30754	0	0	111302	PASS	1	30838	3.24275e-05	FIN	0.000289687	1	3452	0	0	14968	PASS
-	-	-	-	X	-	X	2	152316526	C	T	2:152316526:C>T	exonic	RIF1	.	stopgain	RIF1:NM_001177665:exon25:c.C2968T:p.Q990X,RIF1:NM_001177663:exon26:c.C2968T:p.Q990X,RIF1:NM_001177664:exon26:c.C2968T:p.Q990X,RIF1:NM_018151:exon26:c.C2968T:p.Q990X	-	P	0	1	-	-	-	-	-	-	-	-	-	-	-	-	-	-	-	-	-	-	-	-	-	-
-	-	-	-	X	-	X	2	152319707	G	T	2:152319707:G>T	exonic	RIF1	.	stopgain	RIF1:NM_001177665:exon29:c.G3673T:p.E1225X,RIF1:NM_001177663:exon30:c.G3673T:p.E1225X,RIF1:NM_001177664:exon30:c.G3673T:p.E1225X,RIF1:NM_018151:exon30:c.G3673T:p.E1225X	-	P	1	0	-	-	-	-	-	-	-	-	-	-	-	-	-	-	-	-	-	-	-	-	-	-
-	-	-	-	X	-	X	2	152320862	G	T	2:152320862:G>T	exonic	RIF1	.	stopgain	RIF1:NM_001177665:exon29:c.G4828T:p.E1610X,RIF1:NM_001177663:exon30:c.G4828T:p.E1610X,RIF1:NM_001177664:exon30:c.G4828T:p.E1610X,RIF1:NM_018151:exon30:c.G4828T:p.E1610X	-	LP	1	0	-	-	-	-	-	-	-	-	-	-	-	-	-	-	-	-	-	-	-	-	-	-
-	-	-	-	X	-	X	2	152321678	G	T	2:152321678:G>T	exonic	RIF1	.	stopgain	RIF1:NM_001177665:exon29:c.G5644T:p.E1882X,RIF1:NM_001177663:exon30:c.G5644T:p.E1882X,RIF1:NM_001177664:exon30:c.G5644T:p.E1882X,RIF1:NM_018151:exon30:c.G5644T:p.E1882X	-	P	1	0	-	-	-	-	-	-	-	-	-	-	-	-	-	-	-	-	-	-	-	-	-	-
-	-	-	-	-	-	-	2	152348218	G	A	2:152348218:G>A	exonic	NEB	.	stopgain	NEB:NM_004543:exon146:c.C19525T:p.R6509X,NEB:NM_001164507:exon179:c.C25129T:p.R8377X,NEB:NM_001164508:exon179:c.C25129T:p.R8377X,NEB:NM_001271208:exon180:c.C25234T:p.R8412X	-	P	1	0	1	220142	4.54252e-06	NFE	1.0196e-05	1	98078	1.0196e-05	1	98078	RF	-	-	-	-	-	-	-	-	-	-	-
-	-	-	-	-	-	-	2	152349009	C	A	2:152349009:C>A	splicing	NEB	NM_001271208:exon178:c.24871-1G>T;NM_001164508:exon177:c.24766-1G>T;NM_001164507:exon177:c.24766-1G>T;NM_004543:exon144:c.19162-1G>T	.	.	-	P	0	1	-	-	-	-	-	-	-	-	-	-	-	-	-	-	-	-	-	-	-	-	-	-
-	-	-	-	-	-	-	2	152350373	G	C	2:152350373:G>C	exonic	NEB	.	stopgain	NEB:NM_004543:exon142:c.C18984G:p.Y6328X,NEB:NM_001164507:exon175:c.C24588G:p.Y8196X,NEB:NM_001164508:exon175:c.C24588G:p.Y8196X,NEB:NM_001271208:exon176:c.C24693G:p.Y8231X	-	P	1	0	4	178094	2.246e-05	NFE	5.28807e-05	4	75642	5.28807e-05	4	75642	PASS	1	30958	3.23018e-05	NFE	6.66844e-05	1	14996	6.66844e-05	1	14996	PASS
-	-	-	-	-	-	-	2	152352822	G	A	2:152352822:G>A	exonic	NEB	.	stopgain	NEB:NM_004543:exon140:c.C18850T:p.R6284X,NEB:NM_001164507:exon173:c.C24454T:p.R8152X,NEB:NM_001164508:exon173:c.C24454T:p.R8152X,NEB:NM_001271208:exon174:c.C24559T:p.R8187X	-	P	1	0	-	-	-	-	-	-	-	-	-	-	-	-	-	-	-	-	-	-	-	-	-	-
-	-	-	-	-	-	-	2	152355813	G	T	2:152355813:G>T	exonic	NEB	.	stopgain	NEB:NM_001164507:exon169:c.C24113A:p.S8038X,NEB:NM_001164508:exon169:c.C24113A:p.S8038X,NEB:NM_001271208:exon170:c.C24218A:p.S8073X	-	P	0	2	3	133454	2.24797e-05	AFR	0.0001468	1	6812	3.82717e-05	2	52258	PASS	2	30876	6.47752e-05	NFE	0.000133761	2	14952	0.000133761	2	14952	PASS
-	-	-	-	-	-	-	2	152357937	G	A	2:152357937:G>A	exonic	NEB	.	stopgain	NEB:NM_001164507:exon168:c.C23989T:p.R7997X,NEB:NM_001164508:exon168:c.C23989T:p.R7997X,NEB:NM_001271208:exon169:c.C24094T:p.R8032X	-	LP	4	5	41	152520	0.000268817	NFE	0.000509442	30	58888	0.000509442	30	58888	PASS	20	30950	0.000646204	NFE	0.00100027	15	14996	0.00100027	15	14996	PASS
-	-	-	-	-	-	-	2	152361990	A	G	2:152361990:A>G	splicing	NEB	NM_001271208:exon166:c.23847+2T>C;NM_001164508:exon165:c.23742+2T>C;NM_001164507:exon165:c.23742+2T>C;NM_004543:exon137:c.18603+2T>C	.	.	-	P	1	0	7	246016	2.84534e-05	AFR	6.53937e-05	1	15292	5.3776e-05	6	111574	PASS	4	30972	0.000129149	NFE	0.000266489	4	15010	0.000266489	4	15010	PASS
-	-	-	-	-	-	-	2	152376170	A	G	2:152376170:A>G	splicing	NEB	NM_001271208:exon155:c.22695+2T>C;NM_001164508:exon154:c.22590+2T>C;NM_001164507:exon154:c.22590+2T>C;NM_004543:exon126:c.17451+2T>C	.	.	-	P	3	2	20	245234	8.15548e-05	NFE	0.000170873	19	111194	0.000170873	19	111194	PASS	5	30964	0.000161478	NFE	0.000333378	5	14998	0.000333378	5	14998	PASS
-	-	-	-	-	-	-	2	152380886	A	T	2:152380886:A>T	exonic	NEB	.	stopgain	NEB:NM_004543:exon125:c.T17279A:p.L5760X,NEB:NM_001164507:exon153:c.T22418A:p.L7473X,NEB:NM_001164508:exon153:c.T22418A:p.L7473X,NEB:NM_001271208:exon154:c.T22523A:p.L7508X	-	P	1	0	-	-	-	-	-	-	-	-	-	-	-	-	-	-	-	-	-	-	-	-	-	-
-	-	-	-	-	-	-	2	152383431	C	T	2:152383431:C>T	splicing	NEB	NM_001271208:exon149:c.22050+1G>A;NM_001164508:exon148:c.21945+1G>A;NM_001164507:exon148:c.21945+1G>A;NM_004543:exon120:c.16806+1G>A	.	.	-	P	0	1	-	-	-	-	-	-	-	-	-	-	-	-	-	-	-	-	-	-	-	-	-	-
-	-	-	-	-	-	-	2	152409185	C	T	2:152409185:C>T	splicing	NEB	NM_001271208:exon128:c.19836+1G>A;NM_001164508:exon128:c.19836+1G>A;NM_001164507:exon128:c.19836+1G>A;NM_004543:exon100:c.14697+1G>A	.	.	-	P	0	1	-	-	-	-	-	-	-	-	-	-	-	2	30976	6.45661e-05	AMR	0.00119332	1	838	0	0	15018	PASS
-	-	-	-	-	-	-	2	152424933	T	A	2:152424933:T>A	splicing	NEB	NM_001271208:exon112:c.17635-2A>T;NM_001164508:exon112:c.17635-2A>T;NM_001164507:exon112:c.17635-2A>T;NM_004543:exon84:c.12496-2A>T	.	.	-	P	2	0	-	-	-	-	-	-	-	-	-	-	-	-	-	-	-	-	-	-	-	-	-	-
-	-	-	-	-	-	-	2	152467275	C	T	2:152467275:C>T	splicing	NEB	NM_001271208:exon79:c.11910+1G>A;NM_001164508:exon79:c.11910+1G>A;NM_001164507:exon79:c.11910+1G>A;NM_004543:exon75:c.11145+1G>A	.	.	-	P	0	1	1	238666	4.18996e-06	NFE	9.29264e-06	1	107612	9.29264e-06	1	107612	RF	-	-	-	-	-	-	-	-	-	-	-
-	-	-	-	-	-	-	2	152486109	G	A	2:152486109:G>A	exonic	NEB	.	stopgain	NEB:NM_004543:exon64:c.C9010T:p.R3004X,NEB:NM_001164507:exon68:c.C9775T:p.R3259X,NEB:NM_001164508:exon68:c.C9775T:p.R3259X,NEB:NM_001271208:exon68:c.C9775T:p.R3259X	-	LP	0	1	1	245952	4.06583e-06	NFE	8.97199e-06	1	111458	8.97199e-06	1	111458	PASS	-	-	-	-	-	-	-	-	-	-	-
-	-	-	-	-	-	-	2	152487335	T	C	2:152487335:T>C	splicing	NEB	NM_001271208:exon67:c.9619-2A>G;NM_001164508:exon67:c.9619-2A>G;NM_001164507:exon67:c.9619-2A>G;NM_004543:exon63:c.8854-2A>G	.	.	-	P	1	0	5	209780	2.38345e-05	ASJ	0.000507357	4	7884	1.02993e-05	1	97094	PASS	-	-	-	-	-	-	-	-	-	-	-
-	-	-	-	-	-	-	2	152496892	G	A	2:152496892:G>A	exonic	NEB	.	stopgain	NEB:NM_001164507:exon61:c.C8662T:p.Q2888X,NEB:NM_001164508:exon61:c.C8662T:p.Q2888X,NEB:NM_001271208:exon61:c.C8662T:p.Q2888X,NEB:NM_004543:exon61:c.C8662T:p.Q2888X	-	P	0	1	-	-	-	-	-	-	-	-	-	-	-	-	-	-	-	-	-	-	-	-	-	-
-	-	-	-	-	-	-	2	152528966	T	A	2:152528966:T>A	exonic	NEB	.	stopgain	NEB:NM_001164507:exon37:c.A4216T:p.K1406X,NEB:NM_001164508:exon37:c.A4216T:p.K1406X,NEB:NM_001271208:exon37:c.A4216T:p.K1406X,NEB:NM_004543:exon37:c.A4216T:p.K1406X	-	P	1	0	1	246182	4.06204e-06	NFE	8.95576e-06	1	111660	8.95576e-06	1	111660	PASS	-	-	-	-	-	-	-	-	-	-	-
-	-	-	-	-	-	-	2	152534102	G	A	2:152534102:G>A	exonic	NEB	.	stopgain	NEB:NM_001164507:exon34:c.C3751T:p.Q1251X,NEB:NM_001164508:exon34:c.C3751T:p.Q1251X,NEB:NM_001271208:exon34:c.C3751T:p.Q1251X,NEB:NM_004543:exon34:c.C3751T:p.Q1251X	-	P	0	1	-	-	-	-	-	-	-	-	-	-	-	-	-	-	-	-	-	-	-	-	-	-
-	-	-	-	-	-	-	2	152553150	C	T	2:152553150:C>T	splicing	NEB	NM_001271208:exon17:c.1569+1G>A;NM_001164508:exon17:c.1569+1G>A;NM_001164507:exon17:c.1569+1G>A;NM_004543:exon17:c.1569+1G>A	.	.	-	P	1	0	-	-	-	-	-	-	-	-	-	-	-	-	-	-	-	-	-	-	-	-	-	-
-	-	-	-	-	-	-	2	152586128	C	T	2:152586128:C>T	splicing	NEB	NM_001271208:exon4:c.78+1G>A;NM_001164508:exon4:c.78+1G>A;NM_001164507:exon4:c.78+1G>A;NM_004543:exon4:c.78+1G>A	.	.	-	P	1	1	2	245790	8.13703e-06	AFR	6.54965e-05	1	15268	8.97553e-06	1	111414	PASS	-	-	-	-	-	-	-	-	-	-	-
-	-	-	-	-	-	X	2	153515513	A	T	2:153515513:A>T	exonic	PRPF40A	.	stopgain	PRPF40A:NM_017892:exon24:c.T2517A:p.Y839X	-	LP	0	1	-	-	-	-	-	-	-	-	-	-	-	-	-	-	-	-	-	-	-	-	-	-
-	-	-	-	-	-	X	2	153529044	G	T	2:153529044:G>T	exonic	PRPF40A	.	stopgain	PRPF40A:NM_017892:exon13:c.C1299A:p.Y433X	-	P	1	0	-	-	-	-	-	-	-	-	-	-	-	-	-	-	-	-	-	-	-	-	-	-
-	-	-	-	-	-	-	2	157367337	G	T	2:157367337:G>T	exonic	GPD2	.	nonsynonymous	GPD2:NM_000408:exon4:c.G304T:p.D102Y,GPD2:NM_001083112:exon4:c.G304T:p.D102Y	-	LP	0	1	-	-	-	-	-	-	-	-	-	-	-	-	-	-	-	-	-	-	-	-	-	-
-	-	-	-	-	-	-	2	157369928	T	A	2:157369928:T>A	exonic	GPD2	.	nonsynonymous	GPD2:NM_000408:exon6:c.T581A:p.V194D,GPD2:NM_001083112:exon6:c.T581A:p.V194D	-	LP	1	0	-	-	-	-	-	-	-	-	-	-	-	-	-	-	-	-	-	-	-	-	-	-
-	-	-	-	-	-	-	2	157427707	G	T	2:157427707:G>T	exonic	GPD2	.	nonsynonymous	GPD2:NM_000408:exon13:c.G1670T:p.R557L,GPD2:NM_001083112:exon13:c.G1670T:p.R557L	-	LP	1	0	1	245968	4.06557e-06	SAS	3.24865e-05	1	30782	0	0	111474	PASS	-	-	-	-	-	-	-	-	-	-	-
-	-	-	-	X	-	X	2	158594114	T	C	2:158594114:T>C	exonic	ACVR1	.	nonsynonymous	ACVR1:NM_001105:exon11:c.A1459G:p.T487A,ACVR1:NM_001111067:exon11:c.A1459G:p.T487A,ACVR1:NM_001347663:exon11:c.A1459G:p.T487A,ACVR1:NM_001347664:exon12:c.A1459G:p.T487A,ACVR1:NM_001347665:exon12:c.A1459G:p.T487A,ACVR1:NM_001347666:exon12:c.A1459G:p.T487A,ACVR1:NM_001347667:exon12:c.A1459G:p.T487A	-	LP	1	0	-	-	-	-	-	-	-	-	-	-	-	-	-	-	-	-	-	-	-	-	-	-
-	-	-	-	X	-	X	2	158595049	T	C	2:158595049:T>C	exonic	ACVR1	.	nonsynonymous	ACVR1:NM_001105:exon10:c.A1298G:p.D433G,ACVR1:NM_001111067:exon10:c.A1298G:p.D433G,ACVR1:NM_001347663:exon10:c.A1298G:p.D433G,ACVR1:NM_001347664:exon11:c.A1298G:p.D433G,ACVR1:NM_001347665:exon11:c.A1298G:p.D433G,ACVR1:NM_001347666:exon11:c.A1298G:p.D433G,ACVR1:NM_001347667:exon11:c.A1298G:p.D433G	-	LP	1	0	1	246096	4.06345e-06	AMR	2.97814e-05	1	33578	0	0	111556	PASS	-	-	-	-	-	-	-	-	-	-	-
-	-	-	-	X	-	X	2	158617452	C	T	2:158617452:C>T	exonic	ACVR1	.	nonsynonymous	ACVR1:NM_001105:exon9:c.G1204A:p.V402I,ACVR1:NM_001111067:exon9:c.G1204A:p.V402I,ACVR1:NM_001347663:exon9:c.G1204A:p.V402I,ACVR1:NM_001347664:exon10:c.G1204A:p.V402I,ACVR1:NM_001347665:exon10:c.G1204A:p.V402I,ACVR1:NM_001347666:exon10:c.G1204A:p.V402I,ACVR1:NM_001347667:exon10:c.G1204A:p.V402I	-	LP	0	1	1	246098	4.06342e-06	NFE	8.96073e-06	1	111598	8.96073e-06	1	111598	PASS	-	-	-	-	-	-	-	-	-	-	-
-	-	-	-	X	-	X	2	158622553	G	C	2:158622553:G>C	exonic	ACVR1	.	nonsynonymous	ACVR1:NM_001105:exon8:c.C946G:p.L316V,ACVR1:NM_001111067:exon8:c.C946G:p.L316V,ACVR1:NM_001347663:exon8:c.C946G:p.L316V,ACVR1:NM_001347664:exon9:c.C946G:p.L316V,ACVR1:NM_001347665:exon9:c.C946G:p.L316V,ACVR1:NM_001347666:exon9:c.C946G:p.L316V,ACVR1:NM_001347667:exon9:c.C946G:p.L316V	-	LP	2	0	-	-	-	-	-	-	-	-	-	-	-	-	-	-	-	-	-	-	-	-	-	-
-	-	-	-	X	-	X	2	160243034	G	A	2:160243034:G>A	exonic	BAZ2B	.	stopgain	BAZ2B:NM_001289975:exon21:c.C3193T:p.R1065X,BAZ2B:NM_001329857:exon22:c.C3139T:p.R1047X,BAZ2B:NM_001329858:exon22:c.C3226T:p.R1076X,BAZ2B:NM_013450:exon22:c.C3301T:p.R1101X	-	P	1	0	-	-	-	-	-	-	-	-	-	-	-	-	-	-	-	-	-	-	-	-	-	-
-	-	-	-	-	-	X	2	160605415	G	A	2:160605415:G>A	splicing	MARCH7	NM_022826:exon5:c.1613+1G>A;NM_001282805:exon7:c.1613+1G>A;NM_001282806:exon4:c.1445+1G>A;NM_001282807:exon4:c.1499+1G>A	.	.	-	P	0	1	-	-	-	-	-	-	-	-	-	-	-	-	-	-	-	-	-	-	-	-	-	-
-	-	-	-	-	-	-	2	160993949	G	T	2:160993949:G>T	exonic	ITGB6	.	stopgain	ITGB6:NM_001282354:exon8:c.C1371A:p.C457X,ITGB6:NM_001282388:exon9:c.C1530A:p.C510X,ITGB6:NM_001282390:exon9:c.C1242A:p.C414X,ITGB6:NM_000888:exon10:c.C1656A:p.C552X,ITGB6:NM_001282355:exon10:c.C1656A:p.C552X,ITGB6:NM_001282389:exon10:c.C1437A:p.C479X,ITGB6:NM_001282353:exon11:c.C1656A:p.C552X	-	LP	0	1	9	242926	3.70483e-05	NFE	7.26533e-05	8	110112	7.26533e-05	8	110112	PASS	-	-	-	-	-	-	-	-	-	-	-
-	-	-	-	X	-	X	2	161174740	T	A	2:161174740:T>A	splicing	RBMS1	NM_016836:exon3:c.252-2A>T;NM_002897:exon3:c.252-2A>T	.	.	-	P	0	2	-	-	-	-	-	-	-	-	-	-	-	-	-	-	-	-	-	-	-	-	-	-
-	-	-	-	X	X	X	2	163236505	G	A	2:163236505:G>A	exonic	KCNH7	.	stopgain	KCNH7:NM_033272:exon14:c.C2989T:p.R997X	-	LP	0	1	-	-	-	-	-	-	-	-	-	-	-	-	-	-	-	-	-	-	-	-	-	-
-	-	-	-	X	X	X	2	163236517	G	A	2:163236517:G>A	exonic	KCNH7	.	stopgain	KCNH7:NM_033272:exon14:c.C2977T:p.R993X	-	LP	1	0	-	-	-	-	-	-	-	-	-	-	-	-	-	-	-	-	-	-	-	-	-	-
-	-	-	-	X	X	X	2	163250983	G	A	2:163250983:G>A	exonic	KCNH7	.	stopgain	KCNH7:NM_033272:exon12:c.C2626T:p.R876X	-	P	1	0	-	-	-	-	-	-	-	-	-	-	-	1	30858	3.24065e-05	NFE	6.68092e-05	1	14968	6.68092e-05	1	14968	PASS
-	-	-	-	-	-	-	2	166621568	T	C	2:166621568:T>C	splicing	GALNT3	NM_004482:exon3:c.516-2A>G	.	.	P	P	0	1	-	-	-	-	-	-	-	-	-	-	-	-	-	-	-	-	-	-	-	-	-	-
-	-	-	-	-	-	-	2	166740529	C	T	2:166740529:C>T	splicing	TTC21B	NM_024753:exon26:c.3460-1G>A	.	.	-	P	0	1	-	-	-	-	-	-	-	-	-	-	-	-	-	-	-	-	-	-	-	-	-	-
-	-	-	-	-	-	-	2	166744788	C	G	2:166744788:C>G	splicing	TTC21B	NM_024753:exon25:c.3459+1G>C	.	.	-	P	1	0	-	-	-	-	-	-	-	-	-	-	-	-	-	-	-	-	-	-	-	-	-	-
-	-	-	-	-	-	-	2	166756392	T	C	2:166756392:T>C	splicing	TTC21B	NM_024753:exon21:c.2758-2A>G	.	.	P	P	1	2	6	245962	2.4394e-05	NFE	5.38281e-05	6	111466	5.38281e-05	6	111466	PASS	1	30886	3.23771e-05	FIN	0.000288517	1	3466	0	0	14970	PASS
-	-	-	-	-	-	-	2	166770086	C	A	2:166770086:C>A	exonic	TTC21B	.	stopgain	TTC21B:NM_024753:exon16:c.G2209T:p.E737X	-	P	0	1	6	244666	2.45232e-05	FIN	0.000134541	3	22298	1.8062e-05	2	110730	PASS	3	30964	9.68867e-05	FIN	0.000860092	3	3488	0	0	15008	PASS
-	-	-	-	-	-	-	2	166781057	A	G	2:166781057:A>G	splicing	TTC21B	NM_024753:exon12:c.1516+2T>C	.	.	-	P	0	1	1	245798	4.06838e-06	NFE	8.97505e-06	1	111420	8.97505e-06	1	111420	PASS	-	-	-	-	-	-	-	-	-	-	-
-	-	-	-	-	-	-	2	166786681	C	T	2:166786681:C>T	splicing	TTC21B	NM_024753:exon9:c.1087+1G>A	.	.	-	P	0	1	2	245606	8.14312e-06	NFE	1.79801e-05	2	111234	1.79801e-05	2	111234	PASS	-	-	-	-	-	-	-	-	-	-	-
-	-	-	-	-	-	-	2	166797621	G	A	2:166797621:G>A	exonic	TTC21B	.	nonsynonymous	TTC21B:NM_024753:exon6:c.C626T:p.P209L	P	LP	1	2	31	245870	0.000126083	ASJ	0.000812678	8	9844	8.97553e-05	10	111414	PASS	2	30962	6.45953e-05	AFR	0.000229043	2	8732	0	0	14996	PASS
-	-	-	-	X	-	X	2	166895946	C	T	2:166895946:C>T	exonic	SCN1A	.	nonsynonymous	SCN1A:NM_001165963:exon14:c.G2576A:p.R859H,SCN1A:NM_001165964:exon14:c.G2492A:p.R831H,SCN1A:NM_006920:exon14:c.G2543A:p.R848H,SCN1A:NM_001202435:exon16:c.G2576A:p.R859H	P|P	LP	1	0	2	245298	8.15335e-06	ASJ	0.000101895	1	9814	9.00155e-06	1	111092	RF	-	-	-	-	-	-	-	-	-	-	-
-	-	-	-	X	-	X	2	166901591	G	A	2:166901591:G>A	exonic	SCN1A	.	stopgain	SCN1A:NM_001165963:exon10:c.C1624T:p.R542X,SCN1A:NM_001165964:exon10:c.C1624T:p.R542X,SCN1A:NM_006920:exon10:c.C1624T:p.R542X,SCN1A:NM_001202435:exon12:c.C1624T:p.R542X	P|P	P	0	1	-	-	-	-	-	-	-	-	-	-	-	-	-	-	-	-	-	-	-	-	-	-
-	-	-	-	-	-	-	2	167094625	C	T	2:167094625:C>T	exonic	SCN9A	.	stopgain	SCN9A:NM_002977:exon20:c.G3747A:p.W1249X	-	P	0	1	-	-	-	-	-	-	-	-	-	-	-	-	-	-	-	-	-	-	-	-	-	-
-	-	-	-	-	-	-	2	167099157	C	T	2:167099157:C>T	exonic	SCN9A	.	stopgain	SCN9A:NM_002977:exon19:c.G3449A:p.W1150X	-	LP	1	1	22	151718	0.000145006	SAS	0.000487459	11	22566	0.000154258	9	58344	PASS	4	30924	0.000129349	NFE	0.00026713	4	14974	0.00026713	4	14974	PASS
-	-	-	-	-	-	-	2	167133579	C	A	2:167133579:C>A	exonic	SCN9A	.	stopgain	SCN9A:NM_002977:exon16:c.G2755T:p.E919X	-	P	0	1	-	-	-	-	-	-	-	-	-	-	-	-	-	-	-	-	-	-	-	-	-	-
-	-	-	-	-	-	-	2	167134743	C	T	2:167134743:C>T	exonic	SCN9A	.	stopgain	SCN9A:NM_002977:exon15:c.G2391A:p.W797X	-	P	0	1	1	244856	4.08403e-06	NFE	8.99766e-06	1	111140	8.99766e-06	1	111140	PASS	-	-	-	-	-	-	-	-	-	-	-
-	-	-	-	-	-	-	2	167141016	T	A	2:167141016:T>A	exonic	SCN9A	.	nonsynonymous	SCN9A:NM_002977:exon12:c.A1921T:p.N641Y	P	LP	0	1	7	244926	2.85801e-05	NFE	6.33507e-05	7	110496	6.33507e-05	7	110496	PASS	-	-	-	-	-	-	-	-	-	-	-
-	-	-	-	-	-	-	2	167149825	G	T	2:167149825:G>T	exonic	SCN9A	.	stopgain	SCN9A:NM_002977:exon9:c.C1023A:p.Y341X	-	P	3	0	68	233236	0.00029155	AFR	0.000861203	12	13934	0.000437795	46	105072	RF	-	-	-	-	-	-	-	-	-	-	-
-	-	-	-	-	-	-	2	169847329	T	C	2:169847329:T>C	exonic	ABCB11	.	nonsynonymous	ABCB11:NM_003742:exon9:c.A890G:p.E297G	P|P	LP	4	3	60	245802	0.000244099	NFE	0.000484809	54	111384	0.000484809	54	111384	PASS	3	30924	9.7012e-05	FIN	0.000286205	1	3494	6.66933e-05	1	14994	PASS
-	-	-	-	-	-	-	2	169853213	C	A	2:169853213:C>A	exonic	ABCB11	.	stopgain	ABCB11:NM_003742:exon6:c.G409T:p.E137X	-	P	0	1	-	-	-	-	-	-	-	-	-	-	-	-	-	-	-	-	-	-	-	-	-	-
-	-	-	-	-	-	-	2	169870811	A	G	2:169870811:A>G	splicing	ABCB11	NM_003742:exon4:c.150+2T>C	.	.	-	P	1	1	-	-	-	-	-	-	-	-	-	-	-	-	-	-	-	-	-	-	-	-	-	-
-	-	-	-	-	-	X	2	169985522	C	T	2:169985522:C>T	splicing	LRP2	NM_004525:exon78:c.13800+1G>A	.	.	-	P	0	1	-	-	-	-	-	-	-	-	-	-	-	-	-	-	-	-	-	-	-	-	-	-
-	-	-	-	-	-	X	2	170031791	G	T	2:170031791:G>T	exonic	LRP2	.	stopgain	LRP2:NM_004525:exon55:c.C10680A:p.C3560X	-	P	1	0	-	-	-	-	-	-	-	-	-	-	-	-	-	-	-	-	-	-	-	-	-	-
-	-	-	-	-	-	X	2	170055379	G	T	2:170055379:G>T	exonic	LRP2	.	stopgain	LRP2:NM_004525:exon45:c.C8495A:p.S2832X	-	P	1	0	-	-	-	-	-	-	-	-	-	-	-	-	-	-	-	-	-	-	-	-	-	-
-	-	-	-	-	-	X	2	170065970	C	T	2:170065970:C>T	exonic	LRP2	.	stopgain	LRP2:NM_004525:exon38:c.G6462A:p.W2154X	-	P	0	1	3	245992	1.21955e-05	NFE	2.69155e-05	3	111460	2.69155e-05	3	111460	PASS	-	-	-	-	-	-	-	-	-	-	-
-	-	-	-	-	-	X	2	170068598	C	T	2:170068598:C>T	exonic	LRP2	.	nonsynonymous	LRP2:NM_004525:exon37:c.G6160A:p.D2054N	P	LP	7	16	244	245958	0.000992039	ASJ	0.00233787	23	9838	0.0013368	149	111460	PASS	27	30964	0.00087198	ASJ	0.00993377	3	302	0.00113273	17	15008	PASS
-	-	-	-	-	-	X	2	170072825	C	A	2:170072825:C>A	exonic	LRP2	.	stopgain	LRP2:NM_004525:exon35:c.G5764T:p.E1922X	-	P	1	0	-	-	-	-	-	-	-	-	-	-	-	-	-	-	-	-	-	-	-	-	-	-
-	-	-	-	-	-	X	2	170113633	C	T	2:170113633:C>T	splicing	LRP2	NM_004525:exon18:c.2639+1G>A	.	.	-	P	0	1	1	245592	4.07179e-06	ASJ	0.000101709	1	9832	0	0	111264	RF	2	30940	6.46412e-05	AFR	0.000114469	1	8736	6.66578e-05	1	15002	PASS
-	-	-	-	-	-	X	2	170113761	T	G	2:170113761:T>G	splicing	LRP2	NM_004525:exon18:c.2514-2A>C	.	.	-	P	1	0	-	-	-	-	-	-	-	-	-	-	-	-	-	-	-	-	-	-	-	-	-	-
-	-	-	-	X	-	X	2	170463622	C	T	2:170463622:C>T	exonic	PPIG	.	stopgain	PPIG:NM_004792:exon6:c.C253T:p.R85X	-	P	1	0	-	-	-	-	-	-	-	-	-	-	-	-	-	-	-	-	-	-	-	-	-	-
-	-	-	-	X	-	X	2	170489759	T	G	2:170489759:T>G	splicing	PPIG	NM_004792:exon12:c.1017+2T>G	.	.	-	P	0	1	-	-	-	-	-	-	-	-	-	-	-	-	-	-	-	-	-	-	-	-	-	-
-	-	-	-	X	-	-	2	172291636	C	G	2:172291636:C>G	exonic	DCAF17	.	stopgain	DCAF17:NM_001164821:exon2:c.C170G:p.S57X,DCAF17:NM_025000:exon2:c.C170G:p.S57X	-	P	1	0	-	-	-	-	-	-	-	-	-	-	-	-	-	-	-	-	-	-	-	-	-	-
-	-	-	-	X	-	-	2	172644147	T	C	2:172644147:T>C	exonic	SLC25A12	.	nonsynonymous	SLC25A12:NM_003705:exon17:c.A1769G:p.Q590R	P	LP	0	1	2	246172	8.1244e-06	NFE	1.7917e-05	2	111626	1.7917e-05	2	111626	PASS	-	-	-	-	-	-	-	-	-	-	-
-	-	-	-	X	-	-	2	172644347	T	C	2:172644347:T>C	exonic	SLC25A12	.	nonsynonymous	SLC25A12:NM_003705:exon16:c.A1696G:p.K566E	-	LP	1	0	-	-	-	-	-	-	-	-	-	-	-	-	-	-	-	-	-	-	-	-	-	-
-	-	-	-	X	-	-	2	172644358	T	A	2:172644358:T>A	exonic	SLC25A12	.	nonsynonymous	SLC25A12:NM_003705:exon16:c.A1685T:p.D562V	-	LP	0	1	1	246218	4.06144e-06	NFE	8.95512e-06	1	111668	8.95512e-06	1	111668	PASS	-	-	-	-	-	-	-	-	-	-	-
-	-	-	-	X	-	-	2	172644379	G	A	2:172644379:G>A	exonic	SLC25A12	.	nonsynonymous	SLC25A12:NM_003705:exon16:c.C1664T:p.T555M	-	LP	0	1	7	246216	2.84303e-05	AMR	5.95557e-05	2	33582	3.58205e-05	4	111668	PASS	-	-	-	-	-	-	-	-	-	-	-
-	-	-	-	X	-	-	2	172648089	G	A	2:172648089:G>A	exonic	SLC25A12	.	nonsynonymous	SLC25A12:NM_003705:exon15:c.C1457T:p.A486V	-	LP	1	0	1	246212	4.06154e-06	NFE	8.95544e-06	1	111664	8.95544e-06	1	111664	PASS	-	-	-	-	-	-	-	-	-	-	-
-	-	-	-	X	-	-	2	172650198	G	A	2:172650198:G>A	exonic	SLC25A12	.	nonsynonymous	SLC25A12:NM_003705:exon14:c.C1385T:p.T462M	-	LP	1	0	18	246084	7.31458e-05	EAS	0.000521921	9	17244	7.17077e-05	8	111564	PASS	1	30972	3.22872e-05	EAS	0.000617284	1	1620	0	0	15004	PASS
-	-	-	-	X	-	-	2	172669878	C	T	2:172669878:C>T	exonic	SLC25A12	.	nonsynonymous	SLC25A12:NM_003705:exon11:c.G1142A:p.R381H	-	LP	1	0	3	246190	1.21857e-05	NFE	2.68629e-05	3	111678	2.68629e-05	3	111678	PASS	1	30964	3.22956e-05	AFR	0.000114626	1	8724	0	0	15012	PASS
-	-	-	-	X	-	-	2	172669956	T	C	2:172669956:T>C	exonic	SLC25A12	.	nonsynonymous	SLC25A12:NM_003705:exon11:c.A1064G:p.Q355R	-	LP	0	1	-	-	-	-	-	-	-	-	-	-	-	-	-	-	-	-	-	-	-	-	-	-
-	-	-	-	X	-	-	2	172671648	A	C	2:172671648:A>C	exonic	SLC25A12	.	nonsynonymous	SLC25A12:NM_003705:exon10:c.T995G:p.L332R	-	LP	0	1	19	245968	7.72458e-05	SAS	0.000422435	13	30774	5.3802e-05	6	111520	PASS	-	-	-	-	-	-	-	-	-	-	-
-	-	-	-	X	-	-	2	172671660	T	C	2:172671660:T>C	exonic	SLC25A12	.	nonsynonymous	SLC25A12:NM_003705:exon10:c.A983G:p.Y328C	-	LP	0	1	3	245954	1.21974e-05	NFE	2.69029e-05	3	111512	2.69029e-05	3	111512	PASS	-	-	-	-	-	-	-	-	-	-	-
-	-	-	-	X	-	-	2	172693693	C	A	2:172693693:C>A	exonic	SLC25A12	.	nonsynonymous	SLC25A12:NM_003705:exon6:c.G550T:p.D184Y	-	LP	1	0	1	245824	4.06795e-06	NFE	8.97956e-06	1	111364	8.97956e-06	1	111364	PASS	-	-	-	-	-	-	-	-	-	-	-
-	-	-	-	X	-	-	2	172700892	G	A	2:172700892:G>A	exonic	SLC25A12	.	nonsynonymous	SLC25A12:NM_003705:exon5:c.C452T:p.T151M	-	LP	1	0	3	246148	1.21878e-05	SAS	9.74659e-05	3	30780	0	0	111624	PASS	-	-	-	-	-	-	-	-	-	-	-
-	-	-	-	X	-	-	2	172725231	C	T	2:172725231:C>T	exonic	SLC25A12	.	nonsynonymous	SLC25A12:NM_003705:exon3:c.G169A:p.V57M	-	LP	0	1	2	246270	8.12117e-06	AFR	6.53424e-05	1	15304	8.95095e-06	1	111720	PASS	-	-	-	-	-	-	-	-	-	-	-
-	-	-	-	X	X	-	2	175677193	G	T	2:175677193:G>T	exonic	CHN1	.	nonsynonymous	CHN1:NM_001206602:exon3:c.C355A:p.H119N,CHN1:NM_001025201:exon9:c.C652A:p.H218N,CHN1:NM_001822:exon9:c.C730A:p.H244N	-	LP	1	0	-	-	-	-	-	-	-	-	-	-	-	-	-	-	-	-	-	-	-	-	-	-
-	-	-	-	X	X	-	2	175711669	C	G	2:175711669:C>G	exonic	CHN1	.	nonsynonymous	CHN1:NM_001206602:exon1:c.G191C:p.R64T,CHN1:NM_001822:exon7:c.G566C:p.R189T	-	LP	0	1	-	-	-	-	-	-	-	-	-	-	-	-	-	-	-	-	-	-	-	-	-	-
-	-	-	-	X	X	-	2	175711681	G	A	2:175711681:G>A	exonic	CHN1	.	nonsynonymous	CHN1:NM_001206602:exon1:c.C179T:p.T60I,CHN1:NM_001822:exon7:c.C554T:p.T185I	-	LP	1	0	-	-	-	-	-	-	-	-	-	-	-	-	-	-	-	-	-	-	-	-	-	-
-	-	-	-	X	X	-	2	175711702	A	C	2:175711702:A>C	exonic	CHN1	.	nonsynonymous	CHN1:NM_001206602:exon1:c.T158G:p.L53R	-	LP	1	0	-	-	-	-	-	-	-	-	-	-	-	2	30976	6.45661e-05	NFE	0.00013328	2	15006	0.00013328	2	15006	PASS
-	-	-	-	X	X	-	2	175779822	C	T	2:175779822:C>T	exonic	CHN1	.	nonsynonymous	CHN1:NM_001822:exon5:c.G224A:p.S75N,CHN1:NM_001025201:exon6:c.G224A:p.S75N	-	LP	0	1	-	-	-	-	-	-	-	-	-	-	-	-	-	-	-	-	-	-	-	-	-	-
-	-	-	-	X	X	-	2	175779857	C	G	2:175779857:C>G	exonic	CHN1	.	nonsynonymous	CHN1:NM_001822:exon5:c.G189C:p.L63F,CHN1:NM_001025201:exon6:c.G189C:p.L63F	-	LP	1	0	-	-	-	-	-	-	-	-	-	-	-	-	-	-	-	-	-	-	-	-	-	-
-	-	-	-	-	-	-	2	176959217	C	A	2:176959217:C>A	exonic	HOXD13	.	nonsynonymous	HOXD13:NM_000523:exon2:c.C791A:p.A264D	-	LP	1	0	-	-	-	-	-	-	-	-	-	-	-	-	-	-	-	-	-	-	-	-	-	-
-	-	-	-	-	-	-	2	176983804	T	C	2:176983804:T>C	exonic	HOXD10	.	nonsynonymous	HOXD10:NM_002148:exon2:c.T868C:p.Y290H	-	LP	0	1	-	-	-	-	-	-	-	-	-	-	-	-	-	-	-	-	-	-	-	-	-	-
-	-	-	-	-	-	-	2	176983825	C	A	2:176983825:C>A	exonic	HOXD10	.	nonsynonymous	HOXD10:NM_002148:exon2:c.C889A:p.L297I	-	LP	0	1	-	-	-	-	-	-	-	-	-	-	-	-	-	-	-	-	-	-	-	-	-	-
-	-	-	-	X	-	X	2	178326699	C	T	2:178326699:C>T	exonic	AGPS	.	nonsynonymous	AGPS:NM_003659:exon9:c.C949T:p.R317C	-	LP	1	0	4	246262	1.62429e-05	AFR	6.53509e-05	1	15302	1.79029e-05	2	111714	PASS	1	30784	3.24844e-05	NFE	6.69703e-05	1	14932	6.69703e-05	1	14932	PASS
-	-	-	-	X	-	X	2	178326702	G	T	2:178326702:G>T	exonic	AGPS	.	nonsynonymous	AGPS:NM_003659:exon9:c.G952T:p.A318S	-	LP	1	0	-	-	-	-	-	-	-	-	-	-	-	-	-	-	-	-	-	-	-	-	-	-
-	-	-	-	X	-	X	2	178333162	G	A	2:178333162:G>A	exonic	AGPS	.	nonsynonymous	AGPS:NM_003659:exon10:c.G1015A:p.V339I	-	LP	1	0	1	245950	4.06587e-06	NFE	8.96781e-06	1	111510	8.96781e-06	1	111510	PASS	-	-	-	-	-	-	-	-	-	-	-
-	-	-	-	X	-	X	2	178346789	A	T	2:178346789:A>T	exonic	AGPS	.	nonsynonymous	AGPS:NM_003659:exon11:c.A1108T:p.T370S	-	LP	0	1	1	245762	4.06898e-06	NFE	8.97344e-06	1	111440	8.97344e-06	1	111440	PASS	-	-	-	-	-	-	-	-	-	-	-
-	-	-	-	X	-	X	2	178346885	G	A	2:178346885:G>A	exonic	AGPS	.	nonsynonymous	AGPS:NM_003659:exon11:c.G1204A:p.V402I	-	LP	0	1	24	245234	9.78657e-05	AMR	0.000448457	15	33448	6.29349e-05	7	111226	PASS	2	30814	6.49056e-05	NFE	0.00013369	2	14960	0.00013369	2	14960	PASS
-	-	-	-	X	-	X	2	178357886	C	T	2:178357886:C>T	exonic	AGPS	.	nonsynonymous	AGPS:NM_003659:exon12:c.C1244T:p.P415L	-	LP	1	0	15	245210	6.11721e-05	SAS	9.75737e-05	3	30746	8.99313e-05	10	111196	PASS	-	-	-	-	-	-	-	-	-	-	-
-	-	-	-	X	-	X	2	178362486	T	C	2:178362486:T>C	exonic	AGPS	.	nonsynonymous	AGPS:NM_003659:exon13:c.T1355C:p.I452T	-	LP	0	1	-	-	-	-	-	-	-	-	-	-	-	1	30792	3.2476e-05	NFE	6.6836e-05	1	14962	6.6836e-05	1	14962	PASS
-	-	-	-	X	-	X	2	178364348	T	A	2:178364348:T>A	exonic	AGPS	.	nonsynonymous	AGPS:NM_003659:exon14:c.T1365A:p.F455L	-	LP	1	0	-	-	-	-	-	-	-	-	-	-	-	-	-	-	-	-	-	-	-	-	-	-
-	-	-	-	X	-	X	2	178372757	C	A	2:178372757:C>A	exonic	AGPS	.	nonsynonymous	AGPS:NM_003659:exon16:c.C1605A:p.D535E	-	LP	0	1	-	-	-	-	-	-	-	-	-	-	-	1	30960	3.22997e-05	NFE	6.66844e-05	1	14996	6.66844e-05	1	14996	PASS
-	-	-	-	X	-	X	2	178386011	A	C	2:178386011:A>C	exonic	AGPS	.	nonsynonymous	AGPS:NM_003659:exon18:c.A1712C:p.Y571S	-	LP	0	1	-	-	-	-	-	-	-	-	-	-	-	-	-	-	-	-	-	-	-	-	-	-
-	-	-	-	X	-	X	2	178386013	G	C	2:178386013:G>C	exonic	AGPS	.	nonsynonymous	AGPS:NM_003659:exon18:c.G1714C:p.D572H	-	LP	1	0	-	-	-	-	-	-	-	-	-	-	-	-	-	-	-	-	-	-	-	-	-	-
-	-	-	-	X	-	X	2	178402894	A	G	2:178402894:A>G	exonic	AGPS	.	nonsynonymous	AGPS:NM_003659:exon20:c.A1948G:p.N650D	-	LP	0	1	-	-	-	-	-	-	-	-	-	-	-	-	-	-	-	-	-	-	-	-	-	-
-	-	-	-	X	-	-	2	178592494	C	T	2:178592494:C>T	splicing	PDE11A	NM_001077196:exon9:c.604-1G>A;NM_016953:exon12:c.1936-1G>A;NM_001077197:exon13:c.1186-1G>A;NM_001077358:exon11:c.862-1G>A	.	.	-	P	1	0	-	-	-	-	-	-	-	-	-	-	-	-	-	-	-	-	-	-	-	-	-	-
-	-	-	-	X	-	-	2	178705087	G	T	2:178705087:G>T	exonic	PDE11A	.	stopgain	PDE11A:NM_001077196:exon3:c.C59A:p.S20X,PDE11A:NM_001077358:exon5:c.C317A:p.S106X,PDE11A:NM_016953:exon6:c.C1391A:p.S464X,PDE11A:NM_001077197:exon7:c.C641A:p.S214X	-	P	0	1	-	-	-	-	-	-	-	-	-	-	-	-	-	-	-	-	-	-	-	-	-	-
-	-	-	-	-	-	X	2	179149849	G	A	2:179149849:G>A	splicing	OSBPL6	NM_032523:exon2:UTR5;NM_001201480:exon2:UTR5;NM_001201481:exon2:UTR5;NM_001201482:exon2:UTR5	.	.	-	P	0	1	-	-	-	-	-	-	-	-	-	-	-	-	-	-	-	-	-	-	-	-	-	-
-	-	-	-	-	-	X	2	179247783	C	T	2:179247783:C>T	exonic	OSBPL6	.	stopgain	OSBPL6:NM_001201481:exon16:c.C1561T:p.R521X,OSBPL6:NM_001201482:exon16:c.C1546T:p.R516X,OSBPL6:NM_145739:exon16:c.C1666T:p.R556X,OSBPL6:NM_032523:exon17:c.C1654T:p.R552X,OSBPL6:NM_001201480:exon18:c.C1729T:p.R577X	-	P	0	1	-	-	-	-	-	-	-	-	-	-	-	-	-	-	-	-	-	-	-	-	-	-
-	-	-	-	-	-	-	2	179320828	C	T	2:179320828:C>T	exonic	DFNB59	.	stopgain	DFNB59:NM_001042702:exon4:c.C499T:p.R167X	P	P	0	2	18	246152	7.31255e-05	NFE	0.000125385	14	111656	0.000125385	14	111656	PASS	3	30968	9.68742e-05	NFE	0.000199893	3	15008	0.000199893	3	15008	PASS
-	-	-	-	-	-	-	2	179392275	G	A	2:179392275:G>A	exonic	TTN	.	stopgain	TTN:NM_003319:exon190:c.C80383T:p.Q26795X,TTN:NM_133432:exon191:c.C80758T:p.Q26920X,TTN:NM_133437:exon191:c.C80959T:p.Q26987X,TTN:NM_133378:exon311:c.C99874T:p.Q33292X,TTN:NM_001256850:exon312:c.C102655T:p.Q34219X,TTN:NM_001267550:exon362:c.C107578T:p.Q35860X	-	P	0	1	1	246020	4.06471e-06	AMR	2.9785e-05	1	33574	0	0	111522	PASS	2	30974	6.45703e-05	NFE	0.000133262	2	15008	0.000133262	2	15008	PASS
-	-	-	-	-	-	-	2	179398990	G	A	2:179398990:G>A	exonic	TTN	.	stopgain	TTN:NM_003319:exon186:c.C75157T:p.R25053X,TTN:NM_133432:exon187:c.C75532T:p.R25178X,TTN:NM_133437:exon187:c.C75733T:p.R25245X,TTN:NM_133378:exon307:c.C94648T:p.R31550X,TTN:NM_001256850:exon308:c.C97429T:p.R32477X,TTN:NM_001267550:exon358:c.C102352T:p.R34118X	-	P	0	1	-	-	-	-	-	-	-	-	-	-	-	-	-	-	-	-	-	-	-	-	-	-
-	-	-	-	-	-	-	2	179401858	A	T	2:179401858:A>T	exonic	TTN	.	stopgain	TTN:NM_003319:exon184:c.T72783A:p.Y24261X,TTN:NM_133432:exon185:c.T73158A:p.Y24386X,TTN:NM_133437:exon185:c.T73359A:p.Y24453X,TTN:NM_133378:exon305:c.T92274A:p.Y30758X,TTN:NM_001256850:exon306:c.T95055A:p.Y31685X,TTN:NM_001267550:exon356:c.T99978A:p.Y33326X	-	LP	1	0	-	-	-	-	-	-	-	-	-	-	-	-	-	-	-	-	-	-	-	-	-	-
-	-	-	-	-	-	-	2	179408273	C	A	2:179408273:C>A	exonic	TTN	.	stopgain	TTN:NM_003319:exon175:c.G69232T:p.E23078X,TTN:NM_133432:exon176:c.G69607T:p.E23203X,TTN:NM_133437:exon176:c.G69808T:p.E23270X,TTN:NM_133378:exon296:c.G88723T:p.E29575X,TTN:NM_001256850:exon297:c.G91504T:p.E30502X,TTN:NM_001267550:exon347:c.G96427T:p.E32143X	-	P	0	1	-	-	-	-	-	-	-	-	-	-	-	-	-	-	-	-	-	-	-	-	-	-
-	-	-	-	-	-	-	2	179413694	G	A	2:179413694:G>A	exonic	TTN	.	stopgain	TTN:NM_003319:exon167:c.C65464T:p.Q21822X,TTN:NM_133432:exon168:c.C65839T:p.Q21947X,TTN:NM_133437:exon168:c.C66040T:p.Q22014X,TTN:NM_133378:exon288:c.C84955T:p.Q28319X,TTN:NM_001256850:exon289:c.C87736T:p.Q29246X,TTN:NM_001267550:exon339:c.C92659T:p.Q30887X	-	P	1	0	-	-	-	-	-	-	-	-	-	-	-	-	-	-	-	-	-	-	-	-	-	-
-	-	-	-	-	-	-	2	179414712	C	T	2:179414712:C>T	splicing	TTN	NM_001267550:exon337:c.91852+1G>A;NM_133437:exon166:c.65233+1G>A;NM_001256850:exon287:c.86929+1G>A;NM_133378:exon286:c.84148+1G>A;NM_133432:exon166:c.65032+1G>A;NM_003319:exon165:c.64657+1G>A	.	.	-	P	0	1	-	-	-	-	-	-	-	-	-	-	-	-	-	-	-	-	-	-	-	-	-	-
-	-	-	-	-	-	-	2	179418876	C	T	2:179418876:C>T	exonic	TTN	.	stopgain	TTN:NM_003319:exon161:c.G61767A:p.W20589X,TTN:NM_133432:exon162:c.G62142A:p.W20714X,TTN:NM_133437:exon162:c.G62343A:p.W20781X,TTN:NM_133378:exon282:c.G81258A:p.W27086X,TTN:NM_001256850:exon283:c.G84039A:p.W28013X,TTN:NM_001267550:exon333:c.G88962A:p.W29654X	-	P	0	1	-	-	-	-	-	-	-	-	-	-	-	-	-	-	-	-	-	-	-	-	-	-
-	-	-	-	-	-	-	2	179422215	C	T	2:179422215:C>T	exonic	TTN	.	stopgain	TTN:NM_003319:exon157:c.G60579A:p.W20193X,TTN:NM_133432:exon158:c.G60954A:p.W20318X,TTN:NM_133437:exon158:c.G61155A:p.W20385X,TTN:NM_133378:exon278:c.G80070A:p.W26690X,TTN:NM_001256850:exon279:c.G82851A:p.W27617X,TTN:NM_001267550:exon329:c.G87774A:p.W29258X	-	P	1	0	-	-	-	-	-	-	-	-	-	-	-	-	-	-	-	-	-	-	-	-	-	-
-	-	-	-	-	-	-	2	179424743	G	A	2:179424743:G>A	exonic	TTN	.	stopgain	TTN:NM_003319:exon154:c.C58921T:p.R19641X,TTN:NM_133432:exon155:c.C59296T:p.R19766X,TTN:NM_133437:exon155:c.C59497T:p.R19833X,TTN:NM_133378:exon275:c.C78412T:p.R26138X,TTN:NM_001256850:exon276:c.C81193T:p.R27065X,TTN:NM_001267550:exon326:c.C86116T:p.R28706X	P	P	1	0	1	244256	4.09407e-06	ASJ	0.00010202	1	9802	0	0	110078	PASS	-	-	-	-	-	-	-	-	-	-	-
-	-	-	-	-	-	-	2	179430311	G	A	2:179430311:G>A	exonic	TTN	.	stopgain	TTN:NM_003319:exon154:c.C53353T:p.Q17785X,TTN:NM_133432:exon155:c.C53728T:p.Q17910X,TTN:NM_133437:exon155:c.C53929T:p.Q17977X,TTN:NM_133378:exon275:c.C72844T:p.Q24282X,TTN:NM_001256850:exon276:c.C75625T:p.Q25209X,TTN:NM_001267550:exon326:c.C80548T:p.Q26850X	-	P	1	0	-	-	-	-	-	-	-	-	-	-	-	-	-	-	-	-	-	-	-	-	-	-
-	-	-	-	-	-	-	2	179432831	G	A	2:179432831:G>A	exonic	TTN	.	stopgain	TTN:NM_003319:exon154:c.C50833T:p.Q16945X,TTN:NM_133432:exon155:c.C51208T:p.Q17070X,TTN:NM_133437:exon155:c.C51409T:p.Q17137X,TTN:NM_133378:exon275:c.C70324T:p.Q23442X,TTN:NM_001256850:exon276:c.C73105T:p.Q24369X,TTN:NM_001267550:exon326:c.C78028T:p.Q26010X	-	P	0	1	-	-	-	-	-	-	-	-	-	-	-	-	-	-	-	-	-	-	-	-	-	-
[truncated: 8,327 more rows]

## Sheet: S3
Supplmental Table 3		P-LP variant burden in individual genes
	Gene set (all genes / genes harboring P-LP variants)							Meta-analysis										BRIDGES				RareBLISS				Sweden				KPNC-EUR				KPNC-AFR				KPNC-LAT				KPNC-EAS
[truncated: 2,635 more rows]

## Sheet: S4
Supplementary Table 4			CMH statistics for P-LP variant burden in candidate gene sets
[truncated: 14 more rows]

## Sheet: S5
Supplemental Table 5		P-LP variant burden within BSC cohorts
[truncated: 20 more rows]
[truncated: 32 more columns]

[truncated: 3 more sheets: S6, S7, S8]
